# Supplementary material for: RHBDL4-triggered downregulation of COPII adaptor protein TMED7 suppresses TLR4-mediated inflammatory signaling
Source: Nat Commun. 2024 Mar 7;15:1528. doi: 10.1038/s41467-024-45615-2 (PMC10920636; doi:10.1038/s41467-024-45615-2)
Supplement: Supplementary file 4 — Supplementary Data 1 [file 41467_2024_45615_MOESM4_ESM.xlsx]

## Sheet: Summary
				Replicate 1						Replicate 2
Gene names	Protein IDs	Majority protein IDs	Protein names	Ratio log2 h/l	Ratio normalized log2 h/l	Ratio linear h/l	variability [%]	Sequence coverage A [%]	Unique peptides A	Ratio log2 h/l	Ratio normalized log2 h/l	Ratio linear h/l	variability [%]	Sequence coverage A [%]	Unique peptides A	Mean Ratio	GOBP slim name	GOCC slim name	GOMF name
STX5	Q13190	Q13190	Syntaxin-5	0.255319	1.03429	2.0481	5.58448	7.6	2							1.03429	cellular component organization;cellular membrane organization;cellular process;endosome transport;establishment of localization;Golgi vesicle transport;membrane fusion;membrane organization;organelle fusion;organelle organization;protein transport;transport;vesicle organization;vesicle-mediated transport	cell part;endoplasmic reticulum;Golgi apparatus;intracellular membrane-bounded organelle;intracellular organelle;macromolecular complex;membrane;nucleus;organelle;protein complex	binding;protein binding;SNAP receptor activity
TMED2	Q15363	Q15363	Transmembrane emp24 domain-containing protein 2	0.153416	0.889396	1.8524	5.61179	16.9	3							0.889396	anatomical structure development;anatomical structure formation involved in morphogenesis;anatomical structure morphogenesis;biological regulation;cellular component assembly;cellular component organization;cellular macromolecular complex assembly;cellular process;developmental process;establishment of localization;Golgi organization;growth;macromolecular complex assembly;multicellular organismal…	cell part;cytoplasmic membrane-bounded vesicle;endoplasmic reticulum;intracellular membrane-bounded organelle;intracellular organelle;membrane;organelle;vesicle
GHDC	Q8N2G8	Q8N2G8	GH3 domain-containing protein	-0.00713011	0.792189	1.7317	7.06156	17.9	5							0.792189		cell part;endoplasmic reticulum;intracellular membrane-bounded organelle;intracellular organelle;nuclear envelope;organelle
RTN3	O95197	O95197	Reticulon-3	-0.0591041	0.724301	1.6521	3.87214	1.3	2							0.724301	cell death;cellular component organization;cellular process;death;endoplasmic reticulum organization;establishment of localization;interspecies interaction between organisms;multi-organism process;organelle organization;response to stimulus;response to stress;transport;vesicle-mediated transport	cell part;endoplasmic reticulum;extracellular space;intracellular membrane-bounded organelle;intracellular organelle;membrane;organelle
SYNCRIP	O60506	O60506	Heterogeneous nuclear ribonucleoprotein Q	-0.0945413	0.694657	1.6185	4.50748	11.4	2							0.694657	biological regulation;cellular metabolic process;cellular nitrogen compound metabolic process;cellular process;interspecies interaction between organisms;macromolecule metabolic process;metabolic process;mRNA metabolic process;mRNA processing;multi-organism process;nitrogen compound metabolic process;nucleobase-containing compound metabolic process;primary metabolic process;regulation of translat…	cell part;endoplasmic reticulum;intracellular membrane-bounded organelle;intracellular organelle;macromolecular complex;nucleoplasm;organelle;protein complex;ribonucleoprotein complex;spliceosomal complex	binding;mRNA binding;nucleic acid binding;nucleotide binding;poly(A) RNA binding;poly-purine tract binding;RNA binding;single-stranded RNA binding
TXNDC5	Q8NBS9	Q8NBS9	Thioredoxin domain-containing protein 5	-0.462157	0.202763	1.1509	4.23412	18.5	7	0.0511633	1.02645	2.037	3.663	12.7	5	0.614604	biological regulation;cellular component organization;cellular homeostasis;cellular membrane organization;cellular process;establishment of localization;glycerol ether metabolic process;Golgi vesicle transport;homeostatic process;membrane organization;metabolic process;small molecule metabolic process;transport;vesicle-mediated transport	cell part;endoplasmic reticulum;intracellular membrane-bounded organelle;intracellular organelle;organelle	catalytic activity;disulfide oxidoreductase activity;electron carrier activity;isomerase activity;oxidoreductase activity;oxidoreductase activity, acting on a sulfur group of donors;protein disulfide oxidoreductase activity
POR	P16435	P16435	NADPH--cytochrome P450 reductase							-0.416327	0.526269	1.4402	3.68661	4.3	3	0.526269	amine metabolic process;biological regulation;catabolic process;cellular amino acid metabolic process;cellular aromatic compound metabolic process;cellular ketone metabolic process;cellular lipid metabolic process;cellular metabolic process;cellular nitrogen compound metabolic process;cellular process;lipid metabolic process;macromolecule metabolic process;macromolecule modification;metabolic pro…	cell part;endoplasmic reticulum;intracellular membrane-bounded organelle;intracellular organelle;membrane;mitochondrion;organelle	binding;catalytic activity;cation binding;coenzyme binding;cofactor binding;cytochrome-b5 reductase activity;electron carrier activity;flavin adenine dinucleotide binding;FMN binding;hydrolase activity;ion binding;iron ion binding;iron-cytochrome-c reductase activity;metal ion binding;NADP binding;NADPH-hemoprotein reductase activity;nucleotide binding;oxidoreductase activity;oxidoreductase activ…
LRRC59	Q96AG4	Q96AG4	Leucine-rich repeat-containing protein 59							-0.555269	0.473319	1.3883	3.23531	22.1	5	0.473319		cell part;endoplasmic reticulum;intracellular membrane-bounded organelle;intracellular non-membrane-bounded organelle;intracellular organelle;membrane;nuclear envelope;organelle
RPL10	P27635;Q96L21	P27635	60S ribosomal protein L10	-0.413403	0.471135	1.3862	3.82181	49.5	12							0.471135	biosynthetic process;catabolic process;cellular component disassembly;cellular component organization;cellular metabolic process;cellular nitrogen compound metabolic process;cellular process;establishment of localization;macromolecule metabolic process;metabolic process;mRNA metabolic process;multicellular organismal process;nitrogen compound metabolic process;nucleobase-containing compound metab…	cell part;endoplasmic reticulum;intracellular membrane-bounded organelle;intracellular organelle;macromolecular complex;nucleus;organelle;ribonucleoprotein complex	structural constituent of ribosome;structural molecule activity
CALU	O43852	O43852	Calumenin	-0.297148	0.410884	1.3295	4.23611	20	6							0.410884	cell activation;cellular process;establishment of localization;exocytosis;secretion;transport;vesicle-mediated transport	cell part;cytoplasmic membrane-bounded vesicle;endoplasmic reticulum;extracellular region;Golgi apparatus;intracellular membrane-bounded organelle;intracellular organelle;organelle;vesicle	binding;calcium ion binding;cation binding;ion binding;metal ion binding
PCMT1	P22061	P22061	Protein-L-isoaspartate(D-aspartate) O-methyltransferase							-0.714941	0.375401	1.2972	4.1899	10.6	2	0.375401	cellular metabolic process;cellular process;macromolecule metabolic process;metabolic process;primary metabolic process;protein metabolic process	cell part;endoplasmic reticulum;intracellular membrane-bounded organelle;intracellular organelle;organelle	carboxyl-O-methyltransferase activity;catalytic activity;methyltransferase activity;O-methyltransferase activity;protein carboxyl O-methyltransferase activity;protein methyltransferase activity;protein-L-isoaspartate (D-aspartate) O-methyltransferase activity;S-adenosylmethionine-dependent methyltransferase activity;transferase activity;transferase activity, transferring one-carbon groups
VCP	P55072	P55072	Transitional endoplasmic reticulum ATPase	-0.447348	0.325041	1.2527	4.52988	10.9	6							0.325041	biological regulation;biosynthetic process;carbohydrate metabolic process;catabolic process;cellular component assembly;cellular component organization;cellular metabolic process;cellular nitrogen compound metabolic process;cellular process;DNA metabolic process;DNA repair;establishment of localization;Golgi vesicle transport;macromolecular complex assembly;macromolecule metabolic process;macromo…	cell part;cytosol;endoplasmic reticulum;intracellular membrane-bounded organelle;intracellular organelle;macromolecular complex;nucleus;organelle;proteasome complex;protein complex	adenyl nucleotide binding;adenyl ribonucleotide binding;ATP binding;ATPase activity;binding;catalytic activity;hydrolase activity;hydrolase activity, acting on acid anhydrides;hydrolase activity, acting on acid anhydrides, in phosphorus-containing anhydrides;lipid binding;nucleoside-triphosphatase activity;nucleotide binding;polyubiquitin binding;protein binding;purine nucleotide binding;purine r…
HSPA1A	P08107	P08107	Heat shock 70 kDa protein 1A/1B							-0.739396	0.319155	1.2476	4.40681	6.4	0	0.319155	biological regulation;catabolic process;cellular metabolic process;cellular nitrogen compound metabolic process;cellular process;macromolecule metabolic process;metabolic process;mRNA metabolic process;nitrogen compound metabolic process;nucleobase-containing compound metabolic process;primary metabolic process;protein folding;protein metabolic process;response to chemical stimulus;response to st…	cell part;cytosol;endoplasmic reticulum;intracellular membrane-bounded organelle;intracellular organelle;macromolecular complex;mitochondrion;organelle;ribonucleoprotein complex	adenyl nucleotide binding;adenyl ribonucleotide binding;ATP binding;binding;nucleotide binding;protein binding;protein binding involved in protein folding;purine nucleotide binding;purine ribonucleoside triphosphate binding;purine ribonucleotide binding;ribonucleotide binding;unfolded protein binding
UFL1	O94874	O94874	E3 UFM1-protein ligase 1							-0.718094	0.305329	1.2357	3.84308	3.7	2	0.305329	biological regulation;cellular metabolic process;cellular process;macromolecule metabolic process;macromolecule modification;metabolic process;primary metabolic process;protein metabolic process;protein modification by small protein conjugation or removal;protein modification process;regulation of protein modification process	cell part;endoplasmic reticulum;intracellular membrane-bounded organelle;intracellular organelle;nucleus;organelle	acid-amino acid ligase activity;catalytic activity;ligase activity;ligase activity, forming carbon-nitrogen bonds;small conjugating protein ligase activity;UFM1 conjugating enzyme activity
GNA13	Q14344;P19086;Q03113	Q14344	Guanine nucleotide-binding protein subunit alpha-13	-0.444851	0.292193	1.2245	5.46009	23.6	7							0.292193	anatomical structure morphogenesis;biological regulation;cell activation;cell differentiation;cellular component movement;cellular process;developmental process;embryo development;multicellular organismal process;response to chemical stimulus;response to drug;response to stimulus;signal transduction	cell part;cytoplasmic membrane-bounded vesicle;cytosol;endoplasmic reticulum;intracellular membrane-bounded organelle;intracellular organelle;macromolecular complex;nuclear envelope;organelle;protein complex;vesicle	angiotensin receptor binding;binding;catalytic activity;cation binding;D5 dopamine receptor binding;dopamine receptor binding;G-protein beta/gamma-subunit complex binding;G-protein-coupled receptor binding;GTP binding;GTPase activity;guanyl nucleotide binding;guanyl ribonucleotide binding;hydrolase activity;hydrolase activity, acting on acid anhydrides;hydrolase activity, acting on acid anhydride…
ERP29	P30040	P30040	Endoplasmic reticulum resident protein 29	-0.523732	0.27739	1.212	3.68167	34.9	5							0.27739	cellular process;establishment of localization;protein transport;secretion;transport	cell part;cell surface;cytoplasmic membrane-bounded vesicle;endoplasmic reticulum;intracellular membrane-bounded organelle;intracellular organelle;organelle;vesicle	catalytic activity;intramolecular oxidoreductase activity;intramolecular oxidoreductase activity, interconverting keto- and enol-groups;intramolecular oxidoreductase activity, transposing S-S bonds;isomerase activity;protein disulfide isomerase activity
CCDC47	Q96A33	Q96A33	Coiled-coil domain-containing protein 47	-0.692618	0.0946415	1.0678	4.83759	45.3	20	-0.768076	0.448901	1.365	7.64739	4.8	3	0.271771	biological regulation;cellular process;developmental process;embryo development;homeostatic process;post-embryonic development;response to biotic stimulus;response to stimulus;response to stress;signal transduction	cell part;endoplasmic reticulum;intracellular membrane-bounded organelle;intracellular organelle;organelle	binding;calcium ion binding;cation binding;ion binding;metal ion binding
ARL6IP1	Q15041	Q15041	ADP-ribosylation factor-like protein 6-interacting protein 1	-0.538283	0.270708	1.2064	2.44597	11.8	3							0.270708	establishment of localization;protein targeting;protein transport;transport	cell part;cytosol;endoplasmic reticulum;intracellular membrane-bounded organelle;intracellular organelle;macromolecular complex;organelle;protein complex;Sec61 translocon complex
TMED10	P49755	P49755	Transmembrane emp24 domain-containing protein 10	-0.766873	0.170951	1.1258	4.13791	26.9	6	-0.662232	0.365357	1.2882	1.38786	12.3	2	0.268154	anatomical structure development;catabolic process;cellular component assembly;cellular component organization;cellular macromolecular complex assembly;cellular metabolic process;cellular process;developmental process;establishment of localization;exocytosis;Golgi organization;Golgi vesicle transport;macromolecular complex assembly;macromolecule metabolic process;metabolic process;organelle organ…	cell part;cytoplasmic membrane-bounded vesicle;endoplasmic reticulum;intracellular membrane-bounded organelle;intracellular organelle;macromolecular complex;membrane;organelle;protein complex;vesicle
RRAS2;RRAS	P62070;P10301	P62070;P10301	Ras-related protein R-Ras2;Ras-related protein R-Ras							-0.652856	0.267236	1.2035	4.23312	11.3	2	0.267236	biological regulation;cell communication;cell-cell signaling;cellular process;locomotion;response to chemical stimulus;response to external stimulus;response to stimulus;signal transduction;signaling	cell part;endoplasmic reticulum;intracellular membrane-bounded organelle;intracellular organelle;membrane;organelle;plasma membrane	binding;catalytic activity;GDP binding;GTP binding;GTPase activity;guanyl nucleotide binding;guanyl ribonucleotide binding;hydrolase activity;hydrolase activity, acting on acid anhydrides;hydrolase activity, acting on acid anhydrides, in phosphorus-containing anhydrides;nucleoside-triphosphatase activity;nucleotide binding;purine nucleotide binding;purine ribonucleoside triphosphate binding;purin…
ABCB6	Q9NP58;Q2M3G0	Q9NP58	ATP-binding cassette sub-family B member 6, mitochondrial	-0.550296	0.250598	1.1897	4.3765	15.8	8							0.250598	anatomical structure development;biological regulation;biosynthetic process;cellular homeostasis;cellular ion homeostasis;cellular metabolic process;cellular nitrogen compound metabolic process;cellular process;cofactor metabolic process;developmental process;establishment of localization;heterocycle metabolic process;homeostatic process;ion transport;metabolic process;nitrogen compound metabolic…	ATP-binding cassette (ABC) transporter complex;cell part;endoplasmic reticulum;Golgi apparatus;intracellular membrane-bounded organelle;intracellular organelle;macromolecular complex;membrane;organelle;plasma membrane;protein complex	active transmembrane transporter activity;adenyl nucleotide binding;adenyl ribonucleotide binding;ATP binding;ATPase activity;ATPase activity, coupled;ATPase activity, coupled to movement of substances;ATPase activity, coupled to transmembrane movement of substances;binding;catalytic activity;cation binding;cofactor transporter activity;efflux transmembrane transporter activity;heme binding;heme …
SEC61A1;SEC61A2	P61619;Q9H9S3	P61619;Q9H9S3	Protein transport protein Sec61 subunit alpha isoform 1;Protein transport protein Sec61 subunit alpha isoform 2	-0.557157	0.250113	1.1893	6.02032	10.1	4							0.250113	establishment of localization;immune system process;protein targeting;protein transport;response to chemical stimulus;response to stimulus;transport	cell part;endoplasmic reticulum;intracellular membrane-bounded organelle;intracellular organelle;membrane;organelle	binding;ribonucleoprotein binding;ribosome binding
HADHB	P55084	P55084	Trifunctional enzyme subunit beta, mitochondrial;3-ketoacyl-CoA thiolase							-0.756575	0.243303	1.1837	4.72748	40.1	18	0.243303	biosynthetic process;catabolic process;cellular ketone metabolic process;cellular lipid metabolic process;cellular metabolic process;cellular process;lipid metabolic process;metabolic process;organic acid metabolic process;primary metabolic process;small molecule metabolic process	cell part;endoplasmic reticulum;intracellular membrane-bounded organelle;intracellular non-membrane-bounded organelle;intracellular organelle;macromolecular complex;membrane;organelle;protein complex	3-hydroxyacyl-CoA dehydrogenase activity;acetyl-CoA C-acyltransferase activity;binding;C-acyltransferase activity;carbon-oxygen lyase activity;carboxylic acid binding;catalytic activity;coenzyme binding;cofactor binding;enoyl-CoA hydratase activity;fatty acid binding;fatty-acyl-CoA binding;hydro-lyase activity;lipid binding;long-chain-3-hydroxyacyl-CoA dehydrogenase activity;long-chain-enoyl-CoA …
CNPY2	Q9Y2B0	Q9Y2B0	Protein canopy homolog 2	-0.716861	0.0832474	1.0594	5.22052	21.4	3	-0.690638	0.402176	1.3215	1.7919	17	2	0.242712	biological regulation	cell part;endoplasmic reticulum;intracellular membrane-bounded organelle;intracellular organelle;organelle
ATP1A1	P05023;P13637;P50993;Q13733;P20648;P54707	P05023	Sodium/potassium-transporting ATPase subunit alpha-1	-0.700708	0.0905825	1.0648	4.83066	45.4	30	-0.636997	0.358734	1.2823	4.89049	19.2	17	0.224658	behavior;biological regulation;biosynthetic process;cell motility;cellular component movement;cellular homeostasis;cellular ion homeostasis;cellular metabolic process;cellular nitrogen compound metabolic process;cellular process;establishment of localization;heterocycle metabolic process;homeostatic process;hydrogen transport;ion transport;locomotion;metabolic process;multicellular organismal pro…	cell part;cell projection;cytoplasm;cytoplasmic membrane-bounded vesicle;endoplasmic reticulum;endosome;Golgi apparatus;intracellular membrane-bounded organelle;intracellular organelle;macromolecular complex;neuron projection;organelle;protein complex;synapse;vesicle	active transmembrane transporter activity;adenyl nucleotide binding;adenyl ribonucleotide binding;ATP binding;ATPase activity;ATPase activity, coupled;ATPase activity, coupled to movement of substances;ATPase activity, coupled to transmembrane movement of ions;ATPase activity, coupled to transmembrane movement of ions, phosphorylative mechanism;ATPase activity, coupled to transmembrane movement o…
RPN1	P04843	P04843	Dolichyl-diphosphooligosaccharide--protein glycosyltransferase subunit 1							-0.787468	0.208018	1.1551	4.55618	27.2	14	0.208018	biosynthetic process;carbohydrate metabolic process;cellular metabolic process;cellular process;establishment of localization;macromolecule metabolic process;macromolecule modification;metabolic process;peptidyl-amino acid modification;primary metabolic process;protein glycosylation;protein metabolic process;protein modification process;protein targeting;protein transport;translation;transport	cell part;cytoplasmic membrane-bounded vesicle;endoplasmic reticulum;intracellular membrane-bounded organelle;intracellular organelle;macromolecular complex;organelle;protein complex;vesicle	catalytic activity;dolichyl-diphosphooligosaccharide-protein glycotransferase activity;oligosaccharyl transferase activity;transferase activity;transferase activity, transferring glycosyl groups;transferase activity, transferring hexosyl groups
RRAS2	P62070;P10301	P62070	Ras-related protein R-Ras2	-0.588118	0.197991	1.1471	3.56474	11.8	2							0.197991	biological regulation;cell communication;cell-cell signaling;cellular process;locomotion;response to chemical stimulus;response to external stimulus;response to stimulus;signal transduction;signaling	cell part;endoplasmic reticulum;intracellular membrane-bounded organelle;intracellular organelle;membrane;organelle;plasma membrane	binding;catalytic activity;GDP binding;GTP binding;GTPase activity;guanyl nucleotide binding;guanyl ribonucleotide binding;hydrolase activity;hydrolase activity, acting on acid anhydrides;hydrolase activity, acting on acid anhydrides, in phosphorus-containing anhydrides;nucleoside-triphosphatase activity;nucleotide binding;purine nucleotide binding;purine ribonucleoside triphosphate binding;purin…
CYB5R3	P00387	P00387	NADH-cytochrome b5 reductase 3;NADH-cytochrome b5 reductase 3 membrane-bound form;NADH-cytochrome b5 reductase 3 soluble form							-0.772752	0.196355	1.1458	4.43129	21.9	5	0.196355	alcohol metabolic process;biosynthetic process;blood circulation;cellular ketone metabolic process;cellular metabolic process;cellular process;circulatory system process;lipid metabolic process;metabolic process;multicellular organismal process;organic acid metabolic process;primary metabolic process;small molecule metabolic process;vitamin metabolic process	cell part;endoplasmic reticulum;intracellular membrane-bounded organelle;intracellular organelle;lipid particle;macromolecular complex;membrane;organelle;protein complex	adenyl nucleotide binding;adenyl ribonucleotide binding;ADP binding;AMP binding;binding;catalytic activity;coenzyme binding;cofactor binding;cytochrome-b5 reductase activity;FAD binding;flavin adenine dinucleotide binding;NAD binding;nucleotide binding;oxidoreductase activity;oxidoreductase activity, acting on NADH or NADPH;oxidoreductase activity, acting on NADH or NADPH, heme protein as accepto…
YIPF6	Q96EC8	Q96EC8	Protein YIPF6	-0.773664	0.189287	1.1402	3.95903	5.9	2							0.189287		cell part;endoplasmic reticulum;intracellular membrane-bounded organelle;intracellular organelle;organelle
STX18	Q9P2W9	Q9P2W9	Syntaxin-18	-0.726878	0.188148	1.1393	4.48839	29.3	6							0.188148	cellular process;establishment of localization;Golgi vesicle transport;protein transport;transport;vesicle-mediated transport	cell part;endoplasmic reticulum;intracellular membrane-bounded organelle;intracellular organelle;membrane;organelle
CLGN	O14967	O14967	Calmegin	-0.58003	0.183963	1.136	5.91593	9.5	4							0.183963	cell recognition;cellular component assembly;cellular component organization;cellular metabolic process;cellular process;macromolecular complex assembly;macromolecule metabolic process;metabolic process;primary metabolic process;protein complex assembly;protein folding;protein metabolic process	cell part;endoplasmic reticulum;intracellular membrane-bounded organelle;intracellular organelle;membrane;nuclear envelope;organelle	binding;calcium ion binding;cation binding;ion binding;metal ion binding;protein binding;unfolded protein binding
SEC62	Q99442	Q99442	Translocation protein SEC62							-0.771347	0.178364	1.1316	5.1682	4.3	2	0.178364	establishment of localization;protein targeting;protein transport;transport	cell part;cytoskeleton;endoplasmic reticulum;intracellular membrane-bounded organelle;intracellular non-membrane-bounded organelle;intracellular organelle;membrane;organelle	protein transporter activity;receptor activity;substrate-specific transporter activity;transporter activity
PKMYT1	Q99640	Q99640	Membrane-associated tyrosine- and threonine-specific cdc2-inhibitory kinase	-0.590376	0.174279	1.1284	4.84152	6.8	2							0.174279	biological regulation;cellular component organization;cellular process;mitosis;nuclear division;organelle fission;organelle organization;regulation of cell cycle;regulation of mitotic cell cycle;regulation of organelle organization;regulation of protein modification process	cell part;endoplasmic reticulum;Golgi apparatus;intracellular membrane-bounded organelle;intracellular organelle;membrane;nucleoplasm;organelle	adenyl nucleotide binding;adenyl ribonucleotide binding;ATP binding;binding;catalytic activity;cation binding;ion binding;kinase activity;metal ion binding;nucleotide binding;phosphotransferase activity, alcohol group as acceptor;protein kinase activity;protein serine/threonine kinase activity;purine nucleotide binding;purine ribonucleoside triphosphate binding;purine ribonucleotide binding;ribon…
NCSTN	Q92542	Q92542	Nicastrin	-0.636661	0.172231	1.1268	4.62322	13.3	6							0.172231	biological regulation;catabolic process;cell activation;cell proliferation;cellular metabolic process;cellular process;homeostatic process;immune system process;macromolecule metabolic process;metabolic process;primary metabolic process;protein maturation;protein metabolic process;proteolysis;response to stimulus;signal transduction	cell part;cytoplasmic membrane-bounded vesicle;endoplasmic reticulum;Golgi apparatus;intracellular membrane-bounded organelle;intracellular organelle;membrane;organelle;vesicle	catalytic activity;endopeptidase activity;hydrolase activity;peptidase activity;peptidase activity, acting on L-amino acid peptides
SLC39A14	Q15043	Q15043	Zinc transporter ZIP14	-0.676134	0.120352	1.087	3.68325	15.2	4							0.120352	biological regulation;cellular homeostasis;cellular ion homeostasis;cellular process;establishment of localization;homeostatic process;ion transport;transmembrane transport;transport	cell part;cell projection;endoplasmic reticulum;Golgi apparatus;intracellular membrane-bounded organelle;intracellular organelle;organelle	cation transmembrane transporter activity;divalent inorganic cation transmembrane transporter activity;ferrous iron transmembrane transporter activity;inorganic cation transmembrane transporter activity;ion transmembrane transporter activity;iron ion transmembrane transporter activity;metal ion transmembrane transporter activity;substrate-specific transmembrane transporter activity;substrate-spec…
RAB1A	P62820;P59190	P62820	Ras-related protein Rab-1A	-0.767634	0.119954	1.0867	4.22327	69.3	6							0.119954	biological regulation;cell cycle;cellular process;establishment of localization;mitotic cell cycle;protein transport;response to stimulus;signal transduction;transport;vesicle-mediated transport	cell part;endoplasmic reticulum;intracellular membrane-bounded organelle;intracellular organelle;membrane;organelle;plasma membrane	binding;catalytic activity;GTP binding;GTPase activity;guanyl nucleotide binding;guanyl ribonucleotide binding;hydrolase activity;hydrolase activity, acting on acid anhydrides;hydrolase activity, acting on acid anhydrides, in phosphorus-containing anhydrides;nucleoside-triphosphatase activity;nucleotide binding;purine nucleotide binding;purine ribonucleoside triphosphate binding;purine ribonucleo…
TMED9	Q9BVK6	Q9BVK6	Transmembrane emp24 domain-containing protein 9	-0.730943	0.105276	1.0757	3.84519	23	6							0.105276	biological regulation;cellular component organization;cellular process;establishment of localization;Golgi organization;organelle organization;protein transport;regulation of organelle organization;transport;vesicle organization	cell part;cytoplasmic membrane-bounded vesicle;endoplasmic reticulum;intracellular membrane-bounded organelle;intracellular organelle;membrane;organelle;vesicle
NCLN	Q969V3	Q969V3	Nicalin	-0.673969	0.0951818	1.0682	4.32762	40.7	18							0.0951818	biological regulation;macromolecule metabolic process;metabolic process;primary metabolic process;protein metabolic process;proteolysis	cell part;endoplasmic reticulum;intracellular membrane-bounded organelle;intracellular organelle;membrane;nucleus;organelle	catalytic activity;hydrolase activity;peptidase activity
CAMLG	P49069	P49069	Calcium signal-modulating cyclophilin ligand	-0.818681	0.086512	1.0618	3.75585	34.5	6							0.086512	biological regulation;cellular metabolic process;cellular process;macromolecule metabolic process;metabolic process;response to stimulus;response to stress;signal transduction	cell part;endoplasmic reticulum;intracellular membrane-bounded organelle;intracellular organelle;organelle
TMED7	Q9Y3B3	Q9Y3B3	Transmembrane emp24 domain-containing protein 7	-0.629412	0.0758749	1.054	5.07138	33	5							0.0758749	establishment of localization;protein transport;transport	cell part;endoplasmic reticulum;intracellular membrane-bounded organelle;intracellular organelle;macromolecular complex;membrane;organelle;protein complex
RAB14	P61106	P61106	Ras-related protein Rab-14	-0.678303	0.0600474	1.0425	4.5517	76.7	12							0.0600474	biological regulation;cellular component organization;cellular membrane organization;cellular process;developmental process;embryo development;endosome transport;establishment of localization;Golgi vesicle transport;membrane organization;neurotransmitter transport;protein transport;response to chemical stimulus;response to endogenous stimulus;response to stimulus;secretion;signal transduction;tra…	cell part;cytoplasmic membrane-bounded vesicle;cytosol;endoplasmic reticulum;endosome;intracellular membrane-bounded organelle;intracellular organelle;lysosome;membrane;organelle;plasma membrane;vacuole;vesicle	binding;catalytic activity;GDP binding;GTP binding;GTPase activity;guanyl nucleotide binding;guanyl ribonucleotide binding;hydrolase activity;hydrolase activity, acting on acid anhydrides;hydrolase activity, acting on acid anhydrides, in phosphorus-containing anhydrides;nucleoside-triphosphatase activity;nucleotide binding;purine nucleotide binding;purine ribonucleoside triphosphate binding;purin…
DHRS1	Q96LJ7	Q96LJ7	Dehydrogenase/reductase SDR family member 1	-0.728335	0.0521377	1.0368	0.857264	8	2							0.0521377		cell part;endoplasmic reticulum;intracellular membrane-bounded organelle;intracellular organelle;membrane;organelle	catalytic activity;oxidoreductase activity
RPN2	P04844	P04844	Dolichyl-diphosphooligosaccharide--protein glycosyltransferase subunit 2	-0.902578	0.0454429	1.032	5.0387	51.7	21							0.0454429	aging;biosynthetic process;carbohydrate metabolic process;cellular metabolic process;cellular process;developmental process;establishment of localization;macromolecule metabolic process;macromolecule modification;metabolic process;peptidyl-amino acid modification;primary metabolic process;protein glycosylation;protein metabolic process;protein modification process;protein targeting;protein transp…	cell part;endoplasmic reticulum;intracellular membrane-bounded organelle;intracellular organelle;macromolecular complex;membrane;nucleus;organelle;protein complex	binding;catalytic activity;dolichyl-diphosphooligosaccharide-protein glycotransferase activity;oligosaccharyl transferase activity;ribonucleoprotein binding;ribosome binding;transferase activity;transferase activity, transferring glycosyl groups;transferase activity, transferring hexosyl groups
ATP2B1	P20020;Q01814	P20020	Plasma membrane calcium-transporting ATPase 1	-0.735043	0.0277203	1.0194	4.81353	19.2	11							0.0277203	amine metabolic process;anatomical structure development;behavior;biological regulation;cell differentiation;cellular aromatic compound metabolic process;cellular component organization;cellular homeostasis;cellular ion homeostasis;cellular metabolic process;cellular nitrogen compound metabolic process;cellular process;coagulation;detection of stimulus;developmental process;establishment of local…	cell body;cell part;cell projection;cilium;cytoplasm;endoplasmic reticulum;intracellular membrane-bounded organelle;intracellular organelle;membrane;neuronal cell body;organelle;plasma membrane	active transmembrane transporter activity;adenyl nucleotide binding;adenyl ribonucleotide binding;ATP binding;ATPase activity;ATPase activity, coupled;ATPase activity, coupled to movement of substances;ATPase activity, coupled to transmembrane movement of ions;ATPase activity, coupled to transmembrane movement of ions, phosphorylative mechanism;ATPase activity, coupled to transmembrane movement o…
NUCB2	P80303	P80303	Nucleobindin-2;Nesfatin-1	-0.731781	0.0221902	1.0155	4.95648	14.3	4							0.0221902		cell part;cytosol;endoplasmic reticulum;extracellular space;Golgi apparatus;intracellular membrane-bounded organelle;intracellular organelle;membrane;organelle;plasma membrane	binding;calcium ion binding;cation binding;DNA binding;ion binding;metal ion binding;nucleic acid binding
ATP2A2	P16615;O14983;Q93084	P16615	Sarcoplasmic/endoplasmic reticulum calcium ATPase 2	-0.795158	0.00662125	1.0046	4.68572	35.8	31	-1.00321	0.0329472	1.0231	4.42008	12	7	0.0197842	anatomical structure development;biological adhesion;biological regulation;cell adhesion;cell death;cellular component organization;cellular homeostasis;cellular ion homeostasis;cellular process;coagulation;death;developmental process;establishment of localization;homeostatic process;ion transport;mitochondrion organization;multicellular organismal process;organelle organization;regulation of bod…	cell part;endoplasmic reticulum;intracellular membrane-bounded organelle;intracellular organelle;macromolecular complex;membrane;organelle;protein complex	active transmembrane transporter activity;adenyl nucleotide binding;adenyl ribonucleotide binding;ATP binding;ATPase activity;ATPase activity, coupled;ATPase activity, coupled to movement of substances;ATPase activity, coupled to transmembrane movement of ions;ATPase activity, coupled to transmembrane movement of ions, phosphorylative mechanism;ATPase activity, coupled to transmembrane movement o…
SLMAP	Q14BN4	Q14BN4	Sarcolemmal membrane-associated protein	-0.654081	0.0127832	1.0089	5.13578	5.9	4							0.0127832	multicellular organismal process;muscle contraction	cell part;endoplasmic reticulum;intracellular membrane-bounded organelle;intracellular organelle;membrane;microtubule organizing center;organelle;plasma membrane
RDH14	Q9HBH5	Q9HBH5	Retinol dehydrogenase 14	-0.793382	0.0100636	1.007	4.68818	27.7	6							0.0100636		cell part;endoplasmic reticulum;intracellular membrane-bounded organelle;intracellular organelle;mitochondrion;organelle	catalytic activity;oxidoreductase activity
PTPN1	P18031	P18031	Tyrosine-protein phosphatase non-receptor type 1	-0.789137	0.00187425	1.0013	5.10283	34.7	11							0.00187425	biological regulation;cell activation;cellular component organization;cellular process;cytoskeleton organization;organelle organization;regulation of transport;response to chemical stimulus;response to endogenous stimulus;response to stimulus;response to stress;signal transduction	cell part;cytosol;endoplasmic reticulum;endosome;intracellular membrane-bounded organelle;intracellular organelle;membrane;organelle;vesicle	binding;catalytic activity;cation binding;hydrolase activity;hydrolase activity, acting on ester bonds;ion binding;metal ion binding;phosphatase activity;phosphoprotein phosphatase activity;phosphoric ester hydrolase activity;protein tyrosine phosphatase activity;transition metal ion binding;zinc ion binding
SEC63	Q9UGP8	Q9UGP8	Translocation protein SEC63 homolog							-1.041	0.000721115	1.0005	5.67242	6.4	4	0.000721115	cellular process;establishment of localization;protein targeting;protein transport;transmembrane transport;transport	cell part;endoplasmic reticulum;intracellular membrane-bounded organelle;intracellular organelle;membrane;organelle	protein transporter activity;receptor activity;substrate-specific transporter activity;transporter activity

## Sheet: Replicate 1
Protein IDs	Majority protein IDs	Peptide counts (all)	Peptide counts (razor+unique)	Peptide counts (unique)	Protein names	Gene names	Fasta headers	Number of proteins	Peptides	Razor + unique peptides	Unique peptides	Peptides A	Razor + unique peptides A	Unique peptides A	Sequence coverage [%]	Unique + razor sequence coverage [%]	Unique sequence coverage [%]	Mol. weight [kDa]	Sequence length	Sequence lengths	Fraction average	Fraction 1	Fraction 2	Q-value	Score	Identification type A	Ratio H/L	Ratio H/L normalized	Ratio H/L variability [%]	Ratio H/L count	Ratio H/L iso-count	Ratio H/L type	Ratio H/L A	Ratio H/L normalized A	Ratio H/L variability [%] A	Ratio H/L count A	Ratio H/L iso-count A	Ratio H/L type A	Sequence coverage A [%]	Intensity	Intensity L	Intensity H	Intensity A	Intensity L A	Intensity H A	iBAQ	iBAQ L	iBAQ H	iBAQ A
T	T	N	N	N	T	T	T		N	N	N	N	N	N	N	N	N	N	N	N	N	N					E	E	E	E	E	E	E	E	E	E	E	E	N	N	N	N	N	N	N
A0FGR8	A0FGR8	2	2	2	Extended synaptotagmin-2	ESYT2	>sp|A0FGR8|ESYT2_HUMAN Extended synaptotagmin-2 OS=Homo sapiens GN=ESYT2 PE=1 SV=1	1	2	2	2	2	2	2	2.8	2.8	2.8	102.36	921	921	1.67	1	2	0	13.714	By MS/MS	0.46051	0.91172	25.7	3	0	Median	0.46051	0.91172	25.7	3	0	Median	2.8	6528700	4321100	2207500	6528700	4321100	2207500	141930	93938	47990	141930
A0PJW6	A0PJW6	1	1	1	Transmembrane protein 223	TMEM223	>sp|A0PJW6|TM223_HUMAN Transmembrane protein 223 OS=Homo sapiens GN=TMEM223 PE=1 SV=1	1	1	1	1	1	1	1	5	5	5	22.049	202	202	1.5	1	1	0.0022779	7.3548	By MS/MS	NaN	NaN	NaN	1	1	Median	NaN	NaN	NaN	1	1	Median	5	4125200	2755900	1369300	4125200	2755900	1369300	343770	229660	114110	343770
A1L0T0	A1L0T0	8	8	8	Acetolactate synthase-like protein	ILVBL	>sp|A1L0T0|ILVBL_HUMAN Acetolactate synthase-like protein OS=Homo sapiens GN=ILVBL PE=1 SV=2	1	8	8	8	8	8	8	20.1	20.1	20.1	67.867	632	632	1.27	8	3	0	54.413	By MS/MS	0.40153	0.7382	30.853	10	0	Median	0.40153	0.7382	30.853	10	0	Median	20.1	44350000	31634000	12716000	44350000	31634000	12716000	1774000	1265400	508630	1774000
A4D1E9	A4D1E9	1	1	1	GTP-binding protein 10	GTPBP10	>sp|A4D1E9|GTPBA_HUMAN GTP-binding protein 10 OS=Homo sapiens GN=GTPBP10 PE=1 SV=1	1	1	1	1	1	1	1	2.8	2.8	2.8	42.932	387	387	1.5	1	1	0.0022573	7.0681	By MS/MS	0.64123	1.0887	17.662	2	1	Median	0.64123	1.0887	17.662	2	1	Median	2.8	3683200	2181600	1501600	3683200	2181600	1501600	141660	83908	57754	141660
CON__ENSEMBL:ENSBTAP00000024146	CON__ENSEMBL:ENSBTAP00000024146	4	4	4			>ENSEMBL:ENSBTAP00000024146 (Bos taurus) similar to alpha-2-macroglobulin isoform 1	1	4	4	4	4	4	4	4.3	4.3	4.3	164.34	1477	1477	2		4	0	23.993	By MS/MS	0.1333	0.2024	29.073	2	2	Median	0.1333	0.2024	29.073	2	2	Median	4.3	3775700	3487100	288550	3775700	3487100	288550	50342	46495	3847.4	50342
CON__ENSEMBL:ENSBTAP00000032840	CON__ENSEMBL:ENSBTAP00000032840	3	3	3			>ENSEMBL:ENSBTAP00000032840 (Bos taurus) similar to apolipoprotein B, partial	1	3	3	3	3	3	3	3.6	3.6	3.6	92.273	825	825	1	3		0	19.005	By MS/MS	NaN	NaN	NaN	0	0	Median	NaN	NaN	NaN	0	0	Median	3.6	7003600	7003600	0	7003600	7003600	0	140070	140070	0	140070
CON__P00761	CON__P00761	1	1	1			>P00761 SWISS-PROT:P00761|TRYP_PIG Trypsin - Sus scrofa (Pig).	1	1	1	1	1	1	1	3.5	3.5	3.5	24.409	231	231	1.5	1	1	0.0021529	6.5623	By MS/MS	0.029563	0.051856	77.681	2	2	Median	0.029563	0.051856	77.681	2	2	Median	3.5	104110000	99945000	4168800	104110000	99945000	4168800	9464900	9085900	378980	9464900
CON__P01966;P69905	CON__P01966;P69905	2;2	2;2	2;2	Hemoglobin subunit alpha	HBA1	>P01966 SWISS-PROT:P01966 (Bos taurus) Hemoglobin subunit alpha;>sp|P69905|HBA_HUMAN Hemoglobin subunit alpha OS=Homo sapiens GN=HBA1 PE=1 SV=2	2	2	2	2	2	2	2	17.6	17.6	17.6	15.184	142	142;142	1.33	2	1	0	12.426	By MS/MS	NaN	NaN	NaN	1	1	Median	NaN	NaN	NaN	1	1	Median	17.6	9311200	9242300	68826	9311200	9242300	68826	1034600	1026900	7647.3	1034600
CON__P02769;CON__P02768-1;P02768	CON__P02769	4;1;1	4;1;1	4;1;1			>P02769 SWISS-PROT:P02769 (Bos taurus) Bovine serum albumin precursor	3	4	4	4	4	4	4	7.7	7.7	7.7	69.293	607	607;609;609	1.33	4	2	0	26.774	By MS/MS	0.29925	0.56341	85.23	3	3	Median	0.29925	0.56341	85.23	3	3	Median	7.7	7668400	5358100	2310400	7668400	5358100	2310400	191710	133950	57759	191710
CON__P12763	CON__P12763	2	2	2			>P12763 SWISS-PROT:P12763 (Bos taurus) Alpha-2-HS-glycoprotein precursor	1	2	2	2	2	2	2	7	7	7	38.418	359	359	1.5	2	2	0	13.768	By MS/MS	NaN	NaN	NaN	0	0	Median	NaN	NaN	NaN	0	0	Median	7	7317500	7317500	0	7317500	7317500	0	522680	522680	0	522680
CON__P13645;P13645;CON__P02535-1;CON__Q7Z3Z0;CON__A2A4G1;CON__Q7Z3Y8;CON__Q148H6;CON__Q7Z3Y9;CON__Q9Z2K1;CON__P02533;CON__P08779;CON__Q3ZAW8;CON__Q7Z3Y7;Q7Z3Z0;Q7Z3Y8;Q7Z3Y7;Q7Z3Y9;P02533;P08779	CON__P13645;P13645	8;8;3;1;1;1;1;1;1;1;1;1;1;1;1;1;1;1;1	8;8;3;1;1;1;1;1;1;1;1;1;1;1;1;1;1;1;1	8;8;3;1;1;1;1;1;1;1;1;1;1;1;1;1;1;1;1	Keratin, type I cytoskeletal 10	KRT10	>P13645 SWISS-PROT:P13645 Tax_Id=9606 Gene_Symbol=KRT10 Keratin, type I cytoskeletal 10;>sp|P13645|K1C10_HUMAN Keratin, type I cytoskeletal 10 OS=Homo sapiens GN=KRT10 PE=1 SV=6	19	8	8	8	8	8	8	16	16	16	59.51	593	593;584;570;450;456;459;464;468;469;472;473;474;486;450;459;464;468;472;473	1.27	8	3	0	49.95	By MS/MS	0.091888	0.19815	132.21	3	3	Median	0.091888	0.19815	132.21	3	3	Median	16	10304000	9201600	1102500	10304000	9201600	1102500	396310	353910	42402	396310
CON__P34955	CON__P34955	1	1	1			>P34955 SWISS-PROT:P34955 (Bos taurus) Alpha-1-antiproteinase precursor	1	1	1	1	1	1	1	2.4	2.4	2.4	46.103	416	416	1	1		0.0098232	5.9137	By MS/MS	NaN	NaN	NaN	1	1	Median	NaN	NaN	NaN	1	1	Median	2.4	15390000	466510	14924000	15390000	466510	14924000	732860	22215	710650	732860
CON__P35527;P35527	CON__P35527;P35527	5;5	5;5	5;5	Keratin, type I cytoskeletal 9	KRT9	>P35527 SWISS-PROT:P35527 Tax_Id=9606 Gene_Symbol=KRT9 Keratin, type I cytoskeletal 9;>sp|P35527|K1C9_HUMAN Keratin, type I cytoskeletal 9 OS=Homo sapiens GN=KRT9 PE=1 SV=3	2	5	5	5	5	5	5	10.8	10.8	10.8	62.129	623	623;623	2		5	0	32.332	By MS/MS	0.059608	0.096069	60.06	3	3	Plateau	0.059608	0.096069	60.06	3	3	Plateau	10.8	5034800	4897000	137820	5034800	4897000	137820	193650	188350	5300.8	193650
CON__Q03247	CON__Q03247	1	1	1			>Q03247 SWISS-PROT:Q03247 (Bos taurus) Apolipoprotein E precursor	1	1	1	1	1	1	1	3.5	3.5	3.5	35.979	316	316	1	1		0.0032051	6.4992	By MS/MS	NaN	NaN	NaN	1	1	Median	NaN	NaN	NaN	1	1	Median	3.5	7319000	6691500	627540	7319000	6691500	627540	487930	446100	41836	487930
CON__Q29443;CON__Q0IIK2;P02788	CON__Q29443;CON__Q0IIK2	4;4;1	4;4;1	4;4;1			>Q29443 SWISS-PROT:Q29443 Serotransferrin - Bos taurus (Bovine).;>Q0IIK2 TREMBL:Q0IIK2 (Bos taurus) Transferrin	3	4	4	4	4	4	4	6.9	6.9	6.9	75.829	685	685;704;710	1.6	2	3	0	24.404	By MS/MS	0.068464	0.12388	22.025	2	2	Median	0.068464	0.12388	22.025	2	2	Median	6.9	9555400	9157600	397820	9555400	9157600	397820	222220	212970	9251.5	222220
CON__Q3SX09;CON__P02070;P68871;P02042;P69892;P69891;P02100	CON__Q3SX09	8;3;2;2;1;1;1	8;3;2;2;1;1;1	8;3;2;2;1;1;1			>Q3SX09 TREMBL:Q3SX09 (Bos taurus) similar to HBG protein	7	8	8	8	8	8	8	43.8	43.8	43.8	22.06	201	201;145;147;147;147;147;147	1.11	8	1	0	64.376	By MS/MS	0.37869	0.71403	72.002	3	3	Median	0.37869	0.71403	72.002	3	3	Median	43.8	45492000	43710000	1782100	45492000	43710000	1782100	4549200	4371000	178210	4549200
O00161	O00161	2	2	2	Synaptosomal-associated protein 23	SNAP23	>sp|O00161|SNP23_HUMAN Synaptosomal-associated protein 23 OS=Homo sapiens GN=SNAP23 PE=1 SV=1	1	2	2	2	2	2	2	14.7	14.7	14.7	23.354	211	211	1.25	3	1	0	18.583	By MS/MS	0.52331	1.1075	7.9976	4	0	Median	0.52331	1.1075	7.9976	4	0	Median	14.7	12879000	8272200	4607200	12879000	8272200	4607200	1073300	689350	383930	1073300
O00165	O00165	1	1	1	HCLS1-associated protein X-1	HAX1	>sp|O00165|HAX1_HUMAN HCLS1-associated protein X-1 OS=Homo sapiens GN=HAX1 PE=1 SV=2	1	1	1	1	1	1	1	3.2	3.2	3.2	31.62	279	279	1.5	1	1	0.0031813	6.4604	By MS/MS	0.44376	0.76871	13.045	2	1	Median	0.44376	0.76871	13.045	2	1	Median	3.2	3685900	2718000	967900	3685900	2718000	967900	216820	159880	56935	216820
O00217	O00217	6	6	6	NADH dehydrogenase [ubiquinone] iron-sulfur protein 8, mitochondrial	NDUFS8	>sp|O00217|NDUS8_HUMAN NADH dehydrogenase [ubiquinone] iron-sulfur protein 8, mitochondrial OS=Homo sapiens GN=NDUFS8 PE=1 SV=1	1	6	6	6	6	6	6	28.6	28.6	28.6	23.705	210	210	1.46	7	6	0	55.67	By MS/MS	0.43922	0.80293	44.324	11	0	Median	0.43922	0.80293	44.324	11	0	Median	28.6	108470000	76137000	32330000	108470000	76137000	32330000	8343600	5856700	2486900	8343600
O00264	O00264	8	8	7	Membrane-associated progesterone receptor component 1	PGRMC1	>sp|O00264|PGRC1_HUMAN Membrane-associated progesterone receptor component 1 OS=Homo sapiens GN=PGRMC1 PE=1 SV=3	1	8	8	7	8	8	7	37.4	37.4	32.8	21.671	195	195	1.47	9	8	0	66.391	By MS/MS	0.43919	0.67178	33.758	16	0	Median	0.43919	0.67178	33.758	16	0	Median	37.4	506370000	337120000	169250000	506370000	337120000	169250000	63296000	42140000	21156000	63296000
O00330	O00330	8	8	8	Pyruvate dehydrogenase protein X component, mitochondrial	PDHX	>sp|O00330|ODPX_HUMAN Pyruvate dehydrogenase protein X component, mitochondrial OS=Homo sapiens GN=PDHX PE=1 SV=3	1	8	8	8	8	8	8	17	17	17	54.122	501	501	1.5	7	7	0	51.681	By MS/MS	0.62371	0.94462	37.972	11	0	Median	0.62371	0.94462	37.972	11	0	Median	17	38787000	25499000	13288000	38787000	25499000	13288000	1551500	1020000	531520	1551500
O00411	O00411	3	3	3	DNA-directed RNA polymerase, mitochondrial	POLRMT	>sp|O00411|RPOM_HUMAN DNA-directed RNA polymerase, mitochondrial OS=Homo sapiens GN=POLRMT PE=1 SV=2	1	3	3	3	3	3	3	2.8	2.8	2.8	138.62	1230	1230	1.25	3	1	0	18.52	By MS/MS	0.52246	1.0298	25.997	4	0	Median	0.52246	1.0298	25.997	4	0	Median	2.8	6503100	4266900	2236100	6503100	4266900	2236100	110220	72321	37900	110220
O00483	O00483	4	4	4	Cytochrome c oxidase subunit NDUFA4	NDUFA4	>sp|O00483|NDUA4_HUMAN NADH dehydrogenase [ubiquinone] 1 alpha subcomplex subunit 4 OS=Homo sapiens GN=NDUFA4 PE=1 SV=1	1	4	4	4	4	4	4	66.7	66.7	66.7	9.3697	81	81	1.4	3	2	0	27.659	By MS/MS	0.60182	0.93216	172.95	3	0	Median	0.60182	0.93216	172.95	3	0	Median	66.7	53935000	43294000	10642000	53935000	43294000	10642000	8989200	7215600	1773600	8989200
O00592	O00592	3	3	3	Podocalyxin	PODXL	>sp|O00592|PODXL_HUMAN Podocalyxin OS=Homo sapiens GN=PODXL PE=1 SV=2	1	3	3	3	3	3	3	5.7	5.7	5.7	58.635	558	558	1.33	4	2	0	20.849	By MS/MS	0.5484	0.97323	11.466	3	0	Median	0.5484	0.97323	11.466	3	0	Median	5.7	21809000	14865000	6944600	21809000	14865000	6944600	948240	646300	301940	948240
O00746	O00746	2	2	2	Nucleoside diphosphate kinase, mitochondrial	NME4	>sp|O00746|NDKM_HUMAN Nucleoside diphosphate kinase, mitochondrial OS=Homo sapiens GN=NME4 PE=1 SV=1	1	2	2	2	2	2	2	11.2	11.2	11.2	20.658	187	187	2		2	0.002448	10.902	By MS/MS	0.59906	0.95341	71.965	2	2	Median	0.59906	0.95341	71.965	2	2	Median	11.2	1064100	485560	578500	1064100	485560	578500	88671	40463	48208	88671
O14548	O14548	3	3	3	Cytochrome c oxidase subunit 7A-related protein, mitochondrial	COX7A2L	>sp|O14548|COX7R_HUMAN Cytochrome c oxidase subunit 7A-related protein, mitochondrial OS=Homo sapiens GN=COX7A2L PE=1 SV=2	1	3	3	3	3	3	3	26.3	26.3	26.3	12.615	114	114	1.25	3	1	0	19.187	By MS/MS	0.66046	1.1177	45.106	2	2	Median	0.66046	1.1177	45.106	2	2	Median	26.3	5291200	3422200	1869000	5291200	3422200	1869000	755890	488890	267000	755890
O14561	O14561	5	5	5	Acyl carrier protein, mitochondrial	NDUFAB1	>sp|O14561|ACPM_HUMAN Acyl carrier protein, mitochondrial OS=Homo sapiens GN=NDUFAB1 PE=1 SV=3	1	5	5	5	5	5	5	23.7	23.7	23.7	17.417	156	156	1.6	4	6	0	33.364	By MS/MS	0.53408	0.97727	19.329	9	0	Median	0.53408	0.97727	19.329	9	0	Median	23.7	87365000	57402000	29963000	87365000	57402000	29963000	12481000	8200200	4280400	12481000
O14654	O14654	21	21	21	Insulin receptor substrate 4	IRS4	>sp|O14654|IRS4_HUMAN Insulin receptor substrate 4 OS=Homo sapiens GN=IRS4 PE=1 SV=1	1	21	21	21	21	21	21	18.5	18.5	18.5	133.77	1257	1257	1.39	22	14	0	160.65	By MS/MS	0.45279	0.87667	34.193	29	0	Median	0.45279	0.87667	34.193	29	0	Median	18.5	175900000	116840000	59057000	175900000	116840000	59057000	2981300	1980300	1001000	2981300
O14662	O14662	1	1	1	Syntaxin-16	STX16	>sp|O14662|STX16_HUMAN Syntaxin-16 OS=Homo sapiens GN=STX16 PE=1 SV=3	1	1	1	1	1	1	1	6.5	6.5	6.5	37.031	325	325	1	2		0	16.103	By MS/MS	0.62363	1.2371	28.552	2	1	Median	0.62363	1.2371	28.552	2	1	Median	6.5	6195000	3816100	2378900	6195000	3816100	2378900	344170	212000	132160	344170
O14672	O14672	2	2	2	Disintegrin and metalloproteinase domain-containing protein 10	ADAM10	>sp|O14672|ADA10_HUMAN Disintegrin and metalloproteinase domain-containing protein 10 OS=Homo sapiens GN=ADAM10 PE=1 SV=1	1	2	2	2	2	2	2	2.8	2.8	2.8	84.141	748	748	1.33	2	1	0.0012723	11.589	By MS/MS	0.39345	0.66092	9.8984	2	0	Median	0.39345	0.66092	9.8984	2	0	Median	2.8	855390	622690	232700	855390	622690	232700	20863	15188	5675.6	20863
O14828	O14828	4	4	4	Secretory carrier-associated membrane protein 3	SCAMP3	>sp|O14828|SCAM3_HUMAN Secretory carrier-associated membrane protein 3 OS=Homo sapiens GN=SCAMP3 PE=1 SV=3	1	4	4	4	4	4	4	13.5	13.5	13.5	38.287	347	347	1.57	3	4	0	35.76	By MS/MS	0.5586	0.94171	17.293	7	0	Median	0.5586	0.94171	17.293	7	0	Median	13.5	14758000	9455400	5303100	14758000	9455400	5303100	1475800	945540	530310	1475800
O14874	O14874	1	1	1	[3-methyl-2-oxobutanoate dehydrogenase [lipoamide]] kinase, mitochondrial	BCKDK	>sp|O14874|BCKD_HUMAN [3-methyl-2-oxobutanoate dehydrogenase [lipoamide]] kinase, mitochondrial OS=Homo sapiens GN=BCKDK PE=1 SV=2	1	1	1	1	1	1	1	4.1	4.1	4.1	46.36	412	412	1.5	1	1	0.0023838	8.9523	By MS/MS	0.32308	0.54988	44.521	2	1	Median	0.32308	0.54988	44.521	2	1	Median	4.1	5524400	4748200	776180	5524400	4748200	776180	251110	215830	35281	251110
O14880	O14880	2	2	2	Microsomal glutathione S-transferase 3	MGST3	>sp|O14880|MGST3_HUMAN Microsomal glutathione S-transferase 3 OS=Homo sapiens GN=MGST3 PE=1 SV=1	1	2	2	2	2	2	2	33.6	33.6	33.6	16.516	152	152	1.5	1	1	0.0012642	11.53	By MS/MS	0.55966	0.99605	41.616	2	1	Median	0.55966	0.99605	41.616	2	1	Median	33.6	8775400	5286700	3488700	8775400	5286700	3488700	1253600	755250	498380	1253600
O14925;Q5SRD1	O14925;Q5SRD1	6;4	6;4	6;4	Mitochondrial import inner membrane translocase subunit Tim23;Putative mitochondrial import inner membrane translocase subunit Tim23B	TIMM23;TIMM23B	>sp|O14925|TIM23_HUMAN Mitochondrial import inner membrane translocase subunit Tim23 OS=Homo sapiens GN=TIMM23 PE=1 SV=1;>sp|Q5SRD1|TI23B_HUMAN Putative mitochondrial import inner membrane translocase subunit Tim23B OS=Homo sapiens GN=TIMM23B PE=5 SV=2	2	6	6	6	6	6	6	43.1	43.1	43.1	21.943	209	209;257	1.3	7	3	0	44.681	By MS/MS	0.54365	1.1248	29.461	8	0	Median	0.54365	1.1248	29.461	8	0	Median	43.1	112890000	75357000	37532000	112890000	75357000	37532000	12543000	8373000	4170200	12543000
O14949	O14949	3	3	3	Cytochrome b-c1 complex subunit 8	UQCRQ	>sp|O14949|QCR8_HUMAN Cytochrome b-c1 complex subunit 8 OS=Homo sapiens GN=UQCRQ PE=1 SV=4	1	3	3	3	3	3	3	36.6	36.6	36.6	9.9062	82	82	1.43	4	3	0	23.012	By MS/MS	0.71718	1.1113	33.568	5	0	Median	0.71718	1.1113	33.568	5	0	Median	36.6	84566000	54336000	30231000	84566000	54336000	30231000	14094000	9056000	5038400	14094000
O14957	O14957	1	1	1	Cytochrome b-c1 complex subunit 10	UQCR11	>sp|O14957|QCR10_HUMAN Cytochrome b-c1 complex subunit 10 OS=Homo sapiens GN=UQCR11 PE=2 SV=1	1	1	1	1	1	1	1	21.4	21.4	21.4	6.5696	56	56	1	1		0.0097847	5.8974	By MS/MS	NaN	NaN	NaN	1	0	Median	NaN	NaN	NaN	1	0	Median	21.4	9815900	7293200	2522700	9815900	7293200	2522700	4908000	3646600	1261400	4908000
O14967	O14967	2	1	1	Calmegin	CLGN	>sp|O14967|CLGN_HUMAN Calmegin OS=Homo sapiens GN=CLGN PE=1 SV=1	1	2	1	1	2	1	1	3.8	1.8	1.8	70.038	610	610	1	1		0.0022676	7.242	By MS/MS	NaN	NaN	NaN	0	0	Median	NaN	NaN	NaN	0	0	Median	3.8	0	0	0	0	0	0	0	0	0	0
O15126	O15126	4	4	4	Secretory carrier-associated membrane protein 1	SCAMP1	>sp|O15126|SCAM1_HUMAN Secretory carrier-associated membrane protein 1 OS=Homo sapiens GN=SCAMP1 PE=1 SV=2	1	4	4	4	4	4	4	21.6	21.6	21.6	37.92	338	338	1.2	4	1	0	29.878	By MS/MS	0.50818	0.91415	15.44	4	0	Median	0.50818	0.91415	15.44	4	0	Median	21.6	17485000	12145000	5340200	17485000	12145000	5340200	1165700	809670	356020	1165700
O15127	O15127	1	1	1	Secretory carrier-associated membrane protein 2	SCAMP2	>sp|O15127|SCAM2_HUMAN Secretory carrier-associated membrane protein 2 OS=Homo sapiens GN=SCAMP2 PE=1 SV=2	1	1	1	1	1	1	1	3.6	3.6	3.6	36.648	329	329	1.33	2	1	0.0022297	6.9166	By MS/MS	0.64466	1.2448	20.248	3	1	Median	0.64466	1.2448	20.248	3	1	Median	3.6	31650000	21509000	10141000	31650000	21509000	10141000	3956200	2688600	1267600	3956200
O15162	O15162	1	1	1	Phospholipid scramblase 1	PLSCR1	>sp|O15162|PLS1_HUMAN Phospholipid scramblase 1 OS=Homo sapiens GN=PLSCR1 PE=1 SV=1	1	1	1	1	1	1	1	3.1	3.1	3.1	35.049	318	318	1.5	1	1	0.003148	6.4189	By MS/MS	0.55662	0.95066	9.6195	2	0	Median	0.55662	0.95066	9.6195	2	0	Median	3.1	1784300	1129100	655190	1784300	1129100	655190	198250	125450	72799	198250
O15173	O15173	4	3	3	Membrane-associated progesterone receptor component 2	PGRMC2	>sp|O15173|PGRC2_HUMAN Membrane-associated progesterone receptor component 2 OS=Homo sapiens GN=PGRMC2 PE=1 SV=1	1	4	3	3	4	3	3	14.8	10.8	10.8	23.818	223	223	1.6	2	3	0	26.939	By MS/MS	0.51403	0.85956	34.467	5	0	Median	0.51403	0.85956	34.467	5	0	Median	14.8	39726000	29336000	10390000	39726000	29336000	10390000	4413900	3259500	1154400	4413900
O15235	O15235	2	2	2	28S ribosomal protein S12, mitochondrial	MRPS12	>sp|O15235|RT12_HUMAN 28S ribosomal protein S12, mitochondrial OS=Homo sapiens GN=MRPS12 PE=1 SV=1	1	2	2	2	2	2	2	15.2	15.2	15.2	15.173	138	138	1.33	2	1	0	12.171	By MS/MS	0.3597	0.63226	55.876	2	1	Median	0.3597	0.63226	55.876	2	1	Median	15.2	3210500	2138000	1072500	3210500	2138000	1072500	458640	305440	153210	458640
O15260	O15260	1	1	1	Surfeit locus protein 4	SURF4	>sp|O15260|SURF4_HUMAN Surfeit locus protein 4 OS=Homo sapiens GN=SURF4 PE=1 SV=3	1	1	1	1	1	1	1	3.7	3.7	3.7	30.394	269	269	1.5	1	1	0.0023148	7.7386	By MS/MS	0.59482	1.0374	16.751	2	0	Median	0.59482	1.0374	16.751	2	0	Median	3.7	23000000	14275000	8724700	23000000	14275000	8724700	2090900	1297700	793160	2090900
O15269	O15269	5	5	5	Serine palmitoyltransferase 1	SPTLC1	>sp|O15269|SPTC1_HUMAN Serine palmitoyltransferase 1 OS=Homo sapiens GN=SPTLC1 PE=1 SV=1	1	5	5	5	5	5	5	12.7	12.7	12.7	52.743	473	473	1.5	4	4	0	35.849	By MS/MS	0.52851	0.79596	19.914	5	0	Median	0.52851	0.79596	19.914	5	0	Median	12.7	13647000	10183000	3463500	13647000	10183000	3463500	649860	484930	164930	649860
O15270	O15270	3	3	3	Serine palmitoyltransferase 2	SPTLC2	>sp|O15270|SPTC2_HUMAN Serine palmitoyltransferase 2 OS=Homo sapiens GN=SPTLC2 PE=1 SV=1	1	3	3	3	3	3	3	6.6	6.6	6.6	62.924	562	562	1.25	3	1	0	21.892	By MS/MS	0.53241	1.0399	11.183	3	0	Median	0.53241	1.0399	11.183	3	0	Median	6.6	4999400	3384900	1614500	4999400	3384900	1614500	147040	99556	47485	147040
O15382	O15382	2	2	2	Branched-chain-amino-acid aminotransferase, mitochondrial	BCAT2	>sp|O15382|BCAT2_HUMAN Branched-chain-amino-acid aminotransferase, mitochondrial OS=Homo sapiens GN=BCAT2 PE=1 SV=2	1	2	2	2	2	2	2	4.6	4.6	4.6	44.287	392	392	1.67	1	2	0.0012547	11.386	By MS/MS	1.1258	1.907	42.063	2	0	Median	1.1258	1.907	42.063	2	0	Median	4.6	2467600	1117300	1350300	2467600	1117300	1350300	129880	58806	71070	129880
O15400	O15400	5	5	5	Syntaxin-7	STX7	>sp|O15400|STX7_HUMAN Syntaxin-7 OS=Homo sapiens GN=STX7 PE=1 SV=4	1	5	5	5	5	5	5	24.9	24.9	24.9	29.815	261	261	1.38	5	3	0	51.868	By MS/MS	0.39283	0.68725	25.048	7	0	Median	0.39283	0.68725	25.048	7	0	Median	24.9	44114000	32868000	11245000	44114000	32868000	11245000	4010300	2988000	1022300	4010300
O15439	O15439	1	1	1	Multidrug resistance-associated protein 4	ABCC4	>sp|O15439|MRP4_HUMAN Multidrug resistance-associated protein 4 OS=Homo sapiens GN=ABCC4 PE=1 SV=3	1	1	1	1	1	1	1	0.8	0.8	0.8	149.52	1325	1325	1	1		0.0060545	6.1325	By MS/MS	NaN	NaN	NaN	1	0	Median	NaN	NaN	NaN	1	0	Median	0.8	1325200	887350	437870	1325200	887350	437870	18665	12498	6167.1	18665
O43169	O43169	2	2	2	Cytochrome b5 type B	CYB5B	>sp|O43169|CYB5B_HUMAN Cytochrome b5 type B OS=Homo sapiens GN=CYB5B PE=1 SV=2	1	2	2	2	2	2	2	29.5	29.5	29.5	16.332	146	146	1.67	1	2	0	24.961	By MS/MS	0.61128	1.1969	32.096	3	0	Median	0.61128	1.1969	32.096	3	0	Median	29.5	21393000	12124000	9269500	21393000	12124000	9269500	3565500	2020600	1544900	3565500
O43181	O43181	1	1	1	NADH dehydrogenase [ubiquinone] iron-sulfur protein 4, mitochondrial	NDUFS4	>sp|O43181|NDUS4_HUMAN NADH dehydrogenase [ubiquinone] iron-sulfur protein 4, mitochondrial OS=Homo sapiens GN=NDUFS4 PE=1 SV=1	1	1	1	1	1	1	1	5.7	5.7	5.7	20.108	175	175	1.5	1	1	0.0079523	6.0201	By MS/MS	0.54726	0.92999	24.716	2	0	Median	0.54726	0.92999	24.716	2	0	Median	5.7	8043900	5455000	2588900	8043900	5455000	2588900	893770	606110	287650	893770
O43291	O43291	1	1	1	Kunitz-type protease inhibitor 2	SPINT2	>sp|O43291|SPIT2_HUMAN Kunitz-type protease inhibitor 2 OS=Homo sapiens GN=SPINT2 PE=1 SV=2	1	1	1	1	1	1	1	4	4	4	28.228	252	252	1	1		0.0060914	6.1686	By MS/MS	NaN	NaN	NaN	1	0	Median	NaN	NaN	NaN	1	0	Median	4	4294500	2565700	1728900	4294500	2565700	1728900	330350	197360	132990	330350
O43402	O43402	1	1	1	ER membrane protein complex subunit 8	EMC8	>sp|O43402|EMC8_HUMAN ER membrane protein complex subunit 8 OS=Homo sapiens GN=EMC8 PE=1 SV=1	1	1	1	1	1	1	1	6.7	6.7	6.7	23.773	210	210	1.5	1	1	1	-2	By MS/MS	NaN	NaN	NaN	1	1	Median	NaN	NaN	NaN	1	1	Median	6.7	1228300	582310	645950	1228300	582310	645950	111660	52937	58723	111660
O43491	O43491	3	3	2	Band 4.1-like protein 2	EPB41L2	>sp|O43491|E41L2_HUMAN Band 4.1-like protein 2 OS=Homo sapiens GN=EPB41L2 PE=1 SV=1	1	3	3	2	3	3	2	3.5	3.5	2.5	112.59	1005	1005	1.5	2	2	0	18.411	By MS/MS	0.64786	1.4041	35.516	3	0	Median	0.64786	1.4041	35.516	3	0	Median	3.5	6545400	3727500	2817900	6545400	3727500	2817900	119010	67774	51235	119010
O43504	O43504	2	2	2	Ragulator complex protein LAMTOR5	LAMTOR5	>sp|O43504|LTOR5_HUMAN Ragulator complex protein LAMTOR5 OS=Homo sapiens GN=LAMTOR5 PE=1 SV=1	1	2	2	2	2	2	2	37.4	37.4	37.4	9.6138	91	91	1.5	2	2	0	22.98	By MS/MS	0.58708	0.99244	43.924	4	0	Median	0.58708	0.99244	43.924	4	0	Median	37.4	19763000	11902000	7861600	19763000	11902000	7861600	3952700	2380400	1572300	3952700
O43615	O43615	8	8	8	Mitochondrial import inner membrane translocase subunit TIM44	TIMM44	>sp|O43615|TIM44_HUMAN Mitochondrial import inner membrane translocase subunit TIM44 OS=Homo sapiens GN=TIMM44 PE=1 SV=2	1	8	8	8	8	8	8	18.8	18.8	18.8	51.355	452	452	1.69	4	9	0	53.673	By MS/MS	0.62243	1.1258	29.032	10	0	Median	0.62243	1.1258	29.032	10	0	Median	18.8	52019000	31466000	20552000	52019000	31466000	20552000	1793800	1085100	708710	1793800
O43674	O43674	3	3	3	NADH dehydrogenase [ubiquinone] 1 beta subcomplex subunit 5, mitochondrial	NDUFB5	>sp|O43674|NDUB5_HUMAN NADH dehydrogenase [ubiquinone] 1 beta subcomplex subunit 5, mitochondrial OS=Homo sapiens GN=NDUFB5 PE=1 SV=1	1	3	3	3	3	3	3	19	19	19	21.75	189	189	1.6	2	3	0	24.178	By MS/MS	0.46561	0.78955	28.022	4	0	Median	0.46561	0.78955	28.022	4	0	Median	19	16494000	11355000	5138600	16494000	11355000	5138600	2061800	1419400	642320	2061800
O43676	O43676	2	2	2	NADH dehydrogenase [ubiquinone] 1 beta subcomplex subunit 3	NDUFB3	>sp|O43676|NDUB3_HUMAN NADH dehydrogenase [ubiquinone] 1 beta subcomplex subunit 3 OS=Homo sapiens GN=NDUFB3 PE=1 SV=3	1	2	2	2	2	2	2	18.4	18.4	18.4	11.402	98	98	1.5	2	2	0	12.264	By MS/MS	0.38403	0.66604	31.134	4	2	Median	0.38403	0.66604	31.134	4	2	Median	18.4	38319000	28864000	9454500	38319000	28864000	9454500	6386500	4810700	1575800	6386500
O43678	O43678	2	2	2	NADH dehydrogenase [ubiquinone] 1 alpha subcomplex subunit 2	NDUFA2	>sp|O43678|NDUA2_HUMAN NADH dehydrogenase [ubiquinone] 1 alpha subcomplex subunit 2 OS=Homo sapiens GN=NDUFA2 PE=1 SV=3	1	2	2	2	2	2	2	21.2	21.2	21.2	10.921	99	99	1.5	3	3	0	13.141	By MS/MS	0.36808	0.65976	42.412	6	0	Median	0.36808	0.65976	42.412	6	0	Median	21.2	28869000	20702000	8166600	28869000	20702000	8166600	4811500	3450400	1361100	4811500
O43707;P12814;Q08043	O43707	10;4;1	10;4;1	10;4;1	Alpha-actinin-4	ACTN4	>sp|O43707|ACTN4_HUMAN Alpha-actinin-4 OS=Homo sapiens GN=ACTN4 PE=1 SV=2	3	10	10	10	10	10	10	13.5	13.5	13.5	104.85	911	911;892;901	1	10		0	72.687	By MS/MS	0.38197	0.79344	33.901	4	0	Median	0.38197	0.79344	33.901	4	0	Median	13.5	34379000	25590000	8788800	34379000	25590000	8788800	625070	465280	159800	625070
O43752	O43752	1	1	1	Syntaxin-6	STX6	>sp|O43752|STX6_HUMAN Syntaxin-6 OS=Homo sapiens GN=STX6 PE=1 SV=1	1	1	1	1	1	1	1	4.3	4.3	4.3	29.176	255	255	1	1		0.0031414	6.4021	By MS/MS	NaN	NaN	NaN	1	1	Median	NaN	NaN	NaN	1	1	Median	4.3	10248000	1966200	8281900	10248000	1966200	8281900	854010	163850	690160	854010
O43819	O43819	7	7	7	Protein SCO2 homolog, mitochondrial	SCO2	>sp|O43819|SCO2_HUMAN Protein SCO2 homolog, mitochondrial OS=Homo sapiens GN=SCO2 PE=1 SV=3	1	7	7	7	7	7	7	23.7	23.7	23.7	29.81	266	266	1.38	8	5	0	45.299	By MS/MS	0.51625	1.0034	34.236	13	0	Median	0.51625	1.0034	34.236	13	0	Median	23.7	60692000	40754000	19939000	60692000	40754000	19939000	4335200	2911000	1424200	4335200
O43837	O43837	9	9	9	Isocitrate dehydrogenase [NAD] subunit beta, mitochondrial	IDH3B	>sp|O43837|IDH3B_HUMAN Isocitrate dehydrogenase [NAD] subunit beta, mitochondrial OS=Homo sapiens GN=IDH3B PE=1 SV=2	1	9	9	9	9	9	9	34	34	34	42.183	385	385	1.75	3	9	0	57.391	By MS/MS	0.6062	0.98816	35.618	9	0	Median	0.6062	0.98816	35.618	9	0	Median	34	25994000	17224000	8769700	25994000	17224000	8769700	1237800	820190	417610	1237800
O43920	O43920	4	4	4	NADH dehydrogenase [ubiquinone] iron-sulfur protein 5	NDUFS5	>sp|O43920|NDUS5_HUMAN NADH dehydrogenase [ubiquinone] iron-sulfur protein 5 OS=Homo sapiens GN=NDUFS5 PE=1 SV=3	1	4	4	4	4	4	4	37.7	37.7	37.7	12.517	106	106	1.43	4	3	0	38.597	By MS/MS	0.44639	0.85549	27.537	6	0	Median	0.44639	0.85549	27.537	6	0	Median	37.7	67847000	47901000	19946000	67847000	47901000	19946000	11308000	7983500	3324300	11308000
O60313	O60313	3	3	3	Dynamin-like 120 kDa protein, mitochondrial;Dynamin-like 120 kDa protein, form S1	OPA1	>sp|O60313|OPA1_HUMAN Dynamin-like 120 kDa protein, mitochondrial OS=Homo sapiens GN=OPA1 PE=1 SV=3	1	3	3	3	3	3	3	4	4	4	111.63	960	960	1.25	3	1	0	17.549	By MS/MS	0.53398	0.99931	5.339	4	0	Median	0.53398	0.99931	5.339	4	0	Median	4	1773800	1152700	621070	1773800	1152700	621070	32848	21346	11501	32848
O60437	O60437	1	1	1	Periplakin	PPL	>sp|O60437|PEPL_HUMAN Periplakin OS=Homo sapiens GN=PPL PE=1 SV=4	1	1	1	1	1	1	1	0.5	0.5	0.5	204.74	1756	1756	2		1	1	-2	By MS/MS	NaN	NaN	NaN	1	0	Median	NaN	NaN	NaN	1	0	Median	0.5	1649900	805140	844730	1649900	805140	844730	14601	7125.1	7475.5	14601
O60494	O60494	1	1	1	Cubilin	CUBN	>sp|O60494|CUBN_HUMAN Cubilin OS=Homo sapiens GN=CUBN PE=1 SV=5	1	1	1	1	1	1	1	0.3	0.3	0.3	398.73	3623	3623	1	1		1	-2	By MS/MS	NaN	NaN	NaN	0	0	Median	NaN	NaN	NaN	0	0	Median	0.3	2520700	0	2520700	2520700	0	2520700	21919	0	21919	21919
O60637	O60637	1	1	1	Tetraspanin-3	TSPAN3	>sp|O60637|TSN3_HUMAN Tetraspanin-3 OS=Homo sapiens GN=TSPAN3 PE=2 SV=1	1	1	1	1	1	1	1	2.8	2.8	2.8	28.017	253	253	1.5	1	1	0.0031746	6.4531	By MS/MS	0.65715	1.1333	1.1327	2	0	Median	0.65715	1.1333	1.1327	2	0	Median	2.8	12737000	7818300	4919100	12737000	7818300	4919100	1415300	868700	546560	1415300
O60716	O60716	2	2	2	Catenin delta-1	CTNND1	>sp|O60716|CTND1_HUMAN Catenin delta-1 OS=Homo sapiens GN=CTNND1 PE=1 SV=1	1	2	2	2	2	2	2	1.7	1.7	1.7	108.17	968	968	1.5	1	1	0.001287	11.832	By MS/MS	0.67113	1.1377	48.668	2	0	Median	0.67113	1.1377	48.668	2	0	Median	1.7	1054000	682940	371100	1054000	682940	371100	21959	14228	7731.2	21959
O60762	O60762	4	4	4	Dolichol-phosphate mannosyltransferase subunit 1	DPM1	>sp|O60762|DPM1_HUMAN Dolichol-phosphate mannosyltransferase subunit 1 OS=Homo sapiens GN=DPM1 PE=1 SV=1	1	4	4	4	4	4	4	14.2	14.2	14.2	29.634	260	260	1.5	3	3	0	27.486	By MS/MS	0.5708	0.9758	30.311	5	0	Median	0.5708	0.9758	30.311	5	0	Median	14.2	19821000	12786000	7034900	19821000	12786000	7034900	1238800	799150	439680	1238800
O60783	O60783	3	3	3	28S ribosomal protein S14, mitochondrial	MRPS14	>sp|O60783|RT14_HUMAN 28S ribosomal protein S14, mitochondrial OS=Homo sapiens GN=MRPS14 PE=1 SV=1	1	3	3	3	3	3	3	28.9	28.9	28.9	15.139	128	128	1.43	4	3	0	19.678	By MS/MS	0.52151	0.8927	23.757	6	0	Median	0.52151	0.8927	23.757	6	0	Median	28.9	25699000	17018000	8680900	25699000	17018000	8680900	4283200	2836400	1446800	4283200
Q99880;Q99879;Q99877;Q93079;Q5QNW6;P62807;P58876;P57053;O60814;Q96A08	Q99880;Q99879;Q99877;Q93079;Q5QNW6;P62807;P58876;P57053;O60814	4;4;4;4;4;4;4;4;4;1	2;2;2;2;2;2;2;2;2;0	2;2;2;2;2;2;2;2;2;0	Histone H2B type 1-L;Histone H2B type 1-M;Histone H2B type 1-N;Histone H2B type 1-H;Histone H2B type 2-F;Histone H2B type 1-C/E/F/G/I;Histone H2B type 1-D;Histone H2B type F-S;Histone H2B type 1-K	HIST1H2BL;HIST1H2BM;HIST1H2BN;HIST1H2BH;HIST2H2BF;HIST1H2BC;HIST1H2BD;H2BFS;HIST1H2BK	>sp|Q99880|H2B1L_HUMAN Histone H2B type 1-L OS=Homo sapiens GN=HIST1H2BL PE=1 SV=3;>sp|Q99879|H2B1M_HUMAN Histone H2B type 1-M OS=Homo sapiens GN=HIST1H2BM PE=1 SV=3;>sp|Q99877|H2B1N_HUMAN Histone H2B type 1-N OS=Homo sapiens GN=HIST1H2BN PE=1 SV=3;>sp|Q93	10	4	2	2	4	2	2	27	7.9	7.9	13.952	126	126;126;126;126;126;126;126;126;126;127	1.5	2	2	0	12.502	By MS/MS	0.70673	1.1164	13.344	4	0	Median	0.70673	1.1164	13.344	4	0	Median	27	88844000	54378000	34466000	88844000	54378000	34466000	12692000	7768300	4923700	12692000
O60831	O60831	1	1	1	PRA1 family protein 2	PRAF2	>sp|O60831|PRAF2_HUMAN PRA1 family protein 2 OS=Homo sapiens GN=PRAF2 PE=1 SV=1	1	1	1	1	1	1	1	6.2	6.2	6.2	19.258	178	178	1.5	1	1	0.0023641	8.6558	By MS/MS	0.59101	1.041	3.9009	2	1	Median	0.59101	1.041	3.9009	2	1	Median	6.2	6172100	4050200	2121900	6172100	4050200	2121900	1028700	675030	353650	1028700
O75027	O75027	4	4	4	ATP-binding cassette sub-family B member 7, mitochondrial	ABCB7	>sp|O75027|ABCB7_HUMAN ATP-binding cassette sub-family B member 7, mitochondrial OS=Homo sapiens GN=ABCB7 PE=1 SV=2	1	4	4	4	4	4	4	4.8	4.8	4.8	82.64	752	752	1.33	4	2	0	30.022	By MS/MS	0.57782	0.86716	29.34	5	0	Median	0.57782	0.86716	29.34	5	0	Median	4.8	21637000	14227000	7410400	21637000	14227000	7410400	636390	418440	217950	636390
O75251	O75251	4	4	4	NADH dehydrogenase [ubiquinone] iron-sulfur protein 7, mitochondrial	NDUFS7	>sp|O75251|NDUS7_HUMAN NADH dehydrogenase [ubiquinone] iron-sulfur protein 7, mitochondrial OS=Homo sapiens GN=NDUFS7 PE=1 SV=3	1	4	4	4	4	4	4	26.3	26.3	26.3	23.563	213	213	1.5	4	4	0	30.544	By MS/MS	0.47211	0.7863	32.918	6	0	Median	0.47211	0.7863	32.918	6	0	Median	26.3	48093000	36601000	11492000	48093000	36601000	11492000	4809300	3660100	1149200	4809300
O75306	O75306	12	12	12	NADH dehydrogenase [ubiquinone] iron-sulfur protein 2, mitochondrial	NDUFS2	>sp|O75306|NDUS2_HUMAN NADH dehydrogenase [ubiquinone] iron-sulfur protein 2, mitochondrial OS=Homo sapiens GN=NDUFS2 PE=1 SV=2	1	12	12	12	12	12	12	33.7	33.7	33.7	52.545	463	463	1.48	13	12	0	82.462	By MS/MS	0.41053	0.65832	28.069	21	0	Median	0.41053	0.65832	28.069	21	0	Median	33.7	126840000	87017000	39824000	126840000	87017000	39824000	5073600	3480700	1592900	5073600
O75323	O75323	3	3	3	Protein NipSnap homolog 2	GBAS	>sp|O75323|NIPS2_HUMAN Protein NipSnap homolog 2 OS=Homo sapiens GN=GBAS PE=1 SV=1	1	3	3	3	3	3	3	13.6	13.6	13.6	33.742	286	286	1.5	3	3	0	25.787	By MS/MS	0.56526	0.87594	18.422	5	0	Median	0.56526	0.87594	18.422	5	0	Median	13.6	19771000	12428000	7343800	19771000	12428000	7343800	1235700	776720	458990	1235700
Q9P0M6;O75367	Q9P0M6;O75367	1;1	1;1	1;1	Core histone macro-H2A.2;Core histone macro-H2A.1	H2AFY2;H2AFY	>sp|Q9P0M6|H2AW_HUMAN Core histone macro-H2A.2 OS=Homo sapiens GN=H2AFY2 PE=1 SV=3;>sp|O75367|H2AY_HUMAN Core histone macro-H2A.1 OS=Homo sapiens GN=H2AFY PE=1 SV=4	2	1	1	1	1	1	1	2.4	2.4	2.4	40.058	372	372;372	2		1	0.0079602	6.0236	By MS/MS	NaN	NaN	NaN	0	0	Median	NaN	NaN	NaN	0	0	Median	2.4	0	0	0	0	0	0	0	0	0	0
O75379	O75379	1	1	1	Vesicle-associated membrane protein 4	VAMP4	>sp|O75379|VAMP4_HUMAN Vesicle-associated membrane protein 4 OS=Homo sapiens GN=VAMP4 PE=1 SV=2	1	1	1	1	1	1	1	9.2	9.2	9.2	16.397	141	141	1	1		0.0031024	6.2953	By MS/MS	NaN	NaN	NaN	1	0	Median	NaN	NaN	NaN	1	0	Median	9.2	1203900	915690	288260	1203900	915690	288260	200660	152610	48044	200660
O75380	O75380	3	3	3	NADH dehydrogenase [ubiquinone] iron-sulfur protein 6, mitochondrial	NDUFS6	>sp|O75380|NDUS6_HUMAN NADH dehydrogenase [ubiquinone] iron-sulfur protein 6, mitochondrial OS=Homo sapiens GN=NDUFS6 PE=1 SV=1	1	3	3	3	3	3	3	27.4	27.4	27.4	13.711	124	124	1.57	3	4	0	22.944	By MS/MS	0.59176	1.0273	26.444	6	0	Median	0.59176	1.0273	26.444	6	0	Median	27.4	29092000	20668000	8424100	29092000	20668000	8424100	3636500	2583500	1053000	3636500
O75381	O75381	5	5	5	Peroxisomal membrane protein PEX14	PEX14	>sp|O75381|PEX14_HUMAN Peroxisomal membrane protein PEX14 OS=Homo sapiens GN=PEX14 PE=1 SV=1	1	5	5	5	5	5	5	20.7	20.7	20.7	41.236	377	377	1.44	5	4	0	35.312	By MS/MS	0.46023	0.70968	33.244	8	0	Median	0.46023	0.70968	33.244	8	0	Median	20.7	22497000	14499000	7998200	22497000	14499000	7998200	1499800	966570	533210	1499800
O75390	O75390	13	13	13	Citrate synthase, mitochondrial	CS	>sp|O75390|CISY_HUMAN Citrate synthase, mitochondrial OS=Homo sapiens GN=CS PE=1 SV=2	1	13	13	13	13	13	13	32.6	32.6	32.6	51.712	466	466	1.54	12	14	0	111.19	By MS/MS	0.49466	0.86822	24.765	24	0	Median	0.49466	0.86822	24.765	24	0	Median	32.6	581840000	388960000	192880000	581840000	388960000	192880000	30623000	20472000	10152000	30623000
O75396	O75396	6	6	6	Vesicle-trafficking protein SEC22b	SEC22B	>sp|O75396|SC22B_HUMAN Vesicle-trafficking protein SEC22b OS=Homo sapiens GN=SEC22B PE=1 SV=4	1	6	6	6	6	6	6	34	34	34	24.593	215	215	1.45	6	5	0	83.095	By MS/MS	0.47038	0.89072	21.415	10	0	Median	0.47038	0.89072	21.415	10	0	Median	34	81493000	51573000	29921000	81493000	51573000	29921000	5821000	3683800	2137200	5821000
O75438	O75438	3	3	3	NADH dehydrogenase [ubiquinone] 1 beta subcomplex subunit 1	NDUFB1	>sp|O75438|NDUB1_HUMAN NADH dehydrogenase [ubiquinone] 1 beta subcomplex subunit 1 OS=Homo sapiens GN=NDUFB1 PE=1 SV=1	1	3	3	3	3	3	3	34.5	34.5	34.5	6.9611	58	58	1.6	2	3	0	22.3	By MS/MS	0.39676	0.79484	25.715	3	0	Median	0.39676	0.79484	25.715	3	0	Median	34.5	22195000	15769000	6426600	22195000	15769000	6426600	7398400	5256200	2142200	7398400
O75439	O75439	8	8	8	Mitochondrial-processing peptidase subunit beta	PMPCB	>sp|O75439|MPPB_HUMAN Mitochondrial-processing peptidase subunit beta OS=Homo sapiens GN=PMPCB PE=1 SV=2	1	8	8	8	8	8	8	19.8	19.8	19.8	54.366	489	489	1.5	9	9	0	61.021	By MS/MS	0.47076	0.73812	28.457	8	0	Median	0.47076	0.73812	28.457	8	0	Median	19.8	91385000	65768000	25617000	91385000	65768000	25617000	3514800	2529500	985260	3514800
O75477	O75477	3	2	2	Erlin-1	ERLIN1	>sp|O75477|ERLN1_HUMAN Erlin-1 OS=Homo sapiens GN=ERLIN1 PE=1 SV=1	1	3	2	2	3	2	2	11.3	7.8	7.8	38.925	346	346	1	2		0	13.233	By MS/MS	0.35914	0.76468	24.018	2	0	Median	0.35914	0.76468	24.018	2	0	Median	11.3	3320000	2416800	903160	3320000	2416800	903160	174740	127200	47535	174740
O75489	O75489	9	9	9	NADH dehydrogenase [ubiquinone] iron-sulfur protein 3, mitochondrial	NDUFS3	>sp|O75489|NDUS3_HUMAN NADH dehydrogenase [ubiquinone] iron-sulfur protein 3, mitochondrial OS=Homo sapiens GN=NDUFS3 PE=1 SV=1	1	9	9	9	9	9	9	33.3	33.3	33.3	30.241	264	264	1.57	6	8	0	70.644	By MS/MS	0.37875	0.59608	31.134	12	0	Median	0.37875	0.59608	31.134	12	0	Median	33.3	80247000	58282000	21965000	80247000	58282000	21965000	4720400	3428300	1292100	4720400
O75521	O75521	2	2	2	Enoyl-CoA delta isomerase 2, mitochondrial	ECI2	>sp|O75521|ECI2_HUMAN Enoyl-CoA delta isomerase 2, mitochondrial OS=Homo sapiens GN=ECI2 PE=1 SV=4	1	2	2	2	2	2	2	6.1	6.1	6.1	43.585	394	394	1.67	1	2	0	13.836	By MS/MS	0.75301	1.3527	21.314	3	0	Median	0.75301	1.3527	21.314	3	0	Median	6.1	5815900	3180400	2635400	5815900	3180400	2635400	306100	167390	138710	306100
O75531	O75531	5	5	5	Barrier-to-autointegration factor;Barrier-to-autointegration factor, N-terminally processed	BANF1	>sp|O75531|BAF_HUMAN Barrier-to-autointegration factor OS=Homo sapiens GN=BANF1 PE=1 SV=1	1	5	5	5	5	5	5	49.4	49.4	49.4	10.058	89	89	1.44	5	4	0	33.003	By MS/MS	0.53788	0.97333	38.739	9	0	Median	0.53788	0.97333	38.739	9	0	Median	49.4	47648000	33191000	14457000	47648000	33191000	14457000	7941300	5531900	2409400	7941300
O75600	O75600	1	1	1	2-amino-3-ketobutyrate coenzyme A ligase, mitochondrial	GCAT	>sp|O75600|KBL_HUMAN 2-amino-3-ketobutyrate coenzyme A ligase, mitochondrial OS=Homo sapiens GN=GCAT PE=1 SV=1	1	1	1	1	1	1	1	2.4	2.4	2.4	45.285	419	419	1.5	1	1	0.0021575	6.5695	By MS/MS	0.40638	0.69	5.5549	2	0	Median	0.40638	0.69	5.5549	2	0	Median	2.4	2553800	1741700	812180	2553800	1741700	812180	150230	102450	47775	150230
O75608	O75608	1	1	1	Acyl-protein thioesterase 1	LYPLA1	>sp|O75608|LYPA1_HUMAN Acyl-protein thioesterase 1 OS=Homo sapiens GN=LYPLA1 PE=1 SV=1	1	1	1	1	1	1	1	4.8	4.8	4.8	24.669	230	230	1.5	1	1	0.0079444	6.0162	By MS/MS	0.57273	0.96755	6.9854	2	1	Median	0.57273	0.96755	6.9854	2	1	Median	4.8	2212700	1431600	781070	2212700	1431600	781070	184390	119300	65090	184390
O75616	O75616	3	3	3	GTPase Era, mitochondrial	ERAL1	>sp|O75616|ERAL1_HUMAN GTPase Era, mitochondrial OS=Homo sapiens GN=ERAL1 PE=1 SV=2	1	3	3	3	3	3	3	6.9	6.9	6.9	48.349	437	437	2		3	0	19.361	By MS/MS	0.57262	0.86192	35.194	3	1	Median	0.57262	0.86192	35.194	3	1	Median	6.9	4041100	2510500	1530600	4041100	2510500	1530600	183680	114110	69572	183680
O75695	O75695	2	2	2	Protein XRP2	RP2	>sp|O75695|XRP2_HUMAN Protein XRP2 OS=Homo sapiens GN=RP2 PE=1 SV=4	1	2	2	2	2	2	2	4.9	4.9	4.9	39.641	350	350	1	2		0	13.236	By MS/MS	0.61805	1.1707	5.3782	2	0	Median	0.61805	1.1707	5.3782	2	0	Median	4.9	2196300	1388200	808170	2196300	1388200	808170	137270	86760	50511	137270
O75746	O75746	12	6	6	Calcium-binding mitochondrial carrier protein Aralar1	SLC25A12	>sp|O75746|CMC1_HUMAN Calcium-binding mitochondrial carrier protein Aralar1 OS=Homo sapiens GN=SLC25A12 PE=1 SV=2	1	12	6	6	12	6	6	15.8	8.6	8.6	74.761	678	678	1.55	5	6	0	38.531	By MS/MS	0.54236	0.86098	11.88	6	0	Median	0.54236	0.86098	11.88	6	0	Median	15.8	14356000	9743500	4612000	14356000	9743500	4612000	387990	263340	124650	387990
O75844	O75844	6	6	6	CAAX prenyl protease 1 homolog	ZMPSTE24	>sp|O75844|FACE1_HUMAN CAAX prenyl protease 1 homolog OS=Homo sapiens GN=ZMPSTE24 PE=1 SV=2	1	6	6	6	6	6	6	14.9	14.9	14.9	54.812	475	475	1.36	7	4	0	39.963	By MS/MS	0.4627	0.80145	24.178	9	0	Median	0.4627	0.80145	24.178	9	0	Median	14.9	43402000	25997000	17405000	43402000	25997000	17405000	2284300	1368300	916060	2284300
O75880	O75880	3	3	3	Protein SCO1 homolog, mitochondrial	SCO1	>sp|O75880|SCO1_HUMAN Protein SCO1 homolog, mitochondrial OS=Homo sapiens GN=SCO1 PE=1 SV=1	1	3	3	3	3	3	3	13.6	13.6	13.6	33.814	301	301	1.56	4	5	0	22.229	By MS/MS	0.48375	1.0652	79.202	7	0	Median	0.48375	1.0652	79.202	7	0	Median	13.6	94649000	60652000	33997000	94649000	60652000	33997000	5915500	3790700	2124800	5915500
O75891	O75891	2	1	1	Cytosolic 10-formyltetrahydrofolate dehydrogenase	ALDH1L1	>sp|O75891|AL1L1_HUMAN Cytosolic 10-formyltetrahydrofolate dehydrogenase OS=Homo sapiens GN=ALDH1L1 PE=1 SV=2	1	2	1	1	2	1	1	2.3	1.4	1.4	98.828	902	902	2		1	0.0022936	7.483	By MS/MS	NaN	NaN	NaN	1	0	Median	NaN	NaN	NaN	1	0	Median	2.3	1902300	1645500	256780	1902300	1645500	256780	33970	29385	4585.4	33970
O75947	O75947	10	10	10	ATP synthase subunit d, mitochondrial	ATP5H	>sp|O75947|ATP5H_HUMAN ATP synthase subunit d, mitochondrial OS=Homo sapiens GN=ATP5H PE=1 SV=3	1	10	10	10	10	10	10	79.5	79.5	79.5	18.491	161	161	1.58	8	11	0	97.529	By MS/MS	0.5338	1.0138	55.556	18	0	Median	0.5338	1.0138	55.556	18	0	Median	79.5	546750000	375610000	171140000	546750000	375610000	171140000	54675000	37561000	17114000	54675000
O75955	O75955	7	7	7	Flotillin-1	FLOT1	>sp|O75955|FLOT1_HUMAN Flotillin-1 OS=Homo sapiens GN=FLOT1 PE=1 SV=3	1	7	7	7	7	7	7	16.9	16.9	16.9	47.355	427	427	1.5	6	6	0	47.348	By MS/MS	0.52722	0.88356	39.402	10	0	Median	0.52722	0.88356	39.402	10	0	Median	16.9	26708000	18166000	8542300	26708000	18166000	8542300	989190	672810	316380	989190
O75964	O75964	6	6	6	ATP synthase subunit g, mitochondrial	ATP5L	>sp|O75964|ATP5L_HUMAN ATP synthase subunit g, mitochondrial OS=Homo sapiens GN=ATP5L PE=1 SV=3	1	6	6	6	6	6	6	47.6	47.6	47.6	11.428	103	103	1.47	10	9	0	63	By MS/MS	0.55889	1.0242	50.539	19	0	Median	0.55889	1.0242	50.539	19	0	Median	47.6	380380000	261770000	118610000	380380000	261770000	118610000	63396000	43628000	19768000	63396000
O75976	O75976	17	17	17	Carboxypeptidase D	CPD	>sp|O75976|CBPD_HUMAN Carboxypeptidase D OS=Homo sapiens GN=CPD PE=1 SV=2	1	17	17	17	17	17	17	13.3	13.3	13.3	152.93	1380	1380	1.35	17	9	0	106.69	By MS/MS	0.50187	0.85922	32.58	23	0	Median	0.50187	0.85922	32.58	23	0	Median	13.3	67111000	46586000	20526000	67111000	46586000	20526000	945230	656130	289090	945230
O76024	O76024	2	2	2	Wolframin	WFS1	>sp|O76024|WFS1_HUMAN Wolframin OS=Homo sapiens GN=WFS1 PE=1 SV=2	1	2	2	2	2	2	2	3	3	3	100.29	890	890	1	2		0.002439	10.805	By MS/MS	NaN	NaN	NaN	1	1	Median	NaN	NaN	NaN	1	1	Median	3	812960	798540	14422	812960	798540	14422	21972	21582	389.8	21972
O76031	O76031	9	9	9	ATP-dependent Clp protease ATP-binding subunit clpX-like, mitochondrial	CLPX	>sp|O76031|CLPX_HUMAN ATP-dependent Clp protease ATP-binding subunit clpX-like, mitochondrial OS=Homo sapiens GN=CLPX PE=1 SV=2	1	9	9	9	9	9	9	17.4	17.4	17.4	69.223	633	633	1.58	8	11	0	64.032	By MS/MS	0.58253	1.0474	23.442	13	0	Median	0.58253	1.0474	23.442	13	0	Median	17.4	38649000	23355000	15293000	38649000	23355000	15293000	990990	598860	392140	990990
O94826	O94826	21	21	21	Mitochondrial import receptor subunit TOM70	TOMM70A	>sp|O94826|TOM70_HUMAN Mitochondrial import receptor subunit TOM70 OS=Homo sapiens GN=TOMM70A PE=1 SV=1	1	21	21	21	21	21	21	42.4	42.4	42.4	67.454	608	608	1.47	24	21	0	157.41	By MS/MS	0.49221	0.92443	31.217	38	0	Median	0.49221	0.92443	31.217	38	0	Median	42.4	264360000	175670000	88696000	264360000	175670000	88696000	8527800	5666700	2861100	8527800
O94874	O94874	7	7	7	E3 UFM1-protein ligase 1	UFL1	>sp|O94874|UFL1_HUMAN E3 UFM1-protein ligase 1 OS=Homo sapiens GN=UFL1 PE=1 SV=2	1	7	7	7	7	7	7	9.1	9.1	9.1	89.594	794	794	1.2	8	2	0	45.19	By MS/MS	0.44776	0.84425	40.55	6	0	Median	0.44776	0.84425	40.55	6	0	Median	9.1	29345000	18248000	11097000	29345000	18248000	11097000	624360	388260	236100	624360
O94905	O94905	9	9	8	Erlin-2	ERLIN2	>sp|O94905|ERLN2_HUMAN Erlin-2 OS=Homo sapiens GN=ERLIN2 PE=1 SV=1	1	9	9	8	9	9	8	30.1	30.1	26.5	37.839	339	339	1.45	11	9	0	80.021	By MS/MS	0.49802	0.79857	37.199	18	0	Median	0.49802	0.79857	37.199	18	0	Median	30.1	71077000	47118000	23959000	71077000	47118000	23959000	3384600	2243700	1140900	3384600
O94925	O94925	5	5	5	Glutaminase kidney isoform, mitochondrial	GLS	>sp|O94925|GLSK_HUMAN Glutaminase kidney isoform, mitochondrial OS=Homo sapiens GN=GLS PE=1 SV=1	1	5	5	5	5	5	5	10.2	10.2	10.2	73.46	669	669	1.62	3	5	0	31.663	By MS/MS	0.55694	0.8532	43.282	7	0	Median	0.55694	0.8532	43.282	7	0	Median	10.2	21536000	14189000	7347300	21536000	14189000	7347300	615320	405400	209920	615320
O95139	O95139	2	2	2	NADH dehydrogenase [ubiquinone] 1 beta subcomplex subunit 6	NDUFB6	>sp|O95139|NDUB6_HUMAN NADH dehydrogenase [ubiquinone] 1 beta subcomplex subunit 6 OS=Homo sapiens GN=NDUFB6 PE=1 SV=3	1	2	2	2	2	2	2	27.3	27.3	27.3	15.489	128	128	1	2		0.0012755	11.627	By MS/MS	0.24797	0.50253	116.75	2	2	Median	0.24797	0.50253	116.75	2	2	Median	27.3	16065000	14655000	1410200	16065000	14655000	1410200	2008100	1831900	176270	2008100
O95140	O95140	6	6	5	Mitofusin-2	MFN2	>sp|O95140|MFN2_HUMAN Mitofusin-2 OS=Homo sapiens GN=MFN2 PE=1 SV=3	1	6	6	5	6	6	5	7.8	7.8	6.9	86.401	757	757	1.46	7	6	0	39.54	By MS/MS	0.58044	0.95338	21.968	13	0	Median	0.58044	0.95338	21.968	13	0	Median	7.8	17280000	11082000	6197500	17280000	11082000	6197500	421460	270300	151160	421460
O95159	O95159	2	2	2	Zinc finger protein-like 1	ZFPL1	>sp|O95159|ZFPL1_HUMAN Zinc finger protein-like 1 OS=Homo sapiens GN=ZFPL1 PE=1 SV=2	1	2	2	2	2	2	2	10.3	10.3	10.3	34.114	310	310	1.33	2	1	0	12.596	By MS/MS	0.45868	0.71136	47.701	3	1	Median	0.45868	0.71136	47.701	3	1	Median	10.3	5164400	3432800	1731500	5164400	3432800	1731500	397260	264060	133200	397260
O95167	O95167	1	1	1	NADH dehydrogenase [ubiquinone] 1 alpha subcomplex subunit 3	NDUFA3	>sp|O95167|NDUA3_HUMAN NADH dehydrogenase [ubiquinone] 1 alpha subcomplex subunit 3 OS=Homo sapiens GN=NDUFA3 PE=1 SV=1	1	1	1	1	1	1	1	8.3	8.3	8.3	9.2787	84	84	1	1		0.0032154	6.5206	By MS/MS	NaN	NaN	NaN	1	1	Median	NaN	NaN	NaN	1	1	Median	8.3	24577000	11997000	12580000	24577000	11997000	12580000	6144100	2999200	3145000	6144100
O95168	O95168	4	4	4	NADH dehydrogenase [ubiquinone] 1 beta subcomplex subunit 4	NDUFB4	>sp|O95168|NDUB4_HUMAN NADH dehydrogenase [ubiquinone] 1 beta subcomplex subunit 4 OS=Homo sapiens GN=NDUFB4 PE=1 SV=3	1	4	4	4	4	4	4	27.9	27.9	27.9	15.208	129	129	1.43	4	3	0	24.357	By MS/MS	0.29754	0.54442	39.378	4	0	Median	0.29754	0.54442	39.378	4	0	Median	27.9	36577000	27023000	9554000	36577000	27023000	9554000	7315400	5404600	1910800	7315400
O95169	O95169	5	5	5	NADH dehydrogenase [ubiquinone] 1 beta subcomplex subunit 8, mitochondrial	NDUFB8	>sp|O95169|NDUB8_HUMAN NADH dehydrogenase [ubiquinone] 1 beta subcomplex subunit 8, mitochondrial OS=Homo sapiens GN=NDUFB8 PE=1 SV=1	1	5	5	5	5	5	5	37.1	37.1	37.1	21.766	186	186	1.56	4	5	0	30.383	By MS/MS	0.43287	0.77344	35.864	8	0	Median	0.43287	0.77344	35.864	8	0	Median	37.1	23621000	18210000	5410800	23621000	18210000	5410800	2952600	2276200	676350	2952600
O95178	O95178	1	1	1	NADH dehydrogenase [ubiquinone] 1 beta subcomplex subunit 2, mitochondrial	NDUFB2	>sp|O95178|NDUB2_HUMAN NADH dehydrogenase [ubiquinone] 1 beta subcomplex subunit 2, mitochondrial OS=Homo sapiens GN=NDUFB2 PE=1 SV=1	1	1	1	1	1	1	1	8.6	8.6	8.6	12.058	105	105	1.5	2	2	0.0021482	6.554	By MS/MS	0.35977	0.82427	31.044	4	0	Median	0.35977	0.82427	31.044	4	0	Median	8.6	16819000	12356000	4463500	16819000	12356000	4463500	4204800	3089000	1115900	4204800
O95182	O95182	4	4	4	NADH dehydrogenase [ubiquinone] 1 alpha subcomplex subunit 7	NDUFA7	>sp|O95182|NDUA7_HUMAN NADH dehydrogenase [ubiquinone] 1 alpha subcomplex subunit 7 OS=Homo sapiens GN=NDUFA7 PE=1 SV=3	1	4	4	4	4	4	4	46.9	46.9	46.9	12.551	113	113	1.2	4	1	0	27.215	By MS/MS	0.37947	0.75116	7.34	3	0	Median	0.37947	0.75116	7.34	3	0	Median	46.9	17655000	13105000	4550300	17655000	13105000	4550300	2522200	1872200	650050	2522200
O95197	O95197	1	1	1	Reticulon-3	RTN3	>sp|O95197|RTN3_HUMAN Reticulon-3 OS=Homo sapiens GN=RTN3 PE=1 SV=2	1	1	1	1	1	1	1	1.1	1.1	1.1	112.61	1032	1032	1.5	1	1	0.0022727	7.3161	By MS/MS	0.74825	1.3077	13.03	2	0	Median	0.74825	1.3077	13.03	2	0	Median	1.1	19177000	12314000	6863100	19177000	12314000	6863100	416890	267690	149200	416890
O95202	O95202	19	19	19	LETM1 and EF-hand domain-containing protein 1, mitochondrial	LETM1	>sp|O95202|LETM1_HUMAN LETM1 and EF-hand domain-containing protein 1, mitochondrial OS=Homo sapiens GN=LETM1 PE=1 SV=1	1	19	19	19	19	19	19	35.5	35.5	35.5	83.353	739	739	1.45	18	15	0	157.25	By MS/MS	0.54488	1.0272	33.485	25	0	Median	0.54488	1.0272	33.485	25	0	Median	35.5	254910000	168750000	86152000	254910000	168750000	86152000	6536000	4327000	2209000	6536000
O95249	O95249	3	3	3	Golgi SNAP receptor complex member 1	GOSR1	>sp|O95249|GOSR1_HUMAN Golgi SNAP receptor complex member 1 OS=Homo sapiens GN=GOSR1 PE=1 SV=1	1	3	3	3	3	3	3	11.6	11.6	11.6	28.612	250	250	1.4	3	2	0	21.031	By MS/MS	0.5678	0.95622	42.655	3	0	Median	0.5678	0.95622	42.655	3	0	Median	11.6	14299000	9552100	4747300	14299000	9552100	4747300	893720	597010	296710	893720
O95292	O95292	8	7	7	Vesicle-associated membrane protein-associated protein B/C	VAPB	>sp|O95292|VAPB_HUMAN Vesicle-associated membrane protein-associated protein B/C OS=Homo sapiens GN=VAPB PE=1 SV=3	1	8	7	7	8	7	7	36.2	36.2	36.2	27.228	243	243	1.47	10	9	0	53.696	By MS/MS	0.54792	0.92106	17.584	16	0	Median	0.54792	0.92106	17.584	16	0	Median	36.2	73341000	48099000	25241000	73341000	48099000	25241000	4889400	3206600	1682800	4889400
O95297	O95297	2	2	2	Myelin protein zero-like protein 1	MPZL1	>sp|O95297|MPZL1_HUMAN Myelin protein zero-like protein 1 OS=Homo sapiens GN=MPZL1 PE=1 SV=1	1	2	2	2	2	2	2	8.6	8.6	8.6	29.082	269	269	1.33	2	1	0	13.592	By MS/MS	0.41532	0.78495	26.972	3	2	Median	0.41532	0.78495	26.972	3	2	Median	8.6	12408000	9399800	3008500	12408000	9399800	3008500	1240800	939980	300850	1240800
O95298;E9PQ53	O95298;E9PQ53	4;2	4;2	4;2	NADH dehydrogenase [ubiquinone] 1 subunit C2;NADH dehydrogenase [ubiquinone] 1 subunit C2, isoform 2	NDUFC2;NDUFC2-KCTD14	>sp|O95298|NDUC2_HUMAN NADH dehydrogenase [ubiquinone] 1 subunit C2 OS=Homo sapiens GN=NDUFC2 PE=1 SV=1;>sp|E9PQ53|NDUCR_HUMAN NADH dehydrogenase [ubiquinone] 1 subunit C2, isoform 2 OS=Homo sapiens GN=NDUFC2-KCTD14 PE=1 SV=1	2	4	4	4	4	4	4	24.4	24.4	24.4	14.187	119	119;114	1.43	4	3	0	23.538	By MS/MS	0.57012	1.0121	30.517	5	0	Median	0.57012	1.0121	30.517	5	0	Median	24.4	31487000	20270000	11218000	31487000	20270000	11218000	3935900	2533700	1402200	3935900
O95299	O95299	8	8	8	NADH dehydrogenase [ubiquinone] 1 alpha subcomplex subunit 10, mitochondrial	NDUFA10	>sp|O95299|NDUAA_HUMAN NADH dehydrogenase [ubiquinone] 1 alpha subcomplex subunit 10, mitochondrial OS=Homo sapiens GN=NDUFA10 PE=1 SV=1	1	8	8	8	8	8	8	26.5	26.5	26.5	40.75	355	355	1.62	5	8	0	50.734	By MS/MS	0.51127	0.84788	21.647	12	0	Median	0.51127	0.84788	21.647	12	0	Median	26.5	37427000	23975000	13452000	37427000	23975000	13452000	1871400	1198700	672620	1871400
O95470	O95470	4	4	4	Sphingosine-1-phosphate lyase 1	SGPL1	>sp|O95470|SGPL1_HUMAN Sphingosine-1-phosphate lyase 1 OS=Homo sapiens GN=SGPL1 PE=1 SV=3	1	4	4	4	4	4	4	7.6	7.6	7.6	63.523	568	568	1	4		0	24.337	By MS/MS	0.42205	0.78527	22.268	4	0	Median	0.42205	0.78527	22.268	4	0	Median	7.6	7862700	5359000	2503700	7862700	5359000	2503700	291210	198480	92730	291210
O95563	O95563	1	1	1	Mitochondrial pyruvate carrier 2	MPC2	>sp|O95563|MPC2_HUMAN Mitochondrial pyruvate carrier 2 OS=Homo sapiens GN=MPC2 PE=1 SV=1	1	1	1	1	1	1	1	9.4	9.4	9.4	14.279	127	127	1.5	2	2	0.0023474	8.3343	By MS/MS	0.32	0.5993	36.173	4	0	Median	0.32	0.5993	36.173	4	0	Median	9.4	20283000	15125000	5158500	20283000	15125000	5158500	2535400	1890600	644810	2535400
O95573;O60488	O95573	14;2	14;2	14;2	Long-chain-fatty-acid--CoA ligase 3	ACSL3	>sp|O95573|ACSL3_HUMAN Long-chain-fatty-acid--CoA ligase 3 OS=Homo sapiens GN=ACSL3 PE=1 SV=3	2	14	14	14	14	14	14	25	25	25	80.419	720	720;711	1.45	12	10	0	120.55	By MS/MS	0.44097	0.85141	30.994	16	0	Median	0.44097	0.85141	30.994	16	0	Median	25	189840000	82824000	107010000	189840000	82824000	107010000	5752600	2509800	3242800	5752600
Q9NUL3;O95793	Q9NUL3;O95793	1;1	1;1	1;1	Double-stranded RNA-binding protein Staufen homolog 2;Double-stranded RNA-binding protein Staufen homolog 1	STAU2;STAU1	>sp|Q9NUL3|STAU2_HUMAN Double-stranded RNA-binding protein Staufen homolog 2 OS=Homo sapiens GN=STAU2 PE=1 SV=1;>sp|O95793|STAU1_HUMAN Double-stranded RNA-binding protein Staufen homolog 1 OS=Homo sapiens GN=STAU1 PE=1 SV=2	2	1	1	1	1	1	1	1.4	1.4	1.4	62.64	570	570;577	2		1	0.0070423	6.1132	By MS/MS	NaN	NaN	NaN	1	0	Median	NaN	NaN	NaN	1	0	Median	1.4	3150800	1809100	1341700	3150800	1809100	1341700	95480	54821	40658	95480
O95831	O95831	19	19	19	Apoptosis-inducing factor 1, mitochondrial	AIFM1	>sp|O95831|AIFM1_HUMAN Apoptosis-inducing factor 1, mitochondrial OS=Homo sapiens GN=AIFM1 PE=1 SV=1	1	19	19	19	19	19	19	39.6	39.6	39.6	66.9	613	613	1.55	18	22	0	170.59	By MS/MS	0.48891	0.78015	45.391	32	0	Median	0.48891	0.78015	45.391	32	0	Median	39.6	291830000	194320000	97508000	291830000	194320000	97508000	9413800	6268400	3145400	9413800
O95837;P50148;P29992	O95837;P50148;P29992	1;1;1	1;1;1	1;1;1	Guanine nucleotide-binding protein subunit alpha-14;Guanine nucleotide-binding protein G(q) subunit alpha;Guanine nucleotide-binding protein subunit alpha-11	GNA14;GNAQ;GNA11	>sp|O95837|GNA14_HUMAN Guanine nucleotide-binding protein subunit alpha-14 OS=Homo sapiens GN=GNA14 PE=2 SV=1;>sp|P50148|GNAQ_HUMAN Guanine nucleotide-binding protein G(q) subunit alpha OS=Homo sapiens GN=GNAQ PE=1 SV=4;>sp|P29992|GNA11_HUMAN Guanine nucle	3	1	1	1	1	1	1	3.1	3.1	3.1	41.57	355	355;359;359	1.5	1	1	0.0022472	7.0055	By MS/MS	0.73844	1.255	23.594	2	0	Median	0.73844	1.255	23.594	2	0	Median	3.1	2866700	1610100	1256600	2866700	1610100	1256600	143340	80505	62832	143340
O95857;Q12999	O95857;Q12999	2;1	2;1	2;1	Tetraspanin-13;Tetraspanin-31	TSPAN13;TSPAN31	>sp|O95857|TSN13_HUMAN Tetraspanin-13 OS=Homo sapiens GN=TSPAN13 PE=2 SV=1;>sp|Q12999|TSN31_HUMAN Tetraspanin-31 OS=Homo sapiens GN=TSPAN31 PE=2 SV=1	2	2	2	2	2	2	2	7.4	7.4	7.4	22.147	204	204;210	1.67	1	2	0	12.692	By MS/MS	0.47114	0.80642	38.18	2	0	Median	0.47114	0.80642	38.18	2	0	Median	7.4	6103700	4030300	2073300	6103700	4030300	2073300	871950	575760	296190	871950
O95864	O95864	2	2	2	Fatty acid desaturase 2	FADS2	>sp|O95864|FADS2_HUMAN Fatty acid desaturase 2 OS=Homo sapiens GN=FADS2 PE=1 SV=1	1	2	2	2	2	2	2	5	5	5	52.259	444	444	1	2		0	14.74	By MS/MS	0.50982	1.011	3.4829	2	0	Median	0.50982	1.011	3.4829	2	0	Median	5	8721900	5327900	3394000	8721900	5327900	3394000	484550	296000	188560	484550
O95870	O95870	1	1	1	Abhydrolase domain-containing protein 16A	ABHD16A	>sp|O95870|ABHGA_HUMAN Abhydrolase domain-containing protein 16A OS=Homo sapiens GN=ABHD16A PE=1 SV=3	1	1	1	1	1	1	1	1.6	1.6	1.6	63.243	558	558	1	1		0.0031915	6.4748	By MS/MS	NaN	NaN	NaN	1	0	Median	NaN	NaN	NaN	1	0	Median	1.6	498930	364280	134660	498930	364280	134660	17819	13010	4809.2	17819
O96000	O96000	8	8	8	NADH dehydrogenase [ubiquinone] 1 beta subcomplex subunit 10	NDUFB10	>sp|O96000|NDUBA_HUMAN NADH dehydrogenase [ubiquinone] 1 beta subcomplex subunit 10 OS=Homo sapiens GN=NDUFB10 PE=1 SV=3	1	8	8	8	8	8	8	40.1	40.1	40.1	20.776	172	172	1.47	9	8	0	64.354	By MS/MS	0.54025	0.96824	51.909	16	0	Median	0.54025	0.96824	51.909	16	0	Median	40.1	143660000	93052000	50606000	143660000	93052000	50606000	13060000	8459300	4600500	13060000
O96005	O96005	4	4	4	Cleft lip and palate transmembrane protein 1	CLPTM1	>sp|O96005|CLPT1_HUMAN Cleft lip and palate transmembrane protein 1 OS=Homo sapiens GN=CLPTM1 PE=1 SV=1	1	4	4	4	4	4	4	7.6	7.6	7.6	76.096	669	669	1.33	4	2	0	31.624	By MS/MS	0.78501	1.4666	31.876	5	0	Median	0.78501	1.4666	31.876	5	0	Median	7.6	19352000	12148000	7204600	19352000	12148000	7204600	716760	449920	266840	716760
O96008	O96008	10	10	10	Mitochondrial import receptor subunit TOM40 homolog	TOMM40	>sp|O96008|TOM40_HUMAN Mitochondrial import receptor subunit TOM40 homolog OS=Homo sapiens GN=TOMM40 PE=1 SV=1	1	10	10	10	10	10	10	57.6	57.6	57.6	37.893	361	361	1.53	9	10	0	109.65	By MS/MS	0.53196	1.011	27.426	15	0	Median	0.53196	1.011	27.426	15	0	Median	57.6	296550000	207310000	89241000	296550000	207310000	89241000	29655000	20731000	8924100	29655000
P00167	P00167	2	2	2	Cytochrome b5	CYB5A	>sp|P00167|CYB5_HUMAN Cytochrome b5 OS=Homo sapiens GN=CYB5A PE=1 SV=2	1	2	2	2	2	2	2	17.2	17.2	17.2	15.33	134	134	1.5	2	2	0	12.704	By MS/MS	0.45147	0.80558	47.585	4	0	Median	0.45147	0.80558	47.585	4	0	Median	17.2	16876000	11345000	5531200	16876000	11345000	5531200	2812700	1890900	921860	2812700
P00367;P49448	P00367;P49448	21;14	21;14	21;14	Glutamate dehydrogenase 1, mitochondrial;Glutamate dehydrogenase 2, mitochondrial	GLUD1;GLUD2	>sp|P00367|DHE3_HUMAN Glutamate dehydrogenase 1, mitochondrial OS=Homo sapiens GN=GLUD1 PE=1 SV=2;>sp|P49448|DHE4_HUMAN Glutamate dehydrogenase 2, mitochondrial OS=Homo sapiens GN=GLUD2 PE=1 SV=2	2	21	21	21	21	21	21	44.6	44.6	44.6	61.397	558	558;558	1.52	22	24	0	183.32	By MS/MS	0.57245	0.99087	30.351	40	0	Median	0.57245	0.99087	30.351	40	0	Median	44.6	340010000	214470000	125540000	340010000	214470000	125540000	10303000	6499200	3804200	10303000
P00387	P00387	12	12	12	NADH-cytochrome b5 reductase 3;NADH-cytochrome b5 reductase 3 membrane-bound form;NADH-cytochrome b5 reductase 3 soluble form	CYB5R3	>sp|P00387|NB5R3_HUMAN NADH-cytochrome b5 reductase 3 OS=Homo sapiens GN=CYB5R3 PE=1 SV=3	1	12	12	12	12	12	12	43.9	43.9	43.9	34.234	301	301	1.48	14	13	0	88.835	By MS/MS	0.56717	1.0072	50.968	22	0	Median	0.56717	1.0072	50.968	22	0	Median	43.9	374360000	266480000	107880000	374360000	266480000	107880000	26740000	19034000	7706000	26740000
P00403	P00403	5	5	5	Cytochrome c oxidase subunit 2	MT-CO2	>sp|P00403|COX2_HUMAN Cytochrome c oxidase subunit 2 OS=Homo sapiens GN=MT-CO2 PE=1 SV=1	1	5	5	5	5	5	5	20.7	20.7	20.7	25.565	227	227	1.5	5	5	0	40.54	By MS/MS	0.43711	0.74922	53.294	8	0	Median	0.43711	0.74922	53.294	8	0	Median	20.7	396330000	285240000	111090000	396330000	285240000	111090000	49541000	35655000	13887000	49541000
P00505	P00505	16	16	16	Aspartate aminotransferase, mitochondrial	GOT2	>sp|P00505|AATM_HUMAN Aspartate aminotransferase, mitochondrial OS=Homo sapiens GN=GOT2 PE=1 SV=3	1	16	16	16	16	16	16	36.3	36.3	36.3	47.517	430	430	1.58	14	19	0	136.88	By MS/MS	0.59377	1.0042	33.262	31	0	Median	0.59377	1.0042	33.262	31	0	Median	36.3	270790000	170500000	100290000	270790000	170500000	100290000	10415000	6557700	3857200	10415000
P00846	P00846	1	1	1	ATP synthase subunit a	MT-ATP6	>sp|P00846|ATP6_HUMAN ATP synthase subunit a OS=Homo sapiens GN=MT-ATP6 PE=1 SV=1	1	1	1	1	1	1	1	4.4	4.4	4.4	24.817	226	226	1.5	1	1	0.002451	10.92	By MS/MS	0.63638	1.0861	40.548	2	0	Median	0.63638	1.0861	40.548	2	0	Median	4.4	28155000	16589000	11566000	28155000	16589000	11566000	14078000	8294700	5782900	14078000
P01116;P01112;P01111	P01116;P01112;P01111	1;1;1	1;1;1	1;1;1	GTPase KRas;GTPase KRas, N-terminally processed;GTPase HRas;GTPase HRas, N-terminally processed;GTPase NRas	KRAS;HRAS;NRAS	>sp|P01116|RASK_HUMAN GTPase KRas OS=Homo sapiens GN=KRAS PE=1 SV=1;>sp|P01112|RASH_HUMAN GTPase HRas OS=Homo sapiens GN=HRAS PE=1 SV=1;>sp|P01111|RASN_HUMAN GTPase NRas OS=Homo sapiens GN=NRAS PE=1 SV=1	3	1	1	1	1	1	1	5.8	5.8	5.8	21.656	189	189;189;189	1.5	1	1	0.0022051	6.8351	By MS/MS	0.65269	1.1169	4.7902	2	0	Median	0.65269	1.1169	4.7902	2	0	Median	5.8	18105000	11221000	6884100	18105000	11221000	6884100	2011700	1246800	764900	2011700
P02786	P02786	24	24	24	Transferrin receptor protein 1;Transferrin receptor protein 1, serum form	TFRC	>sp|P02786|TFR1_HUMAN Transferrin receptor protein 1 OS=Homo sapiens GN=TFRC PE=1 SV=2	1	24	24	24	24	24	24	38.2	38.2	38.2	84.87	760	760	1.47	23	20	0	220.49	By MS/MS	0.61026	1.0164	26.394	33	0	Median	0.61026	1.0164	26.394	33	0	Median	38.2	313680000	203030000	110640000	313680000	203030000	110640000	8043000	5205900	2837000	8043000
P03243;P03244	P03243	5;2	5;2	5;2			>sp|P03243|E1BL_ADE05 E1B protein, large T-antigen OS=Human adenovirus C serotype 5 PE=1 SV=1	2	5	5	5	5	5	5	11.9	11.9	11.9	54.999	496	496;495	1.29	5	2	0	35.651	By MS/MS	0.56009	1.0566	38.483	7	0	Median	0.56009	1.0566	38.483	7	0	Median	11.9	22062000	13336000	8726400	22062000	13336000	8726400	882480	533430	349050	882480
P03246;P03247	P03246;P03247	6;5	6;5	6;5			>sp|P03246|E1BS_ADE05 E1B protein, small T-antigen OS=Human adenovirus C serotype 5 PE=1 SV=1;>sp|P03247|E1BS_ADE02 E1B protein, small T-antigen OS=Human adenovirus C serotype 2 GN=E1B PE=1 SV=2	2	6	6	6	6	6	6	52.3	52.3	52.3	20.614	176	176;175	1.45	6	5	0	57.816	By MS/MS	0.40309	0.77207	31.503	10	0	Median	0.40309	0.77207	31.503	10	0	Median	52.3	105310000	69649000	35657000	105310000	69649000	35657000	9573300	6331800	3241600	9573300
P03928	P03928	3	3	3	ATP synthase protein 8	MT-ATP8	>sp|P03928|ATP8_HUMAN ATP synthase protein 8 OS=Homo sapiens GN=MT-ATP8 PE=1 SV=1	1	3	3	3	3	3	3	52.9	52.9	52.9	7.9916	68	68	1.43	4	3	0	22.378	By MS/MS	0.1685	0.38677	52.205	5	0	Median	0.1685	0.38677	52.205	5	0	Median	52.9	74231000	62966000	11265000	74231000	62966000	11265000	24744000	20989000	3755000	24744000
P04075	P04075	1	1	1	Fructose-bisphosphate aldolase A	ALDOA	>sp|P04075|ALDOA_HUMAN Fructose-bisphosphate aldolase A OS=Homo sapiens GN=ALDOA PE=1 SV=2	1	1	1	1	1	1	1	4.1	4.1	4.1	39.42	364	364	1.5	1	1	0.0031712	6.4508	By MS/MS	0.43804	0.83734	61.982	2	0	Median	0.43804	0.83734	61.982	2	0	Median	4.1	2018300	1397000	621310	2018300	1397000	621310	87753	60740	27013	87753
P04179	P04179	5	5	5	Superoxide dismutase [Mn], mitochondrial	SOD2	>sp|P04179|SODM_HUMAN Superoxide dismutase [Mn], mitochondrial OS=Homo sapiens GN=SOD2 PE=1 SV=2	1	5	5	5	5	5	5	30.2	30.2	30.2	24.722	222	222	2		5	0	39.622	By MS/MS	0.5315	0.85543	15.447	4	0	Median	0.5315	0.85543	15.447	4	0	Median	30.2	18642000	12373000	6268900	18642000	12373000	6268900	1694700	1124800	569900	1694700
P04181	P04181	19	19	19	Ornithine aminotransferase, mitochondrial;Ornithine aminotransferase, hepatic form;Ornithine aminotransferase, renal form	OAT	>sp|P04181|OAT_HUMAN Ornithine aminotransferase, mitochondrial OS=Homo sapiens GN=OAT PE=1 SV=1	1	19	19	19	19	19	19	58.3	58.3	58.3	48.534	439	439	1.49	25	24	0	218.19	By MS/MS	0.48536	0.79651	33.137	42	0	Median	0.48536	0.79651	33.137	42	0	Median	58.3	589150000	420380000	168770000	589150000	420380000	168770000	29457000	21019000	8438300	29457000
P04264;CON__P04264;CON__ENSEMBL:ENSBTAP00000038253;CON__P35908;P35908;CON__Q9R0H5;CON__Q6NXH9;CON__Q8BGZ7;CON__P50446;CON__Q6IFZ6;CON__Q7Z794;CON__Q922U2;CON__Q5XQN5;P04259;Q7Z794	P04264;CON__P04264	12;11;3;2;2;1;1;1;1;1;1;1;1;1;1	12;11;3;2;2;1;1;1;1;1;1;1;1;1;1	12;11;3;2;2;1;1;1;1;1;1;1;1;1;1	Keratin, type II cytoskeletal 1	KRT1	>sp|P04264|K2C1_HUMAN Keratin, type II cytoskeletal 1 OS=Homo sapiens GN=KRT1 PE=1 SV=6;>P04264 SWISS-PROT:P04264 Tax_Id=9606 Gene_Symbol=KRT1 Keratin, type II cytoskeletal 1	15	12	12	12	12	12	12	20.7	20.7	20.7	66.038	644	644;644;606;645;639;524;539;551;553;572;578;580;601;564;578	1.71	4	10	0	96.932	By MS/MS	0.13229	0.22507	107.81	8	8	Median	0.13229	0.22507	107.81	8	8	Median	20.7	29144000	26510000	2633600	29144000	26510000	2633600	940130	855170	84954	940130
P04406	P04406	7	7	7	Glyceraldehyde-3-phosphate dehydrogenase	GAPDH	>sp|P04406|G3P_HUMAN Glyceraldehyde-3-phosphate dehydrogenase OS=Homo sapiens GN=GAPDH PE=1 SV=3	1	7	7	7	7	7	7	24.8	24.8	24.8	36.053	335	335	1.57	6	8	0	56.114	By MS/MS	0.97972	1.5159	53.607	13	0	Median	0.97972	1.5159	53.607	13	0	Median	24.8	44561000	29846000	14716000	44561000	29846000	14716000	2621200	1755600	865620	2621200
P04439;P13746;P30455;P30443;P30459;P10314;Q09160;P05534;P01893	P04439;P13746;P30455;P30443;P30459;P10314;Q09160;P05534	8;6;6;6;5;5;4;4;3	8;6;6;6;5;5;4;4;3	3;2;2;2;1;1;1;1;1	HLA class I histocompatibility antigen, A-3 alpha chain;HLA class I histocompatibility antigen, A-11 alpha chain;HLA class I histocompatibility antigen, A-36 alpha chain;HLA class I histocompatibility antigen, A-1 alpha chain;HLA class I histocompatibility antigen, A-74 alpha chain;HLA class I histocompatibility antigen, A-32 alpha chain;HLA class I histocompatibility antigen, A-80 alpha chain;HL…	HLA-A	>sp|P04439|1A03_HUMAN HLA class I histocompatibility antigen, A-3 alpha chain OS=Homo sapiens GN=HLA-A PE=1 SV=2;>sp|P13746|1A11_HUMAN HLA class I histocompatibility antigen, A-11 alpha chain OS=Homo sapiens GN=HLA-A PE=1 SV=1;>sp|P30455|1A36_HUMAN HLA cla	9	8	8	3	8	8	3	31.8	31.8	11.5	40.84	365	365;365;365;365;365;365;365;365;362	1.11	8	1	0	82.836	By MS/MS	0.40178	0.87459	33.851	6	0	Median	0.40178	0.87459	33.851	6	0	Median	31.8	24411000	16935000	7476400	24411000	16935000	7476400	1162400	806410	356020	1162400
P04843	P04843	25	25	25	Dolichyl-diphosphooligosaccharide--protein glycosyltransferase subunit 1	RPN1	>sp|P04843|RPN1_HUMAN Dolichyl-diphosphooligosaccharide--protein glycosyltransferase subunit 1 OS=Homo sapiens GN=RPN1 PE=1 SV=1	1	25	25	25	25	25	25	50.1	50.1	50.1	68.569	607	607	1.51	25	26	0	223.89	By MS/MS	0.59395	1.0334	32.417	41	0	Median	0.59395	1.0334	32.417	41	0	Median	50.1	721610000	485190000	236430000	721610000	485190000	236430000	19503000	13113000	6389900	19503000
P04844	P04844	11	11	11	Dolichyl-diphosphooligosaccharide--protein glycosyltransferase subunit 2	RPN2	>sp|P04844|RPN2_HUMAN Dolichyl-diphosphooligosaccharide--protein glycosyltransferase subunit 2 OS=Homo sapiens GN=RPN2 PE=1 SV=3	1	11	11	11	11	11	11	28.4	28.4	28.4	69.283	631	631	1.48	11	10	0	149.68	By MS/MS	0.61471	1.0193	28.434	15	0	Median	0.61471	1.0193	28.434	15	0	Median	28.4	221740000	150200000	71537000	221740000	150200000	71537000	9640800	6530500	3110300	9640800
P04899	P04899	6	2	2	Guanine nucleotide-binding protein G(i) subunit alpha-2	GNAI2	>sp|P04899|GNAI2_HUMAN Guanine nucleotide-binding protein G(i) subunit alpha-2 OS=Homo sapiens GN=GNAI2 PE=1 SV=3	1	6	2	2	6	2	2	20.8	8.2	8.2	40.45	355	355	1.67	1	2	0	12.002	By MS/MS	0.66371	0.99646	42.417	3	0	Median	0.66371	0.99646	42.417	3	0	Median	20.8	2676000	1646300	1029800	2676000	1646300	1029800	157410	96840	60575	157410
Q99878;Q96KK5;Q9BTM1;Q93077;Q7L7L0;P20671;P0C0S8;P04908;P16104;Q96QV6;Q8IUE6	Q99878;Q96KK5;Q9BTM1;Q93077;Q7L7L0;P20671;P0C0S8;P04908;P16104;Q96QV6	5;5;5;5;5;5;5;5;4;3;2	5;5;5;5;5;5;5;5;4;3;2	1;1;1;1;1;1;1;1;1;0;1	Histone H2A type 1-J;Histone H2A type 1-H;Histone H2A.J;Histone H2A type 1-C;Histone H2A type 3;Histone H2A type 1-D;Histone H2A type 1;Histone H2A type 1-B/E;Histone H2AX;Histone H2A type 1-A	HIST1H2AJ;HIST1H2AH;H2AFJ;HIST1H2AC;HIST3H2A;HIST1H2AD;HIST1H2AG;HIST1H2AB;H2AFX;HIST1H2AA	>sp|Q99878|H2A1J_HUMAN Histone H2A type 1-J OS=Homo sapiens GN=HIST1H2AJ PE=1 SV=3;>sp|Q96KK5|H2A1H_HUMAN Histone H2A type 1-H OS=Homo sapiens GN=HIST1H2AH PE=1 SV=3;>sp|Q9BTM1|H2AJ_HUMAN Histone H2A.J OS=Homo sapiens GN=H2AFJ PE=1 SV=1;>sp|Q93077|H2A1C_HU	11	5	5	1	5	5	1	55.5	55.5	22.7	13.936	128	128;128;129;130;130;130;130;130;143;131;130	1.47	8	7	0	62.077	By MS/MS	0.49027	0.88735	29.525	12	0	Median	0.49027	0.88735	29.525	12	0	Median	55.5	977600000	661930000	315670000	977600000	661930000	315670000	195520000	132390000	63135000	195520000
P05023;P13637;P50993;Q13733;P20648;P54707	P05023	34;12;10;5;3;3	34;12;10;5;3;3	34;12;10;5;3;3	Sodium/potassium-transporting ATPase subunit alpha-1	ATP1A1	>sp|P05023|AT1A1_HUMAN Sodium/potassium-transporting ATPase subunit alpha-1 OS=Homo sapiens GN=ATP1A1 PE=1 SV=1	6	34	34	34	34	34	34	37.5	37.5	37.5	112.89	1023	1023;1013;1020;1029;1035;1039	1.49	36	34	0	323.31	By MS/MS	0.63879	1.1693	28.762	66	0	Median	0.63879	1.1693	28.762	66	0	Median	37.5	988430000	624530000	363900000	988430000	624530000	363900000	21965000	13878000	8086700	21965000
P05026	P05026	2	2	2	Sodium/potassium-transporting ATPase subunit beta-1	ATP1B1	>sp|P05026|AT1B1_HUMAN Sodium/potassium-transporting ATPase subunit beta-1 OS=Homo sapiens GN=ATP1B1 PE=1 SV=1	1	2	2	2	2	2	2	8.3	8.3	8.3	35.061	303	303	1.33	2	1	0	13.748	By MS/MS	0.39336	0.60884	48.403	3	0	Median	0.39336	0.60884	48.403	3	0	Median	8.3	7847500	5478800	2368700	7847500	5478800	2368700	653960	456570	197390	653960
P05067	P05067	2	2	2	Amyloid beta A4 protein;N-APP;Soluble APP-alpha;Soluble APP-beta;C99;Beta-amyloid protein 42;Beta-amyloid protein 40;C83;P3(42);P3(40);C80;Gamma-secretase C-terminal fragment 59;Gamma-secretase C-terminal fragment 57;Gamma-secretase C-terminal fragment 50;C31	APP	>sp|P05067|A4_HUMAN Amyloid beta A4 protein OS=Homo sapiens GN=APP PE=1 SV=3	1	2	2	2	2	2	2	2.9	2.9	2.9	86.942	770	770	1.33	2	1	0	13.225	By MS/MS	0.35221	0.6251	75.65	2	0	Median	0.35221	0.6251	75.65	2	0	Median	2.9	5232700	4314500	918170	5232700	4314500	918170	149500	123270	26233	149500
P05091;O94788	P05091	14;1	14;1	14;1	Aldehyde dehydrogenase, mitochondrial	ALDH2	>sp|P05091|ALDH2_HUMAN Aldehyde dehydrogenase, mitochondrial OS=Homo sapiens GN=ALDH2 PE=1 SV=2	2	14	14	14	14	14	14	38.9	38.9	38.9	56.381	517	517;518	1.55	10	12	0	135.21	By MS/MS	0.44584	0.81736	19.933	21	0	Median	0.44584	0.81736	19.933	21	0	Median	38.9	130500000	87511000	42986000	130500000	87511000	42986000	5673800	3804800	1869000	5673800
P05106	P05106	1	1	1	Integrin beta-3	ITGB3	>sp|P05106|ITB3_HUMAN Integrin beta-3 OS=Homo sapiens GN=ITGB3 PE=1 SV=2	1	1	1	1	1	1	1	1.3	1.3	1.3	87.057	788	788	1.5	1	1	0.0021716	6.6204	By MS/MS	0.47457	0.80263	20.468	2	0	Median	0.47457	0.80263	20.468	2	0	Median	1.3	9374500	6853600	2520900	9374500	6853600	2520900	260400	190380	70025	260400
P05141	P05141	20	20	9	ADP/ATP translocase 2;ADP/ATP translocase 2, N-terminally processed	SLC25A5	>sp|P05141|ADT2_HUMAN ADP/ATP translocase 2 OS=Homo sapiens GN=SLC25A5 PE=1 SV=7	1	20	20	9	20	20	9	51.3	51.3	22.8	32.852	298	298	1.46	25	21	0	202.91	By MS/MS	0.6138	1.1123	17.412	42	0	Median	0.6138	1.1123	17.412	42	0	Median	51.3	2993900000	1833900000	1160000000	2993900000	1833900000	1160000000	157580000	96522000	61054000	157580000
P05387	P05387	2	2	2	60S acidic ribosomal protein P2	RPLP2	>sp|P05387|RLA2_HUMAN 60S acidic ribosomal protein P2 OS=Homo sapiens GN=RPLP2 PE=1 SV=1	1	2	2	2	2	2	2	25.2	25.2	25.2	11.665	115	115	1.5	2	2	0	19.238	By MS/MS	0.66498	1.1672	10.233	4	0	Median	0.66498	1.1672	10.233	4	0	Median	25.2	14354000	8365000	5988500	14354000	8365000	5988500	2870700	1673000	1197700	2870700
Q8NHW5;P05388	Q8NHW5;P05388	3;3	3;3	3;3	60S acidic ribosomal protein P0-like;60S acidic ribosomal protein P0	RPLP0P6;RPLP0	>sp|Q8NHW5|RLA0L_HUMAN 60S acidic ribosomal protein P0-like OS=Homo sapiens GN=RPLP0P6 PE=5 SV=1;>sp|P05388|RLA0_HUMAN 60S acidic ribosomal protein P0 OS=Homo sapiens GN=RPLP0 PE=1 SV=1	2	3	3	3	3	3	3	13.2	13.2	13.2	34.364	317	317;317	2		3	0	20.41	By MS/MS	0.82672	1.2766	76.065	3	2	Median	0.82672	1.2766	76.065	3	2	Median	13.2	4238900	2180700	2058200	4238900	2180700	2058200	302780	155760	147010	302780
P05556	P05556	12	12	12	Integrin beta-1	ITGB1	>sp|P05556|ITB1_HUMAN Integrin beta-1 OS=Homo sapiens GN=ITGB1 PE=1 SV=2	1	12	12	12	12	12	12	18.2	18.2	18.2	88.414	798	798	1.4	12	8	0	86.104	By MS/MS	0.53316	0.88341	32.05	16	0	Median	0.53316	0.88341	32.05	16	0	Median	18.2	78792000	56644000	22147000	78792000	56644000	22147000	2317400	1666000	651400	2317400
P06280	P06280	1	1	1	Alpha-galactosidase A	GLA	>sp|P06280|AGAL_HUMAN Alpha-galactosidase A OS=Homo sapiens GN=GLA PE=1 SV=1	1	1	1	1	1	1	1	2.1	2.1	2.1	48.766	429	429	2		1	0.00409	6.2315	By MS/MS	NaN	NaN	NaN	1	0	Median	NaN	NaN	NaN	1	0	Median	2.1	1184300	486910	697410	1184300	486910	697410	43864	18034	25830	43864
P06576	P06576	25	25	25	ATP synthase subunit beta, mitochondrial	ATP5B	>sp|P06576|ATPB_HUMAN ATP synthase subunit beta, mitochondrial OS=Homo sapiens GN=ATP5B PE=1 SV=3	1	25	25	25	25	25	25	73.5	73.5	73.5	56.559	529	529	1.54	27	32	0	323.31	By MS/MS	0.56178	0.97726	26.48	52	0	Median	0.56178	0.97726	26.48	52	0	Median	73.5	2363000000	1486700000	876360000	2363000000	1486700000	876360000	81484000	51265000	30219000	81484000
P06733	P06733	5	5	5	Alpha-enolase	ENO1	>sp|P06733|ENOA_HUMAN Alpha-enolase OS=Homo sapiens GN=ENO1 PE=1 SV=2	1	5	5	5	5	5	5	13.4	13.4	13.4	47.168	434	434	1.17	5	1	0	43.664	By MS/MS	0.38879	0.69707	17.189	4	0	Median	0.38879	0.69707	17.189	4	0	Median	13.4	19668000	13576000	6091800	19668000	13576000	6091800	893980	617080	276900	893980
P06756	P06756	1	1	1	Integrin alpha-V;Integrin alpha-V heavy chain;Integrin alpha-V light chain	ITGAV	>sp|P06756|ITAV_HUMAN Integrin alpha-V OS=Homo sapiens GN=ITGAV PE=1 SV=2	1	1	1	1	1	1	1	0.9	0.9	0.9	116.04	1048	1048	1	1		0.0041237	6.2739	By MS/MS	NaN	NaN	NaN	0	0	Median	NaN	NaN	NaN	0	0	Median	0.9	566120	566120	0	566120	566120	0	9760.6	9760.6	0	9760.6
Q8N257;Q16778;P33778;P23527;P06899;Q6DRA6;Q6DN03	Q8N257;Q16778;P33778;P23527;P06899;Q6DRA6;Q6DN03	4;4;4;4;4;2;2	4;4;4;4;4;2;2	2;2;2;2;2;2;2	Histone H2B type 3-B;Histone H2B type 2-E;Histone H2B type 1-B;Histone H2B type 1-O;Histone H2B type 1-J;Putative histone H2B type 2-D;Putative histone H2B type 2-C	HIST3H2BB;HIST2H2BE;HIST1H2BB;HIST1H2BO;HIST1H2BJ;HIST2H2BD;HIST2H2BC	>sp|Q8N257|H2B3B_HUMAN Histone H2B type 3-B OS=Homo sapiens GN=HIST3H2BB PE=1 SV=3;>sp|Q16778|H2B2E_HUMAN Histone H2B type 2-E OS=Homo sapiens GN=HIST2H2BE PE=1 SV=3;>sp|P33778|H2B1B_HUMAN Histone H2B type 1-B OS=Homo sapiens GN=HIST1H2BB PE=1 SV=2;>sp|P23	7	4	4	2	4	4	2	27	27	7.9	13.908	126	126;126;126;126;126;164;193	1.55	5	6	0	53.634	By MS/MS	0.64806	1.0609	22.336	8	0	Median	0.64806	1.0609	22.336	8	0	Median	27	732840000	452120000	280720000	732840000	452120000	280720000	104690000	64589000	40103000	104690000
P07099	P07099	9	9	9	Epoxide hydrolase 1	EPHX1	>sp|P07099|HYEP_HUMAN Epoxide hydrolase 1 OS=Homo sapiens GN=EPHX1 PE=1 SV=1	1	9	9	9	9	9	9	21.5	21.5	21.5	52.948	455	455	1.43	8	6	0	54.195	By MS/MS	0.4538	0.86634	38.494	12	0	Median	0.4538	0.86634	38.494	12	0	Median	21.5	50571000	37215000	13356000	50571000	37215000	13356000	1945000	1431400	513690	1945000
P07195;Q6ZMR3;P07864;P00338	P07195	3;1;1;1	3;1;1;1	3;1;1;1	L-lactate dehydrogenase B chain	LDHB	>sp|P07195|LDHB_HUMAN L-lactate dehydrogenase B chain OS=Homo sapiens GN=LDHB PE=1 SV=2	4	3	3	3	3	3	3	9	9	9	36.638	334	334;332;332;332	1.6	2	3	0	17.981	By MS/MS	1.4313	2.1681	86.032	5	0	Median	1.4313	2.1681	86.032	5	0	Median	9	16111000	8315800	7795600	16111000	8315800	7795600	947730	489160	458560	947730
P07203	P07203	1	1	1	Glutathione peroxidase 1	GPX1	>sp|P07203|GPX1_HUMAN Glutathione peroxidase 1 OS=Homo sapiens GN=GPX1 PE=1 SV=4	1	1	1	1	1	1	1	4.4	4.4	4.4	22.088	203	203	1	1		0.0041068	6.2656	By MS/MS	NaN	NaN	NaN	1	1	Median	NaN	NaN	NaN	1	1	Median	4.4	992000	801420	190580	992000	801420	190580	76308	61648	14660	76308
P07237	P07237	8	8	8	Protein disulfide-isomerase	P4HB	>sp|P07237|PDIA1_HUMAN Protein disulfide-isomerase OS=Homo sapiens GN=P4HB PE=1 SV=3	1	8	8	8	8	8	8	16.9	16.9	16.9	57.116	508	508	1.6	6	9	0	58.643	By MS/MS	0.69742	1.193	17.935	15	0	Median	0.69742	1.193	17.935	15	0	Median	16.9	37674000	21165000	16509000	37674000	21165000	16509000	1076400	604710	471690	1076400
P07339	P07339	3	3	3	Cathepsin D;Cathepsin D light chain;Cathepsin D heavy chain	CTSD	>sp|P07339|CATD_HUMAN Cathepsin D OS=Homo sapiens GN=CTSD PE=1 SV=1	1	3	3	3	3	3	3	7.3	7.3	7.3	44.552	412	412	2		3	0	18.779	By MS/MS	1.2069	1.8468	5.3544	3	0	Median	1.2069	1.8468	5.3544	3	0	Median	7.3	9067500	4014600	5052800	9067500	4014600	5052800	477240	211300	265940	477240
P07355;A6NMY6	P07355;A6NMY6	4;3	4;3	4;3	Annexin A2;Putative annexin A2-like protein	ANXA2;ANXA2P2	>sp|P07355|ANXA2_HUMAN Annexin A2 OS=Homo sapiens GN=ANXA2 PE=1 SV=2;>sp|A6NMY6|AXA2L_HUMAN Putative annexin A2-like protein OS=Homo sapiens GN=ANXA2P2 PE=5 SV=2	2	4	4	4	4	4	4	12.4	12.4	12.4	38.604	339	339;339	1	4		0	32.577	By MS/MS	0.30846	0.64048	28.179	4	2	Median	0.30846	0.64048	28.179	4	2	Median	12.4	16772000	11500000	5272100	16772000	11500000	5272100	729230	500000	229220	729230
P07437;P68371;P04350;Q9BVA1;Q13885;Q13509;Q3ZCM7;A6NNZ2;Q9BUF5;CON__ENSEMBL:ENSBTAP00000025008;Q9H4B7	P07437;P68371;P04350;Q9BVA1;Q13885	8;7;6;5;5;3;2;2;2;1;1	8;7;6;5;5;3;2;2;2;1;1	8;7;6;5;5;3;2;2;2;1;1	Tubulin beta chain;Tubulin beta-4B chain;Tubulin beta-4A chain;Tubulin beta-2B chain;Tubulin beta-2A chain	TUBB;TUBB4B;TUBB4A;TUBB2B;TUBB2A	>sp|P07437|TBB5_HUMAN Tubulin beta chain OS=Homo sapiens GN=TUBB PE=1 SV=2;>sp|P68371|TBB4B_HUMAN Tubulin beta-4B chain OS=Homo sapiens GN=TUBB4B PE=1 SV=1;>sp|P04350|TBB4A_HUMAN Tubulin beta-4A chain OS=Homo sapiens GN=TUBB4A PE=1 SV=2;>sp|Q9BVA1|TBB2B_HU	11	8	8	8	8	8	8	23.6	23.6	23.6	49.67	444	444;445;444;445;445;450;444;444;446;536;451	1.47	8	7	0	69.062	By MS/MS	0.5825	1.1153	33.227	12	0	Median	0.5825	1.1153	33.227	12	0	Median	23.6	74175000	51482000	22693000	74175000	51482000	22693000	3708700	2574100	1134700	3708700
P07602	P07602	3	3	3	Prosaposin;Saposin-A;Saposin-B-Val;Saposin-B;Saposin-C;Saposin-D	PSAP	>sp|P07602|SAP_HUMAN Prosaposin OS=Homo sapiens GN=PSAP PE=1 SV=2	1	3	3	3	3	3	3	6.9	6.9	6.9	58.112	524	524	1.75	1	3	0	32.668	By MS/MS	0.69497	1.1758	19.346	4	0	Median	0.69497	1.1758	19.346	4	0	Median	6.9	17156000	9394500	7762000	17156000	9394500	7762000	553430	303050	250390	553430
P07737	P07737	1	1	1	Profilin-1	PFN1	>sp|P07737|PROF1_HUMAN Profilin-1 OS=Homo sapiens GN=PFN1 PE=1 SV=2	1	1	1	1	1	1	1	10	10	10	15.054	140	140	1	1		0.0021739	6.6296	By MS/MS	NaN	NaN	NaN	1	1	Median	NaN	NaN	NaN	1	1	Median	10	4036600	3006700	1029900	4036600	3006700	1029900	448510	334080	114430	448510
P07900;Q58FF8;Q14568	P07900;Q58FF8	6;3;2	2;0;0	2;0;0	Heat shock protein HSP 90-alpha;Putative heat shock protein HSP 90-beta 2	HSP90AA1;HSP90AB2P	>sp|P07900|HS90A_HUMAN Heat shock protein HSP 90-alpha OS=Homo sapiens GN=HSP90AA1 PE=1 SV=5;>sp|Q58FF8|H90B2_HUMAN Putative heat shock protein HSP 90-beta 2 OS=Homo sapiens GN=HSP90AB2P PE=1 SV=2	3	6	2	2	6	2	2	9.4	2.5	2.5	84.659	732	732;381;343	1.33	2	1	0	13.738	By MS/MS	0.54207	0.83662	10.606	3	1	Plateau	0.54207	0.83662	10.606	3	1	Plateau	9.4	5049300	3254200	1795000	5049300	3254200	1795000	153010	98614	54395	153010
P07910;O60812	P07910	4;1	4;1	4;1	Heterogeneous nuclear ribonucleoproteins C1/C2	HNRNPC	>sp|P07910|HNRPC_HUMAN Heterogeneous nuclear ribonucleoproteins C1/C2 OS=Homo sapiens GN=HNRNPC PE=1 SV=4	2	4	4	4	4	4	4	15	15	15	33.67	306	306;293	1.5	3	3	0	32.667	By MS/MS	0.58769	1.1229	19.325	4	0	Median	0.58769	1.1229	19.325	4	0	Median	15	25043000	14915000	10128000	25043000	14915000	10128000	1473100	877350	595780	1473100
P07919	P07919	3	3	3	Cytochrome b-c1 complex subunit 6, mitochondrial	UQCRH	>sp|P07919|QCR6_HUMAN Cytochrome b-c1 complex subunit 6, mitochondrial OS=Homo sapiens GN=UQCRH PE=1 SV=2	1	3	3	3	3	3	3	29.7	29.7	29.7	10.739	91	91	1.5	3	3	0	35.127	By MS/MS	0.58326	1.1752	15.48	6	0	Median	0.58326	1.1752	15.48	6	0	Median	29.7	93088000	57800000	35288000	93088000	57800000	35288000	15515000	9633300	5881400	15515000
P07947;P07948;P08631;P12931;P06241	P07947;P07948;P08631;P12931;P06241	2;1;1;1;1	2;1;1;1;1	2;1;1;1;1	Tyrosine-protein kinase Yes;Tyrosine-protein kinase Lyn;Tyrosine-protein kinase HCK;Proto-oncogene tyrosine-protein kinase Src;Tyrosine-protein kinase Fyn	YES1;LYN;HCK;SRC;FYN	>sp|P07947|YES_HUMAN Tyrosine-protein kinase Yes OS=Homo sapiens GN=YES1 PE=1 SV=3;>sp|P07948|LYN_HUMAN Tyrosine-protein kinase Lyn OS=Homo sapiens GN=LYN PE=1 SV=3;>sp|P08631|HCK_HUMAN Tyrosine-protein kinase HCK OS=Homo sapiens GN=HCK PE=1 SV=5;>sp|P1293	5	2	2	2	2	2	2	3.1	3.1	3.1	60.801	543	543;512;526;536;537	1	3		0	11.954	By MS/MS	0.42258	0.81204	17.645	2	1	Median	0.42258	0.81204	17.645	2	1	Median	3.1	8994900	6174900	2819900	8994900	6174900	2819900	359790	247000	112800	359790
P07954	P07954	6	6	6	Fumarate hydratase, mitochondrial	FH	>sp|P07954|FUMH_HUMAN Fumarate hydratase, mitochondrial OS=Homo sapiens GN=FH PE=1 SV=3	1	6	6	6	6	6	6	18.8	18.8	18.8	54.636	510	510	1.75	2	6	0	51.126	By MS/MS	0.3279	0.50368	24.209	6	0	Median	0.3279	0.50368	24.209	6	0	Median	18.8	35826000	27616000	8209900	35826000	27616000	8209900	1433100	1104700	328400	1433100
P08069	P08069	1	1	1	Insulin-like growth factor 1 receptor;Insulin-like growth factor 1 receptor alpha chain;Insulin-like growth factor 1 receptor beta chain	IGF1R	>sp|P08069|IGF1R_HUMAN Insulin-like growth factor 1 receptor OS=Homo sapiens GN=IGF1R PE=1 SV=1	1	1	1	1	1	1	1	0.9	0.9	0.9	154.79	1367	1367	1	1		0.0098425	5.9429	By MS/MS	NaN	NaN	NaN	1	1	Median	NaN	NaN	NaN	1	1	Median	0.9	666320	434770	231550	666320	434770	231550	9945.1	6489.1	3455.9	9945.1
P08107	P08107	15	15	8	Heat shock 70 kDa protein 1A/1B	HSPA1A	>sp|P08107|HSP71_HUMAN Heat shock 70 kDa protein 1A/1B OS=Homo sapiens GN=HSPA1A PE=1 SV=5	1	15	15	8	15	15	8	37.3	37.3	22.6	70.051	641	641	1.33	16	8	0	143.44	By MS/MS	0.45861	0.89385	44.217	17	0	Median	0.45861	0.89385	44.217	17	0	Median	37.3	124470000	88617000	35850000	124470000	88617000	35850000	3889600	2769300	1120300	3889600
P08195	P08195	14	14	14	4F2 cell-surface antigen heavy chain	SLC3A2	>sp|P08195|4F2_HUMAN 4F2 cell-surface antigen heavy chain OS=Homo sapiens GN=SLC3A2 PE=1 SV=3	1	14	14	14	14	14	14	29.2	29.2	29.2	67.993	630	630	1.62	11	18	0	119.58	By MS/MS	0.58243	0.91492	25.723	27	0	Median	0.58243	0.91492	25.723	27	0	Median	29.2	271960000	168080000	103880000	271960000	168080000	103880000	9378100	5796000	3582100	9378100
P08238;Q58FF7	P08238	8;2	7;2	3;1	Heat shock protein HSP 90-beta	HSP90AB1	>sp|P08238|HS90B_HUMAN Heat shock protein HSP 90-beta OS=Homo sapiens GN=HSP90AB1 PE=1 SV=4	2	8	7	3	8	7	3	13	11.3	4.3	83.263	724	724;597	1.38	8	5	0	68.715	By MS/MS	0.51031	0.88786	35.199	12	0	Median	0.51031	0.88786	35.199	12	0	Median	13	63637000	43750000	19887000	63637000	43750000	19887000	1928400	1325800	602640	1928400
P08240	P08240	8	8	8	Signal recognition particle receptor subunit alpha	SRPR	>sp|P08240|SRPR_HUMAN Signal recognition particle receptor subunit alpha OS=Homo sapiens GN=SRPR PE=1 SV=2	1	8	8	8	8	8	8	17.2	17.2	17.2	69.81	638	638	1.27	8	3	0	61.97	By MS/MS	0.80304	1.4366	17.048	8	0	Median	0.80304	1.4366	17.048	8	0	Median	17.2	61078000	31600000	29479000	61078000	31600000	29479000	1745100	902850	842250	1745100
P08559;P29803	P08559	15;2	15;2	15;2	Pyruvate dehydrogenase E1 component subunit alpha, somatic form, mitochondrial	PDHA1	>sp|P08559|ODPA_HUMAN Pyruvate dehydrogenase E1 component subunit alpha, somatic form, mitochondrial OS=Homo sapiens GN=PDHA1 PE=1 SV=3	2	15	15	15	15	15	15	37.7	37.7	37.7	43.295	390	390;388	1.57	10	13	0	121.55	By MS/MS	0.41727	0.73029	15.565	22	0	Median	0.41727	0.73029	15.565	22	0	Median	37.7	143000000	98756000	44240000	143000000	98756000	44240000	6499800	4488900	2010900	6499800
P08574	P08574	7	7	7	Cytochrome c1, heme protein, mitochondrial	CYC1	>sp|P08574|CY1_HUMAN Cytochrome c1, heme protein, mitochondrial OS=Homo sapiens GN=CYC1 PE=1 SV=3	1	7	7	7	7	7	7	34.8	34.8	34.8	35.422	325	325	1.41	10	7	0	53.487	By MS/MS	0.57429	1.1434	36.022	14	0	Median	0.57429	1.1434	36.022	14	0	Median	34.8	223420000	149910000	73513000	223420000	149910000	73513000	13143000	8818200	4324300	13143000
P08648	P08648	1	1	1	Integrin alpha-5;Integrin alpha-5 heavy chain;Integrin alpha-5 light chain	ITGA5	>sp|P08648|ITA5_HUMAN Integrin alpha-5 OS=Homo sapiens GN=ITGA5 PE=1 SV=2	1	1	1	1	1	1	1	1	1	1	114.54	1049	1049	1	1		0.0031679	6.4395	By MS/MS	NaN	NaN	NaN	1	1	Median	NaN	NaN	NaN	1	1	Median	1	1130800	895450	235350	1130800	895450	235350	28270	22386	5883.6	28270
P08670;P17661;Q16352;P07197;P41219;P07196;P12036	P08670	14;2;2;2;1;1;1	14;2;2;2;1;1;1	14;2;2;2;1;1;1	Vimentin	VIM	>sp|P08670|VIME_HUMAN Vimentin OS=Homo sapiens GN=VIM PE=1 SV=4	7	14	14	14	14	14	14	34.3	34.3	34.3	53.651	466	466;470;499;916;470;543;1026	1.57	9	12	0	87.715	By MS/MS	0.56289	0.96282	23.162	16	0	Median	0.56289	0.96282	23.162	16	0	Median	34.3	51324000	33193000	18131000	51324000	33193000	18131000	1509500	976260	533270	1509500
P0CW22;P08708	P0CW22;P08708	2;2	2;2	2;2	40S ribosomal protein S17-like;40S ribosomal protein S17	RPS17L;RPS17	>sp|P0CW22|RS17L_HUMAN 40S ribosomal protein S17-like OS=Homo sapiens GN=RPS17L PE=1 SV=1;>sp|P08708|RS17_HUMAN 40S ribosomal protein S17 OS=Homo sapiens GN=RPS17 PE=1 SV=2	2	2	2	2	2	2	2	16.3	16.3	16.3	15.55	135	135;135	1.5	2	2	0	15.483	By MS/MS	0.72341	1.2571	9.7016	4	0	Median	0.72341	1.2571	9.7016	4	0	Median	16.3	54209000	30553000	23655000	54209000	30553000	23655000	10842000	6110600	4731100	10842000
P08754	P08754	8	8	3	Guanine nucleotide-binding protein G(k) subunit alpha	GNAI3	>sp|P08754|GNAI3_HUMAN Guanine nucleotide-binding protein G(k) subunit alpha OS=Homo sapiens GN=GNAI3 PE=1 SV=3	1	8	8	3	8	8	3	26.8	26.8	10.7	40.532	354	354	1.47	9	8	0	57.525	By MS/MS	0.57373	1.0173	30.335	16	0	Median	0.57373	1.0173	30.335	16	0	Median	26.8	58024000	34811000	23213000	58024000	34811000	23213000	3868300	2320700	1547500	3868300
P08865	P08865	2	2	2	40S ribosomal protein SA	RPSA	>sp|P08865|RSSA_HUMAN 40S ribosomal protein SA OS=Homo sapiens GN=RPSA PE=1 SV=4	1	2	2	2	2	2	2	7.1	7.1	7.1	32.854	295	295	1.67	1	2	0	14.027	By MS/MS	0.55038	1.0945	16.587	3	1	Plateau	0.55038	1.0945	16.587	3	1	Plateau	7.1	5347300	3452700	1894500	5347300	3452700	1894500	411330	265590	145730	411330
P09001	P09001	2	2	2	39S ribosomal protein L3, mitochondrial	MRPL3	>sp|P09001|RM03_HUMAN 39S ribosomal protein L3, mitochondrial OS=Homo sapiens GN=MRPL3 PE=1 SV=1	1	2	2	2	2	2	2	6.9	6.9	6.9	38.632	348	348	1.67	1	2	0	18.213	By MS/MS	0.63507	0.98119	39.025	3	0	Median	0.63507	0.98119	39.025	3	0	Median	6.9	6096400	4037500	2058900	6096400	4037500	2058900	320860	212500	108360	320860
P09543	P09543	1	1	1	2,3-cyclic-nucleotide 3-phosphodiesterase	CNP	>sp|P09543|CN37_HUMAN 2,3-cyclic-nucleotide 3-phosphodiesterase OS=Homo sapiens GN=CNP PE=1 SV=2	1	1	1	1	1	1	1	3.1	3.1	3.1	47.578	421	421	1	1		0.0024067	9.6489	By MS/MS	NaN	NaN	NaN	1	1	Median	NaN	NaN	NaN	1	1	Median	3.1	3491600	2639500	852090	3491600	2639500	852090	129320	97758	31559	129320
P09622	P09622	16	16	16	Dihydrolipoyl dehydrogenase, mitochondrial	DLD	>sp|P09622|DLDH_HUMAN Dihydrolipoyl dehydrogenase, mitochondrial OS=Homo sapiens GN=DLD PE=1 SV=2	1	16	16	16	16	16	16	43.2	43.2	43.2	54.177	509	509	1.53	15	17	0	170.99	By MS/MS	0.59167	0.99837	21.96	28	0	Median	0.59167	0.99837	21.96	28	0	Median	43.2	342990000	223260000	119740000	342990000	223260000	119740000	15591000	10148000	5442600	15591000
P09669	P09669	6	6	6	Cytochrome c oxidase subunit 6C	COX6C	>sp|P09669|COX6C_HUMAN Cytochrome c oxidase subunit 6C OS=Homo sapiens GN=COX6C PE=1 SV=2	1	6	6	6	6	6	6	52	52	52	8.7813	75	75	1.45	6	5	0	43.688	By MS/MS	0.5301	0.89275	53.469	9	0	Median	0.5301	0.89275	53.469	9	0	Median	52	295610000	192290000	103320000	295610000	192290000	103320000	73902000	48073000	25830000	73902000
Q71UI9;P0C0S5	Q71UI9;P0C0S5	4;4	2;2	2;2	Histone H2A.V;Histone H2A.Z	H2AFV;H2AFZ	>sp|Q71UI9|H2AV_HUMAN Histone H2A.V OS=Homo sapiens GN=H2AFV PE=1 SV=3;>sp|P0C0S5|H2AZ_HUMAN Histone H2A.Z OS=Homo sapiens GN=H2AFZ PE=1 SV=2	2	4	2	2	4	2	2	46.1	33.6	33.6	13.509	128	128;128	2		2	0	18.561	By MS/MS	0.72476	1.1176	8.0094	2	0	Median	0.72476	1.1176	8.0094	2	0	Median	46.1	4761100	2469000	2292000	4761100	2469000	2292000	952210	493800	458410	952210
P0C6U8;P0C6X7	P0C6U8;P0C6X7	1;1	1;1	1;1			>sp|P0C6U8|R1A_CVHSA Replicase polyprotein 1a OS=Human SARS coronavirus GN=1a PE=1 SV=1;>sp|P0C6X7|R1AB_CVHSA Replicase polyprotein 1ab OS=Human SARS coronavirus GN=rep PE=1 SV=1	2	1	1	1	1	1	1	0.3	0.3	0.3	486.37	4382	4382;7073	2		1	1	-2	By MS/MS	NaN	NaN	NaN	1	0	Median	NaN	NaN	NaN	1	0	Median	0.3	9125000	6028000	3097000	9125000	6028000	3097000	44296	29262	15034	44296
P47985;P0C7P4	P47985;P0C7P4	5;5	5;5	5;5	Cytochrome b-c1 complex subunit Rieske, mitochondrial;Cytochrome b-c1 complex subunit 11;Putative cytochrome b-c1 complex subunit Rieske-like protein 1	UQCRFS1;UQCRFS1P1	>sp|P47985|UCRI_HUMAN Cytochrome b-c1 complex subunit Rieske, mitochondrial OS=Homo sapiens GN=UQCRFS1 PE=1 SV=2;>sp|P0C7P4|UCRIL_HUMAN Putative cytochrome b-c1 complex subunit Rieske-like protein 1 OS=Homo sapiens GN=UQCRFS1P1 PE=5 SV=1	2	5	5	5	5	5	5	21.5	21.5	21.5	29.668	274	274;283	1.5	5	5	0	71.19	By MS/MS	0.62382	1.0525	38.887	10	0	Median	0.62382	1.0525	38.887	10	0	Median	21.5	199750000	136680000	63070000	199750000	136680000	63070000	14268000	9762800	4505000	14268000
P10109	P10109	1	1	1	Adrenodoxin, mitochondrial	FDX1	>sp|P10109|ADX_HUMAN Adrenodoxin, mitochondrial OS=Homo sapiens GN=FDX1 PE=1 SV=1	1	1	1	1	1	1	1	4.9	4.9	4.9	19.393	184	184	2		1	0.003212	6.5047	By MS/MS	NaN	NaN	NaN	1	0	Median	NaN	NaN	NaN	1	0	Median	4.9	1909200	1085200	824000	1909200	1085200	824000	146860	83474	63385	146860
P10316;P01891;P30457;P30453;P16188	P10316;P01891;P30457;P30453;P16188	6;5;4;4;4	1;1;0;0;0	0;0;0;0;0	HLA class I histocompatibility antigen, A-69 alpha chain;HLA class I histocompatibility antigen, A-68 alpha chain;HLA class I histocompatibility antigen, A-66 alpha chain;HLA class I histocompatibility antigen, A-34 alpha chain;HLA class I histocompatibility antigen, A-30 alpha chain	HLA-A	>sp|P10316|1A69_HUMAN HLA class I histocompatibility antigen, A-69 alpha chain OS=Homo sapiens GN=HLA-A PE=1 SV=2;>sp|P01891|1A68_HUMAN HLA class I histocompatibility antigen, A-68 alpha chain OS=Homo sapiens GN=HLA-A PE=1 SV=4;>sp|P30457|1A66_HUMAN HLA cl	5	6	1	0	6	1	0	24.4	3.6	0	40.976	365	365;365;365;365;365	2		1	0.0022198	6.8797	By MS/MS	NaN	NaN	NaN	1	0	Median	NaN	NaN	NaN	1	0	Median	24.4	896040	417820	478220	896040	417820	478220	42669	19896	22772	42669
P10321	P10321	7	5	1	HLA class I histocompatibility antigen, Cw-7 alpha chain	HLA-C	>sp|P10321|1C07_HUMAN HLA class I histocompatibility antigen, Cw-7 alpha chain OS=Homo sapiens GN=HLA-C PE=1 SV=3	1	7	5	1	7	5	1	28.4	18.9	3	40.648	366	366	1.55	5	6	0	40.673	By MS/MS	0.72575	1.1121	63.562	9	0	Median	0.72575	1.1121	63.562	9	0	Median	28.4	15019000	9362700	5656200	15019000	9362700	5656200	883470	550750	332720	883470
P10515	P10515	13	13	13	Dihydrolipoyllysine-residue acetyltransferase component of pyruvate dehydrogenase complex, mitochondrial	DLAT	>sp|P10515|ODP2_HUMAN Dihydrolipoyllysine-residue acetyltransferase component of pyruvate dehydrogenase complex, mitochondrial OS=Homo sapiens GN=DLAT PE=1 SV=3	1	13	13	13	13	13	13	24.4	24.4	24.4	68.996	647	647	1.54	12	14	0	125.41	By MS/MS	0.52274	0.82779	29.047	18	0	Median	0.52274	0.82779	29.047	18	0	Median	24.4	364620000	248940000	115690000	364620000	248940000	115690000	10724000	7321600	3402600	10724000
P10586;P23468;Q13332	P10586;P23468;Q13332	2;2;2	2;2;2	2;2;2	Receptor-type tyrosine-protein phosphatase F;Receptor-type tyrosine-protein phosphatase delta;Receptor-type tyrosine-protein phosphatase S	PTPRF;PTPRD;PTPRS	>sp|P10586|PTPRF_HUMAN Receptor-type tyrosine-protein phosphatase F OS=Homo sapiens GN=PTPRF PE=1 SV=2;>sp|P23468|PTPRD_HUMAN Receptor-type tyrosine-protein phosphatase delta OS=Homo sapiens GN=PTPRD PE=1 SV=2;>sp|Q13332|PTPRS_HUMAN Receptor-type tyrosine-	3	2	2	2	2	2	2	1.3	1.3	1.3	212.88	1907	1907;1912;1948	1.5	1	1	0.0012887	11.87	By MS/MS	0.51612	0.86901	60.197	2	2	Median	0.51612	0.86901	60.197	2	2	Median	1.3	1785300	1108900	676460	1785300	1108900	676460	17677	10979	6697.6	17677
P10606	P10606	5	5	5	Cytochrome c oxidase subunit 5B, mitochondrial	COX5B	>sp|P10606|COX5B_HUMAN Cytochrome c oxidase subunit 5B, mitochondrial OS=Homo sapiens GN=COX5B PE=1 SV=2	1	5	5	5	5	5	5	38.8	38.8	38.8	13.696	129	129	1.5	7	7	0	39.807	By MS/MS	0.39757	0.63904	36.993	12	0	Median	0.39757	0.63904	36.993	12	0	Median	38.8	177220000	137480000	39737000	177220000	137480000	39737000	22152000	17185000	4967100	22152000
P10620	P10620	3	3	3	Microsomal glutathione S-transferase 1	MGST1	>sp|P10620|MGST1_HUMAN Microsomal glutathione S-transferase 1 OS=Homo sapiens GN=MGST1 PE=1 SV=1	1	3	3	3	3	3	3	20	20	20	17.598	155	155	1	3		0	26.772	By MS/MS	0.33737	0.68112	43.041	3	0	Median	0.33737	0.68112	43.041	3	0	Median	20	18068000	12945000	5123400	18068000	12945000	5123400	3613700	2589000	1024700	3613700
P10809	P10809	47	47	47	60 kDa heat shock protein, mitochondrial	HSPD1	>sp|P10809|CH60_HUMAN 60 kDa heat shock protein, mitochondrial OS=Homo sapiens GN=HSPD1 PE=1 SV=2	1	47	47	47	47	47	47	77.1	77.1	77.1	61.054	573	573	1.57	62	82	0	323.31	By MS/MS	0.50872	0.87058	23.293	126	0	Median	0.50872	0.87058	23.293	126	0	Median	77.1	6218200000	4000400000	2217900000	6218200000	4000400000	2217900000	194320000	125010000	69308000	194320000
P11021	P11021	27	27	26	78 kDa glucose-regulated protein	HSPA5	>sp|P11021|GRP78_HUMAN 78 kDa glucose-regulated protein OS=Homo sapiens GN=HSPA5 PE=1 SV=2	1	27	27	26	27	27	26	49.2	49.2	49.2	72.332	654	654	1.54	30	35	0	306.58	By MS/MS	0.5908	1.0311	23.215	55	0	Median	0.5908	1.0311	23.215	55	0	Median	49.2	476000000	300780000	175220000	476000000	300780000	175220000	15867000	10026000	5840600	15867000
P11142;P54652	P11142	13;5	11;3	10;2	Heat shock cognate 71 kDa protein	HSPA8	>sp|P11142|HSP7C_HUMAN Heat shock cognate 71 kDa protein OS=Homo sapiens GN=HSPA8 PE=1 SV=1	2	13	11	10	13	11	10	25.4	20.9	19.5	70.897	646	646;639	1.39	14	9	0	96.846	By MS/MS	0.63228	1.1799	25.774	20	0	Median	0.63228	1.1799	25.774	20	0	Median	25.4	78683000	49745000	28938000	78683000	49745000	28938000	2384300	1507400	876910	2384300
P11166	P11166	1	1	1	Solute carrier family 2, facilitated glucose transporter member 1	SLC2A1	>sp|P11166|GTR1_HUMAN Solute carrier family 2, facilitated glucose transporter member 1 OS=Homo sapiens GN=SLC2A1 PE=1 SV=2	1	1	1	1	1	1	1	2	2	2	54.083	492	492	1	1		0.0031983	6.4877	By MS/MS	NaN	NaN	NaN	1	1	Median	NaN	NaN	NaN	1	1	Median	2	1914900	1183100	731730	1914900	1183100	731730	147300	91010	56287	147300
P11177	P11177	12	12	12	Pyruvate dehydrogenase E1 component subunit beta, mitochondrial	PDHB	>sp|P11177|ODPB_HUMAN Pyruvate dehydrogenase E1 component subunit beta, mitochondrial OS=Homo sapiens GN=PDHB PE=1 SV=3	1	12	12	12	12	12	12	44.8	44.8	44.8	39.233	359	359	1.68	6	13	0	147.03	By MS/MS	0.40113	0.71926	24.353	13	0	Median	0.40113	0.71926	24.353	13	0	Median	44.8	189820000	135830000	53995000	189820000	135830000	53995000	9039200	6468000	2571200	9039200
P11233;P11234	P11233;P11234	3;2	3;2	3;2	Ras-related protein Ral-A;Ras-related protein Ral-B	RALA;RALB	>sp|P11233|RALA_HUMAN Ras-related protein Ral-A OS=Homo sapiens GN=RALA PE=1 SV=1;>sp|P11234|RALB_HUMAN Ras-related protein Ral-B OS=Homo sapiens GN=RALB PE=1 SV=1	2	3	3	3	3	3	3	16.5	16.5	16.5	23.567	206	206;206	1.5	2	2	0	25.625	By MS/MS	0.88097	1.3623	15.433	3	0	Median	0.88097	1.3623	15.433	3	0	Median	16.5	51219000	27977000	23242000	51219000	27977000	23242000	5691000	3108600	2582400	5691000
P11279	P11279	3	3	3	Lysosome-associated membrane glycoprotein 1	LAMP1	>sp|P11279|LAMP1_HUMAN Lysosome-associated membrane glycoprotein 1 OS=Homo sapiens GN=LAMP1 PE=1 SV=3	1	3	3	3	3	3	3	9.8	9.8	9.8	44.882	417	417	1.43	4	3	0	27.059	By MS/MS	0.61251	1.1669	31.612	5	0	Median	0.61251	1.1669	31.612	5	0	Median	9.8	125960000	80252000	45706000	125960000	80252000	45706000	6629400	4223800	2405600	6629400
P11310	P11310	11	11	11	Medium-chain specific acyl-CoA dehydrogenase, mitochondrial	ACADM	>sp|P11310|ACADM_HUMAN Medium-chain specific acyl-CoA dehydrogenase, mitochondrial OS=Homo sapiens GN=ACADM PE=1 SV=1	1	11	11	11	11	11	11	28.5	28.5	28.5	46.588	421	421	1.48	12	11	0	100.68	By MS/MS	0.45892	0.82914	36.699	22	0	Median	0.45892	0.82914	36.699	22	0	Median	28.5	130050000	89164000	40883000	130050000	89164000	40883000	6502300	4458200	2044100	6502300
P11498	P11498	2	2	2	Pyruvate carboxylase, mitochondrial	PC	>sp|P11498|PYC_HUMAN Pyruvate carboxylase, mitochondrial OS=Homo sapiens GN=PC PE=1 SV=2	1	2	2	2	2	2	2	2.3	2.3	2.3	129.63	1178	1178	1.67	1	2	0.0012376	11.256	By MS/MS	0.331	0.50012	23.027	3	1	Median	0.331	0.50012	23.027	3	1	Median	2.3	2022500	1532800	489720	2022500	1532800	489720	34280	25980	8300.3	34280
P11717	P11717	22	22	22	Cation-independent mannose-6-phosphate receptor	IGF2R	>sp|P11717|MPRI_HUMAN Cation-independent mannose-6-phosphate receptor OS=Homo sapiens GN=IGF2R PE=1 SV=3	1	22	22	22	22	22	22	10.1	10.1	10.1	274.37	2491	2491	1.38	21	13	0	134.75	By MS/MS	0.47798	0.76213	27.009	21	0	Median	0.47798	0.76213	27.009	21	0	Median	10.1	58628000	40397000	18231000	58628000	40397000	18231000	461640	318090	143550	461640
P11940;Q9H361;Q4VXU2;Q5JQF8;Q96DU9	P11940;Q9H361	10;6;3;1;1	10;6;3;1;1	9;6;3;1;1	Polyadenylate-binding protein 1;Polyadenylate-binding protein 3	PABPC1;PABPC3	>sp|P11940|PABP1_HUMAN Polyadenylate-binding protein 1 OS=Homo sapiens GN=PABPC1 PE=1 SV=2;>sp|Q9H361|PABP3_HUMAN Polyadenylate-binding protein 3 OS=Homo sapiens GN=PABPC3 PE=1 SV=2	5	10	10	9	10	10	9	17.9	17.9	16.2	70.67	636	636;631;614;200;382	1.6	6	9	0	76.28	By MS/MS	0.83046	1.4548	45.973	13	0	Median	0.83046	1.4548	45.973	13	0	Median	17.9	56426000	32616000	23810000	56426000	32616000	23810000	1567400	906000	661380	1567400
P12074	P12074	2	2	2	Cytochrome c oxidase subunit 6A1, mitochondrial	COX6A1	>sp|P12074|CX6A1_HUMAN Cytochrome c oxidase subunit 6A1, mitochondrial OS=Homo sapiens GN=COX6A1 PE=1 SV=4	1	2	2	2	2	2	2	45.9	45.9	45.9	12.155	109	109	1.67	1	2	0	12.138	By MS/MS	0.36058	0.61343	22.321	2	0	Median	0.36058	0.61343	22.321	2	0	Median	45.9	22481000	14100000	8381600	22481000	14100000	8381600	3746900	2349900	1396900	3746900
P12235	P12235	14	2	2	ADP/ATP translocase 1	SLC25A4	>sp|P12235|ADT1_HUMAN ADP/ATP translocase 1 OS=Homo sapiens GN=SLC25A4 PE=1 SV=4	1	14	2	2	14	2	2	35.2	7.4	7.4	33.064	298	298	1.67	1	2	0	15.06	By MS/MS	0.68781	1.0594	6.4745	3	0	Median	0.68781	1.0594	6.4745	3	0	Median	35.2	20913000	12909000	8004300	20913000	12909000	8004300	1045700	645450	400220	1045700
P12236;Q9H0C2	P12236	20;4	10;0	5;0	ADP/ATP translocase 3;ADP/ATP translocase 3, N-terminally processed	SLC25A6	>sp|P12236|ADT3_HUMAN ADP/ATP translocase 3 OS=Homo sapiens GN=SLC25A6 PE=1 SV=4	2	20	10	5	20	10	5	48	22.1	13.1	32.866	298	298;315	1.55	10	12	0	80.358	By MS/MS	0.72659	1.2193	25.254	20	0	Median	0.72659	1.2193	25.254	20	0	Median	48	231640000	139400000	92244000	231640000	139400000	92244000	11582000	6969800	4612200	11582000
P12532	P12532	1	1	1	Creatine kinase U-type, mitochondrial	CKMT1A	>sp|P12532|KCRU_HUMAN Creatine kinase U-type, mitochondrial OS=Homo sapiens GN=CKMT1A PE=1 SV=1	1	1	1	1	1	1	1	2.4	2.4	2.4	47.036	417	417	2		1	0.0098814	5.9864	By MS/MS	NaN	NaN	NaN	1	0	Median	NaN	NaN	NaN	1	0	Median	2.4	1077900	506840	571050	1077900	506840	571050	53894	25342	28552	53894
P12694	P12694	3	3	3	2-oxoisovalerate dehydrogenase subunit alpha, mitochondrial	BCKDHA	>sp|P12694|ODBA_HUMAN 2-oxoisovalerate dehydrogenase subunit alpha, mitochondrial OS=Homo sapiens GN=BCKDHA PE=1 SV=2	1	3	3	3	3	3	3	6.7	6.7	6.7	50.47	445	445	2		3	0	19.866	By MS/MS	0.41458	0.62548	18.301	3	1	Median	0.41458	0.62548	18.301	3	1	Median	6.7	3620900	2433900	1187000	3620900	2433900	1187000	144840	97357	47481	144840
P13073	P13073	10	10	10	Cytochrome c oxidase subunit 4 isoform 1, mitochondrial	COX4I1	>sp|P13073|COX41_HUMAN Cytochrome c oxidase subunit 4 isoform 1, mitochondrial OS=Homo sapiens GN=COX4I1 PE=1 SV=1	1	10	10	10	10	10	10	46.2	46.2	46.2	19.576	169	169	1.46	15	13	0	90.014	By MS/MS	0.52506	0.91587	39.929	27	0	Median	0.52506	0.91587	39.929	27	0	Median	46.2	677590000	470290000	207290000	677590000	470290000	207290000	61599000	42754000	18845000	61599000
P13473	P13473	2	2	2	Lysosome-associated membrane glycoprotein 2	LAMP2	>sp|P13473|LAMP2_HUMAN Lysosome-associated membrane glycoprotein 2 OS=Homo sapiens GN=LAMP2 PE=1 SV=2	1	2	2	2	2	2	2	4.1	4.1	4.1	44.96	410	410	1.5	2	2	0	14.465	By MS/MS	0.78341	1.2039	23.781	3	0	Median	0.78341	1.2039	23.781	3	0	Median	4.1	68853000	42148000	26706000	68853000	42148000	26706000	3623900	2218300	1405600	3623900
P13498	P13498	2	2	2	Cytochrome b-245 light chain	CYBA	>sp|P13498|CY24A_HUMAN Cytochrome b-245 light chain OS=Homo sapiens GN=CYBA PE=1 SV=3	1	2	2	2	2	2	2	8.7	8.7	8.7	21.012	195	195	1.33	2	1	0.00125	11.35	By MS/MS	0.51329	0.94402	10.931	3	0	Median	0.51329	0.94402	10.931	3	0	Median	8.7	14829000	9729400	5099400	14829000	9729400	5099400	2118400	1389900	728490	2118400
P13667	P13667	4	4	4	Protein disulfide-isomerase A4	PDIA4	>sp|P13667|PDIA4_HUMAN Protein disulfide-isomerase A4 OS=Homo sapiens GN=PDIA4 PE=1 SV=2	1	4	4	4	4	4	4	6.8	6.8	6.8	72.932	645	645	1.67	2	4	0	33.317	By MS/MS	0.71787	1.1688	24.365	6	0	Median	0.71787	1.1688	24.365	6	0	Median	6.8	9842300	5474800	4367500	9842300	5474800	4367500	259010	144070	114940	259010
P13797;P13796;Q14651	P13797	5;1;1	5;1;1	5;1;1	Plastin-3	PLS3	>sp|P13797|PLST_HUMAN Plastin-3 OS=Homo sapiens GN=PLS3 PE=1 SV=4	3	5	5	5	5	5	5	9.4	9.4	9.4	70.81	630	630;627;629	1.2	4	1	0	28.93	By MS/MS	0.33886	0.59206	83.021	5	4	Median	0.33886	0.59206	83.021	5	4	Median	9.4	11881000	4217700	7663700	11881000	4217700	7663700	321120	113990	207130	321120
P13804	P13804	12	12	12	Electron transfer flavoprotein subunit alpha, mitochondrial	ETFA	>sp|P13804|ETFA_HUMAN Electron transfer flavoprotein subunit alpha, mitochondrial OS=Homo sapiens GN=ETFA PE=1 SV=1	1	12	12	12	12	12	12	51.4	51.4	51.4	35.079	333	333	1.72	5	13	0	99.022	By MS/MS	0.4805	0.75791	25.922	16	0	Median	0.4805	0.75791	25.922	16	0	Median	51.4	122690000	80640000	42049000	122690000	80640000	42049000	6134500	4032000	2102500	6134500
P13861	P13861	3	3	3	cAMP-dependent protein kinase type II-alpha regulatory subunit	PRKAR2A	>sp|P13861|KAP2_HUMAN cAMP-dependent protein kinase type II-alpha regulatory subunit OS=Homo sapiens GN=PRKAR2A PE=1 SV=2	1	3	3	3	3	3	3	6.7	6.7	6.7	45.518	404	404	1.4	3	2	0	20.205	By MS/MS	0.58566	1.1008	7.9852	3	0	Median	0.58566	1.1008	7.9852	3	0	Median	6.7	11208000	7405000	3802600	11208000	7405000	3802600	466980	308540	158440	466980
P13987	P13987	2	2	2	CD59 glycoprotein	CD59	>sp|P13987|CD59_HUMAN CD59 glycoprotein OS=Homo sapiens GN=CD59 PE=1 SV=1	1	2	2	2	2	2	2	16.4	16.4	16.4	14.177	128	128	1.67	1	2	0	12.238	By MS/MS	0.85919	1.478	12.432	3	0	Median	0.85919	1.478	12.432	3	0	Median	16.4	4666700	2457900	2208800	4666700	2457900	2208800	777780	409640	368140	777780
P13995	P13995	7	7	7	Bifunctional methylenetetrahydrofolate dehydrogenase/cyclohydrolase, mitochondrial;NAD-dependent methylenetetrahydrofolate dehydrogenase;Methenyltetrahydrofolate cyclohydrolase	MTHFD2	>sp|P13995|MTDC_HUMAN Bifunctional methylenetetrahydrofolate dehydrogenase/cyclohydrolase, mitochondrial OS=Homo sapiens GN=MTHFD2 PE=1 SV=2	1	7	7	7	7	7	7	35.1	35.1	35.1	37.895	350	350	1.8	2	8	0	53.764	By MS/MS	0.47639	0.73745	25.627	5	0	Median	0.47639	0.73745	25.627	5	0	Median	35.1	51654000	36385000	15269000	51654000	36385000	15269000	2245800	1581900	663870	2245800
P14174	P14174	1	1	1	Macrophage migration inhibitory factor	MIF	>sp|P14174|MIF_HUMAN Macrophage migration inhibitory factor OS=Homo sapiens GN=MIF PE=1 SV=4	1	1	1	1	1	1	1	7.8	7.8	7.8	12.476	115	115	1	1		0.0021858	6.6917	By MS/MS	NaN	NaN	NaN	1	0	Median	NaN	NaN	NaN	1	0	Median	7.8	1367400	1020500	346870	1367400	1020500	346870	273480	204100	69374	273480
P14314	P14314	5	5	5	Glucosidase 2 subunit beta	PRKCSH	>sp|P14314|GLU2B_HUMAN Glucosidase 2 subunit beta OS=Homo sapiens GN=PRKCSH PE=1 SV=2	1	5	5	5	5	5	5	12.7	12.7	12.7	59.425	528	528	1.83	1	5	0	41.1	By MS/MS	0.71907	1.2605	25.377	6	0	Median	0.71907	1.2605	25.377	6	0	Median	12.7	15551000	8282400	7268600	15551000	8282400	7268600	818470	435910	382560	818470
P14406	P14406	4	4	4	Cytochrome c oxidase subunit 7A2, mitochondrial	COX7A2	>sp|P14406|CX7A2_HUMAN Cytochrome c oxidase subunit 7A2, mitochondrial OS=Homo sapiens GN=COX7A2 PE=1 SV=1	1	4	4	4	4	4	4	59	59	59	9.3959	83	83	1.5	4	4	0	38.222	By MS/MS	0.59321	0.93046	31.93	7	0	Median	0.59321	0.93046	31.93	7	0	Median	59	97012000	67249000	29763000	97012000	67249000	29763000	24253000	16812000	7440800	24253000
P14618	P14618	3	3	3	Pyruvate kinase PKM	PKM	>sp|P14618|KPYM_HUMAN Pyruvate kinase PKM OS=Homo sapiens GN=PKM PE=1 SV=4	1	3	3	3	3	3	3	6.2	6.2	6.2	57.936	531	531	1.4	3	2	0	24.627	By MS/MS	0.40911	0.65031	30.319	5	0	Median	0.40911	0.65031	30.319	5	0	Median	6.2	15055000	11303000	3752400	15055000	11303000	3752400	456210	342500	113710	456210
P14625;Q58FF3	P14625	19;4	19;4	18;4	Endoplasmin	HSP90B1	>sp|P14625|ENPL_HUMAN Endoplasmin OS=Homo sapiens GN=HSP90B1 PE=1 SV=1	2	19	19	18	19	19	18	27	27	25.5	92.468	803	803;399	1.56	17	22	0	142.54	By MS/MS	0.7762	1.2812	22.898	34	0	Median	0.7762	1.2812	22.898	34	0	Median	27	190650000	100120000	90537000	190650000	100120000	90537000	4766300	2502900	2263400	4766300
P14854	P14854	4	4	4	Cytochrome c oxidase subunit 6B1	COX6B1	>sp|P14854|CX6B1_HUMAN Cytochrome c oxidase subunit 6B1 OS=Homo sapiens GN=COX6B1 PE=1 SV=2	1	4	4	4	4	4	4	75.6	75.6	75.6	10.192	86	86	1.44	5	4	0	39.615	By MS/MS	0.40576	0.79318	38.169	8	0	Median	0.40576	0.79318	38.169	8	0	Median	75.6	158010000	113480000	44539000	158010000	113480000	44539000	22573000	16211000	6362700	22573000
P14923	P14923	3	1	1	Junction plakoglobin	JUP	>sp|P14923|PLAK_HUMAN Junction plakoglobin OS=Homo sapiens GN=JUP PE=1 SV=3	1	3	1	1	3	1	1	4.7	1.6	1.6	81.744	745	745	1	1		0.0023669	8.7039	By MS/MS	NaN	NaN	NaN	1	0	Median	NaN	NaN	NaN	1	0	Median	4.7	1523200	1120000	403230	1523200	1120000	403230	33113	24347	8765.8	33113
P14927	P14927	6	6	6	Cytochrome b-c1 complex subunit 7	UQCRB	>sp|P14927|QCR7_HUMAN Cytochrome b-c1 complex subunit 7 OS=Homo sapiens GN=UQCRB PE=1 SV=2	1	6	6	6	6	6	6	55.9	55.9	55.9	13.53	111	111	1.5	5	5	0	44.31	By MS/MS	0.4956	0.87677	30.249	9	0	Median	0.4956	0.87677	30.249	9	0	Median	55.9	140360000	98378000	41982000	140360000	98378000	41982000	23393000	16396000	6997000	23393000
P15151	P15151	4	4	4	Poliovirus receptor	PVR	>sp|P15151|PVR_HUMAN Poliovirus receptor OS=Homo sapiens GN=PVR PE=1 SV=2	1	4	4	4	4	4	4	9.6	9.6	9.6	45.302	417	417	1.57	3	4	0	23.509	By MS/MS	0.77204	1.1689	22.205	5	0	Median	0.77204	1.1689	22.205	5	0	Median	9.6	9832900	5911700	3921200	9832900	5911700	3921200	756380	454750	301630	756380
P15311;P35241	P15311;P35241	6;4	6;4	3;1	Ezrin;Radixin	EZR;RDX	>sp|P15311|EZRI_HUMAN Ezrin OS=Homo sapiens GN=EZR PE=1 SV=4;>sp|P35241|RADI_HUMAN Radixin OS=Homo sapiens GN=RDX PE=1 SV=1	2	6	6	3	6	6	3	10.2	10.2	5.5	69.412	586	586;583	1.33	6	3	0	38.842	By MS/MS	0.49926	0.97896	27.202	7	0	Median	0.49926	0.97896	27.202	7	0	Median	10.2	40345000	27707000	12638000	40345000	27707000	12638000	1260800	865840	394950	1260800
P15531	P15531	6	6	2	Nucleoside diphosphate kinase A	NME1	>sp|P15531|NDKA_HUMAN Nucleoside diphosphate kinase A OS=Homo sapiens GN=NME1 PE=1 SV=1	1	6	6	2	6	6	2	52	52	21.7	17.149	152	152	1.4	9	6	0	58.661	By MS/MS	0.56283	1.0302	47.183	13	0	Median	0.56283	1.0302	47.183	13	0	Median	52	241170000	174320000	66854000	241170000	174320000	66854000	26797000	19369000	7428200	26797000
P15586	P15586	1	1	1	N-acetylglucosamine-6-sulfatase	GNS	>sp|P15586|GNS_HUMAN N-acetylglucosamine-6-sulfatase OS=Homo sapiens GN=GNS PE=1 SV=3	1	1	1	1	1	1	1	2.2	2.2	2.2	62.081	552	552	2		1	0.0070493	6.117	By MS/MS	NaN	NaN	NaN	1	0	Median	NaN	NaN	NaN	1	0	Median	2.2	951130	510820	440300	951130	510820	440300	39630	21284	18346	39630
P15880	P15880	8	8	8	40S ribosomal protein S2	RPS2	>sp|P15880|RS2_HUMAN 40S ribosomal protein S2 OS=Homo sapiens GN=RPS2 PE=1 SV=2	1	8	8	8	8	8	8	32.1	32.1	32.1	31.324	293	293	1.47	8	7	0	65.311	By MS/MS	0.73573	1.1733	26.431	14	0	Median	0.73573	1.1733	26.431	14	0	Median	32.1	289150000	181300000	107850000	289150000	181300000	107850000	16064000	10072000	5991500	16064000
P15924	P15924	2	2	2	Desmoplakin	DSP	>sp|P15924|DESP_HUMAN Desmoplakin OS=Homo sapiens GN=DSP PE=1 SV=3	1	2	2	2	2	2	2	0.8	0.8	0.8	331.77	2871	2871	1	2		0.0024631	11.084	By MS/MS	NaN	NaN	NaN	1	1	Median	NaN	NaN	NaN	1	1	Median	0.8	76452	65275	11177	76452	65275	11177	469.03	400.46	68.571	469.03
P15954	P15954	1	1	1	Cytochrome c oxidase subunit 7C, mitochondrial	COX7C	>sp|P15954|COX7C_HUMAN Cytochrome c oxidase subunit 7C, mitochondrial OS=Homo sapiens GN=COX7C PE=1 SV=1	1	1	1	1	1	1	1	14.3	14.3	14.3	7.2454	63	63	1.5	1	1	0.0022624	7.1842	By MS/MS	0.47771	0.82287	37.237	2	0	Median	0.47771	0.82287	37.237	2	0	Median	14.3	194870000	139450000	55422000	194870000	139450000	55422000	38974000	27889000	11084000	38974000
P16403;P10412;P16402;P22492;Q02539	P16403;P10412;P16402	8;7;7;2;2	8;7;7;2;2	8;7;7;2;2	Histone H1.2;Histone H1.4;Histone H1.3	HIST1H1C;HIST1H1E;HIST1H1D	>sp|P16403|H12_HUMAN Histone H1.2 OS=Homo sapiens GN=HIST1H1C PE=1 SV=2;>sp|P10412|H14_HUMAN Histone H1.4 OS=Homo sapiens GN=HIST1H1E PE=1 SV=2;>sp|P16402|H13_HUMAN Histone H1.3 OS=Homo sapiens GN=HIST1H1D PE=1 SV=2	5	8	8	8	8	8	8	23.9	23.9	23.9	21.364	213	213;219;221;207;215	1.5	7	7	0	54.702	By MS/MS	0.55006	0.9176	23.092	11	0	Median	0.55006	0.9176	23.092	11	0	Median	23.9	144410000	95303000	49112000	144410000	95303000	49112000	16046000	10589000	5456800	16046000
P16422	P16422	1	1	1	Epithelial cell adhesion molecule	EPCAM	>sp|P16422|EPCAM_HUMAN Epithelial cell adhesion molecule OS=Homo sapiens GN=EPCAM PE=1 SV=2	1	1	1	1	1	1	1	3.5	3.5	3.5	34.932	314	314	1	1		0.0024038	9.6426	By MS/MS	NaN	NaN	NaN	1	0	Median	NaN	NaN	NaN	1	0	Median	3.5	5929100	4000100	1929000	5929100	4000100	1929000	423510	285720	137780	423510
P16435	P16435	9	9	9	NADPH--cytochrome P450 reductase	POR	>sp|P16435|NCPR_HUMAN NADPH--cytochrome P450 reductase OS=Homo sapiens GN=POR PE=1 SV=2	1	9	9	9	9	9	9	12.6	12.6	12.6	76.689	677	677	1.5	8	8	0	61.925	By MS/MS	0.6617	1.1288	37.12	14	0	Median	0.6617	1.1288	37.12	14	0	Median	12.6	78609000	41806000	36802000	78609000	41806000	36802000	2124600	1129900	994660	2124600
P16615;O14983;Q93084	P16615	25;6;5	25;6;5	25;6;5	Sarcoplasmic/endoplasmic reticulum calcium ATPase 2	ATP2A2	>sp|P16615|AT2A2_HUMAN Sarcoplasmic/endoplasmic reticulum calcium ATPase 2 OS=Homo sapiens GN=ATP2A2 PE=1 SV=1	3	25	25	25	25	25	25	27.6	27.6	27.6	114.76	1042	1042;1001;1043	1.45	30	25	0	282.73	By MS/MS	0.59361	1.0507	24.016	49	0	Median	0.59361	1.0507	24.016	49	0	Median	27.6	535910000	347960000	187950000	535910000	347960000	187950000	11650000	7564300	4086000	11650000
P16989	P16989	5	2	2	Y-box-binding protein 3	YBX3	>sp|P16989|YBOX3_HUMAN Y-box-binding protein 3 OS=Homo sapiens GN=YBX3 PE=1 SV=4	1	5	2	2	5	2	2	20.2	9.1	9.1	40.089	372	372	1.33	2	1	0	19.67	By MS/MS	0.36002	0.67071	39.575	3	0	Median	0.36002	0.67071	39.575	3	0	Median	20.2	4014300	2893300	1121100	4014300	2893300	1121100	308800	222560	86236	308800
P17066;P48741	P17066;P48741	6;4	1;1	1;1	Heat shock 70 kDa protein 6;Putative heat shock 70 kDa protein 7	HSPA6;HSPA7	>sp|P17066|HSP76_HUMAN Heat shock 70 kDa protein 6 OS=Homo sapiens GN=HSPA6 PE=1 SV=2;>sp|P48741|HSP77_HUMAN Putative heat shock 70 kDa protein 7 OS=Homo sapiens GN=HSPA7 PE=5 SV=2	2	6	1	1	6	1	1	12	1.7	1.7	71.027	643	643;367	1.5	1	1	0	15.664	By MS/MS	0.51458	0.8944	20.019	2	0	Median	0.51458	0.8944	20.019	2	0	Median	12	20808000	13571000	7237700	20808000	13571000	7237700	562390	366770	195610	562390
P17152	P17152	2	2	2	Transmembrane protein 11, mitochondrial	TMEM11	>sp|P17152|TMM11_HUMAN Transmembrane protein 11, mitochondrial OS=Homo sapiens GN=TMEM11 PE=1 SV=1	1	2	2	2	2	2	2	13.5	13.5	13.5	21.541	192	192	1.5	2	2	0	13.813	By MS/MS	0.59496	1.0107	33.534	4	0	Median	0.59496	1.0107	33.534	4	0	Median	13.5	12142000	7929700	4212300	12142000	7929700	4212300	1517800	991220	526540	1517800
P17568	P17568	2	2	2	NADH dehydrogenase [ubiquinone] 1 beta subcomplex subunit 7	NDUFB7	>sp|P17568|NDUB7_HUMAN NADH dehydrogenase [ubiquinone] 1 beta subcomplex subunit 7 OS=Homo sapiens GN=NDUFB7 PE=1 SV=4	1	2	2	2	2	2	2	13.9	13.9	13.9	16.402	137	137	1.5	2	2	0	13.356	By MS/MS	0.47727	0.82058	32.301	4	0	Median	0.47727	0.82058	32.301	4	0	Median	13.9	6515800	4664900	1850900	6515800	4664900	1850900	930820	666410	264410	930820
P17706	P17706	1	1	1	Tyrosine-protein phosphatase non-receptor type 2	PTPN2	>sp|P17706|PTN2_HUMAN Tyrosine-protein phosphatase non-receptor type 2 OS=Homo sapiens GN=PTPN2 PE=1 SV=2	1	1	1	1	1	1	1	1.9	1.9	1.9	48.473	415	415	2		1	0.0021622	6.5797	By MS/MS	NaN	NaN	NaN	1	0	Median	NaN	NaN	NaN	1	0	Median	1.9	1926100	986460	939630	1926100	986460	939630	74080	37941	36139	74080
P18031	P18031	5	5	5	Tyrosine-protein phosphatase non-receptor type 1	PTPN1	>sp|P18031|PTN1_HUMAN Tyrosine-protein phosphatase non-receptor type 1 OS=Homo sapiens GN=PTPN1 PE=1 SV=1	1	5	5	5	5	5	5	13.3	13.3	13.3	49.966	435	435	1.57	3	4	0	29.474	By MS/MS	0.7452	1.2716	18.013	4	0	Median	0.7452	1.2716	18.013	4	0	Median	13.3	6652300	3705300	2947000	6652300	3705300	2947000	229390	127770	101620	229390
P18077	P18077	3	3	3	60S ribosomal protein L35a	RPL35A	>sp|P18077|RL35A_HUMAN 60S ribosomal protein L35a OS=Homo sapiens GN=RPL35A PE=1 SV=2	1	3	3	3	3	3	3	13.6	13.6	13.6	12.538	110	110	1.5	3	3	0	17.423	By MS/MS	0.61905	1.0696	6.9352	6	0	Median	0.61905	1.0696	6.9352	6	0	Median	13.6	35944000	22788000	13156000	35944000	22788000	13156000	5134900	3255500	1879400	5134900
P18124	P18124	15	15	15	60S ribosomal protein L7	RPL7	>sp|P18124|RL7_HUMAN 60S ribosomal protein L7 OS=Homo sapiens GN=RPL7 PE=1 SV=1	1	15	15	15	15	15	15	52.4	52.4	52.4	29.225	248	248	1.48	17	16	0	113.54	By MS/MS	0.59808	1.1243	36.427	33	0	Median	0.59808	1.1243	36.427	33	0	Median	52.4	544450000	350550000	193900000	544450000	350550000	193900000	45371000	29212000	16159000	45371000
P18564	P18564	1	1	1	Integrin beta-6	ITGB6	>sp|P18564|ITB6_HUMAN Integrin beta-6 OS=Homo sapiens GN=ITGB6 PE=1 SV=2	1	1	1	1	1	1	1	1.1	1.1	1.1	85.935	788	788	1.5	1	1	0.0031881	6.4694	By MS/MS	0.67069	1.1385	10.914	2	0	Median	0.67069	1.1385	10.914	2	0	Median	1.1	11290000	6894100	4395600	11290000	6894100	4395600	305130	186330	118800	305130
P18621	P18621	4	4	4	60S ribosomal protein L17	RPL17	>sp|P18621|RL17_HUMAN 60S ribosomal protein L17 OS=Homo sapiens GN=RPL17 PE=1 SV=3	1	4	4	4	4	4	4	28.3	28.3	28.3	21.397	184	184	1.44	5	4	0	26.526	By MS/MS	0.50037	0.77094	37.069	5	0	Median	0.50037	0.77094	37.069	5	0	Median	28.3	95418000	63115000	32303000	95418000	63115000	32303000	10602000	7012800	3589200	10602000
P18859	P18859	4	4	4	ATP synthase-coupling factor 6, mitochondrial	ATP5J	>sp|P18859|ATP5J_HUMAN ATP synthase-coupling factor 6, mitochondrial OS=Homo sapiens GN=ATP5J PE=1 SV=1	1	4	4	4	4	4	4	49.1	49.1	49.1	12.587	108	108	1.55	5	6	0	50.8	By MS/MS	0.52642	0.91767	49.701	9	0	Median	0.52642	0.91767	49.701	9	0	Median	49.1	72876000	49774000	23102000	72876000	49774000	23102000	14575000	9954800	4620400	14575000
P19022	P19022	2	2	2	Cadherin-2	CDH2	>sp|P19022|CADH2_HUMAN Cadherin-2 OS=Homo sapiens GN=CDH2 PE=1 SV=4	1	2	2	2	2	2	2	3	3	3	99.808	906	906	1.5	2	2	0	13.876	By MS/MS	0.45042	0.69138	21.834	3	0	Median	0.45042	0.69138	21.834	3	0	Median	3	8188800	6039200	2149600	8188800	6039200	2149600	221320	163220	58097	221320
P19338	P19338	8	8	8	Nucleolin	NCL	>sp|P19338|NUCL_HUMAN Nucleolin OS=Homo sapiens GN=NCL PE=1 SV=3	1	8	8	8	8	8	8	12.5	12.5	12.5	76.613	710	710	1.57	6	8	0	55.741	By MS/MS	0.48966	0.81073	33.87	12	0	Median	0.48966	0.81073	33.87	12	0	Median	12.5	53713000	33166000	20547000	53713000	33166000	20547000	1534700	947590	587060	1534700
P19367;Q2TB90;P52790	P19367	21;2;1	21;2;1	18;1;0	Hexokinase-1	HK1	>sp|P19367|HXK1_HUMAN Hexokinase-1 OS=Homo sapiens GN=HK1 PE=1 SV=3	3	21	21	18	21	21	18	24.3	24.3	21.5	102.48	917	917;917;923	1.45	21	17	0	167.63	By MS/MS	0.72915	1.3345	34.663	32	0	Median	0.72915	1.3345	34.663	32	0	Median	24.3	236860000	143160000	93709000	236860000	143160000	93709000	4934700	2982400	1952300	4934700
P19404	P19404	5	5	5	NADH dehydrogenase [ubiquinone] flavoprotein 2, mitochondrial	NDUFV2	>sp|P19404|NDUV2_HUMAN NADH dehydrogenase [ubiquinone] flavoprotein 2, mitochondrial OS=Homo sapiens GN=NDUFV2 PE=1 SV=2	1	5	5	5	5	5	5	24.9	24.9	24.9	27.391	249	249	1.5	3	3	0	37.45	By MS/MS	0.44082	0.77212	59.721	4	3	Median	0.44082	0.77212	59.721	4	3	Median	24.9	8723700	5855200	2868400	8723700	5855200	2868400	581580	390350	191230	581580
P20020;Q01814	P20020;Q01814	8;4	8;4	5;1	Plasma membrane calcium-transporting ATPase 1;Plasma membrane calcium-transporting ATPase 2	ATP2B1;ATP2B2	>sp|P20020|AT2B1_HUMAN Plasma membrane calcium-transporting ATPase 1 OS=Homo sapiens GN=ATP2B1 PE=1 SV=3;>sp|Q01814|AT2B2_HUMAN Plasma membrane calcium-transporting ATPase 2 OS=Homo sapiens GN=ATP2B2 PE=1 SV=2	2	8	8	5	8	8	5	7.7	7.7	5.6	138.75	1258	1258;1243	1.36	7	4	0	53.208	By MS/MS	0.46903	0.86306	13.647	6	0	Median	0.46903	0.86306	13.647	6	0	Median	7.7	31080000	21508000	9572100	31080000	21508000	9572100	597690	413620	184080	597690
P20338	P20338	2	2	2	Ras-related protein Rab-4A	RAB4A	>sp|P20338|RAB4A_HUMAN Ras-related protein Rab-4A OS=Homo sapiens GN=RAB4A PE=1 SV=3	1	2	2	2	2	2	2	11	11	11	24.389	218	218	1.33	2	1	0.0012706	11.559	By MS/MS	0.52938	1.0508	40.334	3	0	Median	0.52938	1.0508	40.334	3	0	Median	11	5565500	3399500	2166000	5565500	3399500	2166000	397530	242820	154710	397530
P20340	P20340	5	2	2	Ras-related protein Rab-6A	RAB6A	>sp|P20340|RAB6A_HUMAN Ras-related protein Rab-6A OS=Homo sapiens GN=RAB6A PE=1 SV=3	1	5	2	2	5	2	2	26.4	12.5	12.5	23.593	208	208	1.5	2	2	0	13.223	By MS/MS	0.38608	0.69996	24.017	4	0	Median	0.38608	0.69996	24.017	4	0	Median	26.4	30869000	23101000	7768500	30869000	23101000	7768500	2374500	1777000	597580	2374500
P20645	P20645	4	4	4	Cation-dependent mannose-6-phosphate receptor	M6PR	>sp|P20645|MPRD_HUMAN Cation-dependent mannose-6-phosphate receptor OS=Homo sapiens GN=M6PR PE=1 SV=1	1	4	4	4	4	4	4	16.2	16.2	16.2	30.993	277	277	1.38	5	3	0	37.047	By MS/MS	0.55278	0.90474	37.666	8	0	Median	0.55278	0.90474	37.666	8	0	Median	16.2	42933000	28716000	14217000	42933000	28716000	14217000	3066600	2051100	1015500	3066600
P20674	P20674	7	7	7	Cytochrome c oxidase subunit 5A, mitochondrial	COX5A	>sp|P20674|COX5A_HUMAN Cytochrome c oxidase subunit 5A, mitochondrial OS=Homo sapiens GN=COX5A PE=1 SV=2	1	7	7	7	7	7	7	53.3	53.3	53.3	16.762	150	150	1.56	7	9	0	75.699	By MS/MS	0.52291	1.0616	36.498	16	0	Median	0.52291	1.0616	36.498	16	0	Median	53.3	584190000	395510000	188690000	584190000	395510000	188690000	48683000	32959000	15724000	48683000
P20700	P20700	14	14	13	Lamin-B1	LMNB1	>sp|P20700|LMNB1_HUMAN Lamin-B1 OS=Homo sapiens GN=LMNB1 PE=1 SV=2	1	14	14	13	14	14	13	24.1	24.1	22.4	66.408	586	586	1.55	10	12	0	87.414	By MS/MS	0.65295	1.2335	39.611	19	0	Median	0.65295	1.2335	39.611	19	0	Median	24.1	39242000	24067000	15175000	39242000	24067000	15175000	1121200	687620	433580	1121200
P20794	P20794	1	1	1	Serine/threonine-protein kinase MAK	MAK	>sp|P20794|MAK_HUMAN Serine/threonine-protein kinase MAK OS=Homo sapiens GN=MAK PE=1 SV=2	1	1	1	1	1	1	1	1.1	1.1	1.1	70.58	623	623	1.5	1	1	1	-2	By MS/MS	0.67912	1.1745	13.86	2	0	Median	0.67912	1.1745	13.86	2	0	Median	1.1	4632900	3175000	1458000	4632900	3175000	1458000	110310	75595	34714	110310
P21796	P21796	20	20	20	Voltage-dependent anion-selective channel protein 1	VDAC1	>sp|P21796|VDAC1_HUMAN Voltage-dependent anion-selective channel protein 1 OS=Homo sapiens GN=VDAC1 PE=1 SV=2	1	20	20	20	20	20	20	78.4	78.4	78.4	30.772	283	283	1.47	28	25	0	286.56	By MS/MS	0.7126	1.1581	21.967	48	0	Median	0.7126	1.1581	21.967	48	0	Median	78.4	1605800000	979430000	626390000	1605800000	979430000	626390000	94460000	57614000	36846000	94460000
P21912	P21912	8	8	8	Succinate dehydrogenase [ubiquinone] iron-sulfur subunit, mitochondrial	SDHB	>sp|P21912|SDHB_HUMAN Succinate dehydrogenase [ubiquinone] iron-sulfur subunit, mitochondrial OS=Homo sapiens GN=SDHB PE=1 SV=3	1	8	8	8	8	8	8	31.8	31.8	31.8	31.629	280	280	1.5	8	8	0	69.063	By MS/MS	0.41978	0.7813	24.923	14	0	Median	0.41978	0.7813	24.923	14	0	Median	31.8	163040000	110840000	52203000	163040000	110840000	52203000	9057800	6157600	2900200	9057800
P21926	P21926	1	1	1	CD9 antigen	CD9	>sp|P21926|CD9_HUMAN CD9 antigen OS=Homo sapiens GN=CD9 PE=1 SV=4	1	1	1	1	1	1	1	4.4	4.4	4.4	25.416	228	228	2		1	0.0031612	6.4301	By MS/MS	NaN	NaN	NaN	1	0	Median	NaN	NaN	NaN	1	0	Median	4.4	4976500	2972500	2004000	4976500	2972500	2004000	829410	495410	334000	829410
P21953	P21953	2	2	2	2-oxoisovalerate dehydrogenase subunit beta, mitochondrial	BCKDHB	>sp|P21953|ODBB_HUMAN 2-oxoisovalerate dehydrogenase subunit beta, mitochondrial OS=Homo sapiens GN=BCKDHB PE=1 SV=2	1	2	2	2	2	2	2	5.1	5.1	5.1	43.122	392	392	2		2	0	15.25	By MS/MS	0.47243	0.72617	16.299	2	1	Median	0.47243	0.72617	16.299	2	1	Median	5.1	3738200	2592000	1146200	3738200	2592000	1146200	233630	162000	71637	233630
P21964	P21964	7	7	7	Catechol O-methyltransferase	COMT	>sp|P21964|COMT_HUMAN Catechol O-methyltransferase OS=Homo sapiens GN=COMT PE=1 SV=2	1	7	7	7	7	7	7	46.9	46.9	46.9	30.037	271	271	1.33	6	3	0	63.757	By MS/MS	0.48851	0.92011	17.751	5	0	Median	0.48851	0.92011	17.751	5	0	Median	46.9	49472000	34407000	15065000	49472000	34407000	15065000	3298100	2293800	1004400	3298100
P22033	P22033	5	5	5	Methylmalonyl-CoA mutase, mitochondrial	MUT	>sp|P22033|MUTA_HUMAN Methylmalonyl-CoA mutase, mitochondrial OS=Homo sapiens GN=MUT PE=1 SV=4	1	5	5	5	5	5	5	7.6	7.6	7.6	83.134	750	750	2		5	0	28.853	By MS/MS	0.59636	0.91863	17.91	3	0	Median	0.59636	0.91863	17.91	3	0	Median	7.6	5521100	3347700	2173400	5521100	3347700	2173400	149220	90479	58740	149220
P22392;O60361	P22392;O60361	5;3	1;1	1;1	Nucleoside diphosphate kinase B;Putative nucleoside diphosphate kinase	NME2;NME2P1	>sp|P22392|NDKB_HUMAN Nucleoside diphosphate kinase B OS=Homo sapiens GN=NME2 PE=1 SV=1;>sp|O60361|NDK8_HUMAN Putative nucleoside diphosphate kinase OS=Homo sapiens GN=NME2P1 PE=5 SV=1	2	5	1	1	5	1	1	36.8	6.6	6.6	17.298	152	152;137	1.5	1	1	0.0041026	6.2461	By MS/MS	0.3187	0.61186	52.442	2	0	Median	0.3187	0.61186	52.442	2	0	Median	36.8	8304200	6033100	2271200	8304200	6033100	2271200	754930	548460	206470	754930
P22570	P22570	7	7	7	NADPH:adrenodoxin oxidoreductase, mitochondrial	FDXR	>sp|P22570|ADRO_HUMAN NADPH:adrenodoxin oxidoreductase, mitochondrial OS=Homo sapiens GN=FDXR PE=1 SV=3	1	7	7	7	7	7	7	18.7	18.7	18.7	53.836	491	491	1.45	6	5	0	48.261	By MS/MS	0.37844	0.58019	47.853	6	0	Median	0.37844	0.58019	47.853	6	0	Median	18.7	23256000	17771000	5485700	23256000	17771000	5485700	750200	573250	176960	750200
P22626	P22626	3	3	3	Heterogeneous nuclear ribonucleoproteins A2/B1	HNRNPA2B1	>sp|P22626|ROA2_HUMAN Heterogeneous nuclear ribonucleoproteins A2/B1 OS=Homo sapiens GN=HNRNPA2B1 PE=1 SV=2	1	3	3	3	3	3	3	11.6	11.6	11.6	37.429	353	353	2		3	0	18.106	By MS/MS	0.32341	0.54611	20.135	3	2	Median	0.32341	0.54611	20.135	3	2	Median	11.6	2980500	2149900	830610	2980500	2149900	830610	149020	107490	41531	149020
P22695	P22695	14	14	14	Cytochrome b-c1 complex subunit 2, mitochondrial	UQCRC2	>sp|P22695|QCR2_HUMAN Cytochrome b-c1 complex subunit 2, mitochondrial OS=Homo sapiens GN=UQCRC2 PE=1 SV=3	1	14	14	14	14	14	14	41.9	41.9	41.9	48.442	453	453	1.53	17	19	0	158.73	By MS/MS	0.48807	0.91312	41.262	33	0	Median	0.48807	0.91312	41.262	33	0	Median	41.9	245750000	161680000	84071000	245750000	161680000	84071000	12934000	8509500	4424800	12934000
P22830	P22830	4	4	4	Ferrochelatase, mitochondrial	FECH	>sp|P22830|HEMH_HUMAN Ferrochelatase, mitochondrial OS=Homo sapiens GN=FECH PE=1 SV=2	1	4	4	4	4	4	4	12.8	12.8	12.8	47.862	423	423	1.8	1	4	0	24.897	By MS/MS	0.62317	0.95744	15.081	4	0	Median	0.62317	0.95744	15.081	4	0	Median	12.8	6573000	4243800	2329200	6573000	4243800	2329200	252810	163220	89585	252810
P23284	P23284	6	6	6	Peptidyl-prolyl cis-trans isomerase B	PPIB	>sp|P23284|PPIB_HUMAN Peptidyl-prolyl cis-trans isomerase B OS=Homo sapiens GN=PPIB PE=1 SV=2	1	6	6	6	6	6	6	32.4	32.4	32.4	23.742	216	216	1.67	4	8	0	50.928	By MS/MS	0.65671	1.031	9.096	7	0	Median	0.65671	1.031	9.096	7	0	Median	32.4	63930000	43867000	20062000	63930000	43867000	20062000	5327500	3655600	1671900	5327500
P23368	P23368	11	11	11	NAD-dependent malic enzyme, mitochondrial	ME2	>sp|P23368|MAOM_HUMAN NAD-dependent malic enzyme, mitochondrial OS=Homo sapiens GN=ME2 PE=1 SV=1	1	11	11	11	11	11	11	22.1	22.1	22.1	65.443	584	584	1.4	12	8	0	77.819	By MS/MS	0.45755	0.79209	18.698	15	0	Median	0.45755	0.79209	18.698	15	0	Median	22.1	50134000	35110000	15024000	50134000	35110000	15024000	1617200	1132600	484640	1617200
P23378	P23378	3	3	3	Glycine dehydrogenase (decarboxylating), mitochondrial	GLDC	>sp|P23378|GCSP_HUMAN Glycine dehydrogenase (decarboxylating), mitochondrial OS=Homo sapiens GN=GLDC PE=1 SV=2	1	3	3	3	3	3	3	3.2	3.2	3.2	112.73	1020	1020	1.5	2	2	0	17.696	By MS/MS	0.36593	0.61921	46.775	4	2	Median	0.36593	0.61921	46.775	4	2	Median	3.2	6975200	5002700	1972500	6975200	5002700	1972500	155000	111170	43833	155000
P23396	P23396	8	8	8	40S ribosomal protein S3	RPS3	>sp|P23396|RS3_HUMAN 40S ribosomal protein S3 OS=Homo sapiens GN=RPS3 PE=1 SV=2	1	8	8	8	8	8	8	38.7	38.7	38.7	26.688	243	243	1.46	7	6	0	55.56	By MS/MS	0.82491	1.5654	20.265	6	0	Median	0.82491	1.5654	20.265	6	0	Median	38.7	23361000	12991000	10369000	23361000	12991000	10369000	1229500	683750	545760	1229500
P23434	P23434	2	2	2	Glycine cleavage system H protein, mitochondrial	GCSH	>sp|P23434|GCSH_HUMAN Glycine cleavage system H protein, mitochondrial OS=Homo sapiens GN=GCSH PE=1 SV=2	1	2	2	2	2	2	2	17.3	17.3	17.3	18.884	173	173	1.67	1	2	0	38.777	By MS/MS	0.65049	0.99707	20.578	3	0	Median	0.65049	0.99707	20.578	3	0	Median	17.3	15360000	9071800	6287800	15360000	9071800	6287800	1920000	1134000	785980	1920000
P23528;Q9Y281	P23528	3;1	3;1	3;1	Cofilin-1	CFL1	>sp|P23528|COF1_HUMAN Cofilin-1 OS=Homo sapiens GN=CFL1 PE=1 SV=3	2	3	3	3	3	3	3	22.3	22.3	22.3	18.502	166	166;166	1.5	3	3	0	23.046	By MS/MS	0.51742	0.83345	23.674	4	0	Median	0.51742	0.83345	23.674	4	0	Median	22.3	13832000	9820500	4011500	13832000	9820500	4011500	1383200	982050	401150	1383200
P23634	P23634	4	1	1	Plasma membrane calcium-transporting ATPase 4	ATP2B4	>sp|P23634|AT2B4_HUMAN Plasma membrane calcium-transporting ATPase 4 OS=Homo sapiens GN=ATP2B4 PE=1 SV=2	1	4	1	1	4	1	1	3.5	1.3	1.3	137.92	1241	1241	1	1		0.002193	6.7748	By MS/MS	NaN	NaN	NaN	1	1	Median	NaN	NaN	NaN	1	1	Median	3.5	387170	262650	124520	387170	262650	124520	6675.3	4528.4	2146.9	6675.3
P23786	P23786	6	6	6	Carnitine O-palmitoyltransferase 2, mitochondrial	CPT2	>sp|P23786|CPT2_HUMAN Carnitine O-palmitoyltransferase 2, mitochondrial OS=Homo sapiens GN=CPT2 PE=1 SV=2	1	6	6	6	6	6	6	11.2	11.2	11.2	73.776	658	658	1.83	1	5	0	40.973	By MS/MS	0.33319	0.54401	11.636	4	0	Median	0.33319	0.54401	11.636	4	0	Median	11.2	7534200	5753000	1781200	7534200	5753000	1781200	209280	159810	49477	209280
P24539	P24539	10	10	10	ATP synthase F(0) complex subunit B1, mitochondrial	ATP5F1	>sp|P24539|AT5F1_HUMAN ATP synthase F(0) complex subunit B1, mitochondrial OS=Homo sapiens GN=ATP5F1 PE=1 SV=2	1	10	10	10	10	10	10	44.5	44.5	44.5	28.908	256	256	1.48	11	10	0	77.055	By MS/MS	0.6102	1.201	22.046	20	0	Median	0.6102	1.201	22.046	20	0	Median	44.5	299700000	189590000	110110000	299700000	189590000	110110000	18731000	11850000	6881700	18731000
P24752	P24752	19	19	19	Acetyl-CoA acetyltransferase, mitochondrial	ACAT1	>sp|P24752|THIL_HUMAN Acetyl-CoA acetyltransferase, mitochondrial OS=Homo sapiens GN=ACAT1 PE=1 SV=1	1	19	19	19	19	19	19	51.8	51.8	51.8	45.199	427	427	1.63	13	22	0	228.93	By MS/MS	0.4693	0.75282	28.067	29	0	Median	0.4693	0.75282	28.067	29	0	Median	51.8	336270000	235660000	100610000	336270000	235660000	100610000	14620000	10246000	4374300	14620000
P25705	P25705	28	28	28	ATP synthase subunit alpha, mitochondrial	ATP5A1	>sp|P25705|ATPA_HUMAN ATP synthase subunit alpha, mitochondrial OS=Homo sapiens GN=ATP5A1 PE=1 SV=1	1	28	28	28	28	28	28	60.9	60.9	60.9	59.75	553	553	1.51	34	35	0	323.31	By MS/MS	0.6124	1.0663	26.296	67	0	Median	0.6124	1.0663	26.296	67	0	Median	60.9	2260200000	1396700000	863530000	2260200000	1396700000	863530000	72909000	45053000	27856000	72909000
P26038	P26038	5	2	2	Moesin	MSN	>sp|P26038|MOES_HUMAN Moesin OS=Homo sapiens GN=MSN PE=1 SV=3	1	5	2	2	5	2	2	8.1	3.3	3.3	67.819	577	577	1	2		0	11.998	By MS/MS	NaN	NaN	NaN	1	0	Median	NaN	NaN	NaN	1	0	Median	8.1	1126000	841520	284490	1126000	841520	284490	34121	25500	8620.9	34121
P26373	P26373	8	8	8	60S ribosomal protein L13	RPL13	>sp|P26373|RL13_HUMAN 60S ribosomal protein L13 OS=Homo sapiens GN=RPL13 PE=1 SV=4	1	8	8	8	8	8	8	31.8	31.8	31.8	24.261	211	211	1.41	10	7	0	60.821	By MS/MS	0.45562	0.82774	59.046	14	0	Median	0.45562	0.82774	59.046	14	0	Median	31.8	570080000	396500000	173580000	570080000	396500000	173580000	63343000	44056000	19287000	63343000
P26440	P26440	8	8	8	Isovaleryl-CoA dehydrogenase, mitochondrial	IVD	>sp|P26440|IVD_HUMAN Isovaleryl-CoA dehydrogenase, mitochondrial OS=Homo sapiens GN=IVD PE=1 SV=1	1	8	8	8	8	8	8	23.4	23.4	23.4	46.319	423	423	1.46	7	6	0	55.129	By MS/MS	0.48986	0.826	30.959	10	0	Median	0.48986	0.826	30.959	10	0	Median	23.4	21194000	15898000	5296900	21194000	15898000	5296900	1009300	757030	252230	1009300
P27105	P27105	2	2	2	Erythrocyte band 7 integral membrane protein	STOM	>sp|P27105|STOM_HUMAN Erythrocyte band 7 integral membrane protein OS=Homo sapiens GN=STOM PE=1 SV=3	1	2	2	2	2	2	2	8.3	8.3	8.3	31.73	288	288	1.5	1	1	0	12.167	By MS/MS	NaN	NaN	NaN	1	0	Median	NaN	NaN	NaN	1	0	Median	8.3	915610	435990	479620	915610	435990	479620	61041	29066	31975	61041
P27144	P27144	5	5	5	Adenylate kinase 4, mitochondrial	AK4	>sp|P27144|KAD4_HUMAN Adenylate kinase 4, mitochondrial OS=Homo sapiens GN=AK4 PE=1 SV=1	1	5	5	5	5	5	5	26	26	26	25.268	223	223	2		5	0	29.51	By MS/MS	0.41311	0.6352	17.881	4	2	Median	0.41311	0.6352	17.881	4	2	Median	26	8683200	6056500	2626700	8683200	6056500	2626700	578880	403760	175110	578880
P27449	P27449	1	1	1	V-type proton ATPase 16 kDa proteolipid subunit	ATP6V0C	>sp|P27449|VATL_HUMAN V-type proton ATPase 16 kDa proteolipid subunit OS=Homo sapiens GN=ATP6V0C PE=1 SV=1	1	1	1	1	1	1	1	20	20	20	15.736	155	155	1	1		0.0024155	9.8812	By MS/MS	NaN	NaN	NaN	1	0	Median	NaN	NaN	NaN	1	0	Median	20	4894400	3370900	1523500	4894400	3370900	1523500	1631500	1123600	507850	1631500
P27635;Q96L21	P27635;Q96L21	6;3	6;3	6;3	60S ribosomal protein L10;60S ribosomal protein L10-like	RPL10;RPL10L	>sp|P27635|RL10_HUMAN 60S ribosomal protein L10 OS=Homo sapiens GN=RPL10 PE=1 SV=4;>sp|Q96L21|RL10L_HUMAN 60S ribosomal protein L10-like OS=Homo sapiens GN=RPL10L PE=1 SV=3	2	6	6	6	6	6	6	32.7	32.7	32.7	24.604	214	214;214	1.43	8	6	0	50.696	By MS/MS	0.63988	1.2102	48.879	14	0	Median	0.63988	1.2102	48.879	14	0	Median	32.7	125020000	75814000	49205000	125020000	75814000	49205000	15627000	9476700	6150600	15627000
P27797	P27797	5	5	5	Calreticulin	CALR	>sp|P27797|CALR_HUMAN Calreticulin OS=Homo sapiens GN=CALR PE=1 SV=1	1	5	5	5	5	5	5	15.6	15.6	15.6	48.141	417	417	1.56	4	5	0	44.662	By MS/MS	0.78259	1.4162	16.559	7	0	Median	0.78259	1.4162	16.559	7	0	Median	15.6	28960000	16865000	12095000	28960000	16865000	12095000	1379100	803110	575950	1379100
P27824	P27824	14	14	13	Calnexin	CANX	>sp|P27824|CALX_HUMAN Calnexin OS=Homo sapiens GN=CANX PE=1 SV=2	1	14	14	13	14	14	13	28.7	28.7	26.7	67.567	592	592	1.5	17	17	0	143.26	By MS/MS	0.59709	1.0733	53.787	28	0	Median	0.59709	1.0733	53.787	28	0	Median	28.7	1084900000	746570000	338310000	1084900000	746570000	338310000	33903000	23330000	10572000	33903000
P28288	P28288	10	10	10	ATP-binding cassette sub-family D member 3	ABCD3	>sp|P28288|ABCD3_HUMAN ATP-binding cassette sub-family D member 3 OS=Homo sapiens GN=ABCD3 PE=1 SV=1	1	10	10	10	10	10	10	19.7	19.7	19.7	75.475	659	659	1.45	11	9	0	90.664	By MS/MS	0.52484	0.82214	28.967	16	0	Median	0.52484	0.82214	28.967	16	0	Median	19.7	135610000	95352000	40260000	135610000	95352000	40260000	3390300	2383800	1006500	3390300
P28331	P28331	21	21	21	NADH-ubiquinone oxidoreductase 75 kDa subunit, mitochondrial	NDUFS1	>sp|P28331|NDUS1_HUMAN NADH-ubiquinone oxidoreductase 75 kDa subunit, mitochondrial OS=Homo sapiens GN=NDUFS1 PE=1 SV=3	1	21	21	21	21	21	21	37	37	37	79.467	727	727	1.48	23	21	0	170.24	By MS/MS	0.45612	0.83401	39.784	33	0	Median	0.45612	0.83401	39.784	33	0	Median	37	273540000	197750000	75787000	273540000	197750000	75787000	6671600	4823200	1848500	6671600
P28838	P28838	16	16	16	Cytosol aminopeptidase	LAP3	>sp|P28838|AMPL_HUMAN Cytosol aminopeptidase OS=Homo sapiens GN=LAP3 PE=1 SV=3	1	16	16	16	16	16	16	40.1	40.1	40.1	56.166	519	519	1.8	4	16	0	130.08	By MS/MS	0.46989	0.74564	24.147	16	0	Median	0.46989	0.74564	24.147	16	0	Median	40.1	39119000	26756000	12363000	39119000	26756000	12363000	1348900	922610	426310	1348900
P29120	P29120	2	2	2	Neuroendocrine convertase 1	PCSK1	>sp|P29120|NEC1_HUMAN Neuroendocrine convertase 1 OS=Homo sapiens GN=PCSK1 PE=1 SV=2	1	2	2	2	2	2	2	2.5	2.5	2.5	84.151	753	753	1	2		0.00246	11.015	By MS/MS	0.18812	0.36909	56.084	2	1	Median	0.18812	0.36909	56.084	2	1	Median	2.5	10217000	8475900	1741400	10217000	8475900	1741400	291920	242170	49755	291920
P29317;P54762;P54760;Q15375;P54753;Q9UF33;P29323;Q06187;P29320;P54764;P29322;P54756	P29317;P54762;P54760;Q15375;P54753;Q9UF33;P29323;Q06187;P29320;P54764;P29322;P54756	2;2;2;2;2;2;2;1;1;1;1;1	2;2;2;2;2;2;2;1;1;1;1;1	2;2;2;2;2;2;2;1;1;1;1;1	Ephrin type-A receptor 2;Ephrin type-B receptor 1;Ephrin type-B receptor 4;Ephrin type-A receptor 7;Ephrin type-B receptor 3;Ephrin type-A receptor 6;Ephrin type-B receptor 2;Tyrosine-protein kinase BTK;Ephrin type-A receptor 3;Ephrin type-A receptor 4;Ephrin type-A receptor 8;Ephrin type-A receptor 5	EPHA2;EPHB1;EPHB4;EPHA7;EPHB3;EPHA6;EPHB2;BTK;EPHA3;EPHA4;EPHA8;EPHA5	>sp|P29317|EPHA2_HUMAN Ephrin type-A receptor 2 OS=Homo sapiens GN=EPHA2 PE=1 SV=2;>sp|P54762|EPHB1_HUMAN Ephrin type-B receptor 1 OS=Homo sapiens GN=EPHB1 PE=1 SV=1;>sp|P54760|EPHB4_HUMAN Ephrin type-B receptor 4 OS=Homo sapiens GN=EPHB4 PE=1 SV=2;>sp|Q15	12	2	2	2	2	2	2	1.9	1.9	1.9	108.27	976	976;984;987;998;998;1036;1055;659;983;986;1005;1037	1	2		0	13.681	By MS/MS	0.48777	0.94479	6.3962	2	0	Median	0.48777	0.94479	6.3962	2	0	Median	1.9	5901000	3726300	2174700	5901000	3726300	2174700	125550	79284	46270	125550
P29966	P29966	3	3	3	Myristoylated alanine-rich C-kinase substrate	MARCKS	>sp|P29966|MARCS_HUMAN Myristoylated alanine-rich C-kinase substrate OS=Homo sapiens GN=MARCKS PE=1 SV=4	1	3	3	3	3	3	3	11.7	11.7	11.7	31.554	332	332	1.2	4	1	0	20.393	By MS/MS	0.17704	0.36693	33.199	4	0	Median	0.17704	0.36693	33.199	4	0	Median	11.7	19909000	16797000	3111800	19909000	16797000	3111800	1422000	1199800	222270	1422000
P30040	P30040	2	2	2	Endoplasmic reticulum resident protein 29	ERP29	>sp|P30040|ERP29_HUMAN Endoplasmic reticulum resident protein 29 OS=Homo sapiens GN=ERP29 PE=1 SV=4	1	2	2	2	2	2	2	9.6	9.6	9.6	28.993	261	261	1.67	1	2	0	15.266	By MS/MS	0.88419	1.354	57.015	3	0	Median	0.88419	1.354	57.015	3	0	Median	9.6	5392700	2598800	2793800	5392700	2598800	2793800	385190	185630	199560	385190
P30042	P30042	5	5	5	ES1 protein homolog, mitochondrial	C21orf33	>sp|P30042|ES1_HUMAN ES1 protein homolog, mitochondrial OS=Homo sapiens GN=C21orf33 PE=1 SV=3	1	5	5	5	5	5	5	38.8	38.8	38.8	28.17	268	268	1.75	2	6	0	37.904	By MS/MS	0.35473	0.58309	47.685	8	0	Median	0.35473	0.58309	47.685	8	0	Median	38.8	40589000	29224000	11365000	40589000	29224000	11365000	2705900	1948300	757680	2705900
P30044	P30044	5	5	5	Peroxiredoxin-5, mitochondrial	PRDX5	>sp|P30044|PRDX5_HUMAN Peroxiredoxin-5, mitochondrial OS=Homo sapiens GN=PRDX5 PE=1 SV=4	1	5	5	5	5	5	5	29.4	29.4	29.4	22.086	214	214	1.86	1	6	0	42.006	By MS/MS	0.53655	0.89129	24.268	7	0	Median	0.53655	0.89129	24.268	7	0	Median	29.4	27894000	18815000	9079100	27894000	18815000	9079100	2145700	1447300	698390	2145700
P30048	P30048	9	9	9	Thioredoxin-dependent peroxide reductase, mitochondrial	PRDX3	>sp|P30048|PRDX3_HUMAN Thioredoxin-dependent peroxide reductase, mitochondrial OS=Homo sapiens GN=PRDX3 PE=1 SV=3	1	9	9	9	9	9	9	41	41	41	27.692	256	256	1.6	10	15	0	89.531	By MS/MS	0.48776	0.78631	20.577	18	0	Median	0.48776	0.78631	20.577	18	0	Median	41	420900000	285200000	135700000	420900000	285200000	135700000	28060000	19013000	9046500	28060000
P30049	P30049	2	2	2	ATP synthase subunit delta, mitochondrial	ATP5D	>sp|P30049|ATPD_HUMAN ATP synthase subunit delta, mitochondrial OS=Homo sapiens GN=ATP5D PE=1 SV=2	1	2	2	2	2	2	2	13.7	13.7	13.7	17.49	168	168	1.5	2	2	0	19.628	By MS/MS	0.60973	0.93579	18.296	3	0	Median	0.60973	0.93579	18.296	3	0	Median	13.7	146800000	90974000	55831000	146800000	90974000	55831000	29361000	18195000	11166000	29361000
P30050	P30050	5	5	5	60S ribosomal protein L12	RPL12	>sp|P30050|RL12_HUMAN 60S ribosomal protein L12 OS=Homo sapiens GN=RPL12 PE=1 SV=1	1	5	5	5	5	5	5	45.5	45.5	45.5	17.818	165	165	1.5	5	5	0	55.528	By MS/MS	0.62721	1.109	16.96	7	0	Median	0.62721	1.109	16.96	7	0	Median	45.5	102210000	79655000	22553000	102210000	79655000	22553000	11356000	8850500	2505900	11356000
P30084	P30084	9	9	9	Enoyl-CoA hydratase, mitochondrial	ECHS1	>sp|P30084|ECHM_HUMAN Enoyl-CoA hydratase, mitochondrial OS=Homo sapiens GN=ECHS1 PE=1 SV=4	1	9	9	9	9	9	9	43.4	43.4	43.4	31.387	290	290	1.55	9	11	0	138.48	By MS/MS	0.44356	0.85001	23.868	16	0	Median	0.44356	0.85001	23.868	16	0	Median	43.4	201970000	143030000	58945000	201970000	143030000	58945000	11221000	7946100	3274700	11221000
P30101	P30101	12	12	12	Protein disulfide-isomerase A3	PDIA3	>sp|P30101|PDIA3_HUMAN Protein disulfide-isomerase A3 OS=Homo sapiens GN=PDIA3 PE=1 SV=4	1	12	12	12	12	12	12	29.3	29.3	29.3	56.782	505	505	1.54	12	14	0	90.896	By MS/MS	0.62806	1.1008	35.917	21	0	Median	0.62806	1.1008	35.917	21	0	Median	29.3	95847000	53864000	41983000	95847000	53864000	41983000	3305100	1857400	1447700	3305100
P30405;Q9UNP9	P30405	6;1	6;1	6;1	Peptidyl-prolyl cis-trans isomerase F, mitochondrial	PPIF	>sp|P30405|PPIF_HUMAN Peptidyl-prolyl cis-trans isomerase F, mitochondrial OS=Homo sapiens GN=PPIF PE=1 SV=1	2	6	6	6	6	6	6	43	43	43	22.04	207	207;301	1.5	4	4	0	36.433	By MS/MS	0.52939	0.9742	14.694	5	0	Median	0.52939	0.9742	14.694	5	0	Median	43	42394000	28143000	14251000	42394000	28143000	14251000	3854000	2558500	1295500	3854000
P30492;P30685;P30491;P30484;P30464;P18465;P10319;P30498;P30490;P18464;P30488;P30487;P30485;P30483;P30481;P30461;P18463;P30511;P30466	P30492;P30685;P30491;P30484;P30464;P18465;P10319;P30498;P30490;P18464;P30488;P30487;P30485;P30483;P30481;P30461;P18463	4;3;3;3;3;3;3;2;2;2;2;2;2;2;2;2;2;1;1	1;1;1;1;1;1;1;1;1;1;1;1;1;1;1;1;1;0;1	0;0;0;0;0;0;0;0;0;0;0;0;0;0;0;0;0;0;0	HLA class I histocompatibility antigen, B-54 alpha chain;HLA class I histocompatibility antigen, B-35 alpha chain;HLA class I histocompatibility antigen, B-53 alpha chain;HLA class I histocompatibility antigen, B-46 alpha chain;HLA class I histocompatibility antigen, B-15 alpha chain;HLA class I histocompatibility antigen, B-57 alpha chain;HLA class I histocompatibility antigen, B-58 alpha chain;…	HLA-B	>sp|P30492|1B54_HUMAN HLA class I histocompatibility antigen, B-54 alpha chain OS=Homo sapiens GN=HLA-B PE=1 SV=1;>sp|P30685|1B35_HUMAN HLA class I histocompatibility antigen, B-35 alpha chain OS=Homo sapiens GN=HLA-B PE=1 SV=1;>sp|P30491|1B53_HUMAN HLA cl	19	4	1	0	4	1	0	16	5.5	0	40.38	362	362;362;362;362;362;362;362;362;362;362;362;362;362;362;362;362;362;346;362	1	1		1	-2	By MS/MS	NaN	NaN	NaN	1	1	Median	NaN	NaN	NaN	1	1	Median	16	1041700	793070	248650	1041700	793070	248650	65107	49567	15541	65107
P30519	P30519	5	5	5	Heme oxygenase 2	HMOX2	>sp|P30519|HMOX2_HUMAN Heme oxygenase 2 OS=Homo sapiens GN=HMOX2 PE=1 SV=2	1	5	5	5	5	5	5	15.8	15.8	15.8	36.032	316	316	1.5	5	5	0	35.401	By MS/MS	0.79882	1.2366	24.506	9	0	Median	0.79882	1.2366	24.506	9	0	Median	15.8	39061000	22188000	16873000	39061000	22188000	16873000	2170100	1232700	937390	2170100
P30825	P30825	2	2	2	High affinity cationic amino acid transporter 1	SLC7A1	>sp|P30825|CTR1_HUMAN High affinity cationic amino acid transporter 1 OS=Homo sapiens GN=SLC7A1 PE=1 SV=1	1	2	2	2	2	2	2	3.3	3.3	3.3	67.638	629	629	1.33	2	1	0	15.747	By MS/MS	0.5279	0.95902	28.548	3	0	Median	0.5279	0.95902	28.548	3	0	Median	3.3	11643000	7958800	3684200	11643000	7958800	3684200	646830	442160	204680	646830
P30837;P47895	P30837	8;1	8;1	8;1	Aldehyde dehydrogenase X, mitochondrial	ALDH1B1	>sp|P30837|AL1B1_HUMAN Aldehyde dehydrogenase X, mitochondrial OS=Homo sapiens GN=ALDH1B1 PE=1 SV=3	2	8	8	8	8	8	8	20.3	20.3	20.3	57.206	517	517;512	1.6	6	9	0	73.91	By MS/MS	0.45415	0.74395	47.315	14	0	Median	0.45415	0.74395	47.315	14	0	Median	20.3	95781000	65445000	30336000	95781000	65445000	30336000	4353700	2974800	1378900	4353700
P31040	P31040	17	17	17	Succinate dehydrogenase [ubiquinone] flavoprotein subunit, mitochondrial	SDHA	>sp|P31040|SDHA_HUMAN Succinate dehydrogenase [ubiquinone] flavoprotein subunit, mitochondrial OS=Homo sapiens GN=SDHA PE=1 SV=2	1	17	17	17	17	17	17	36	36	36	72.691	664	664	1.58	14	19	0	173.92	By MS/MS	0.52357	0.90475	22.826	31	0	Median	0.52357	0.90475	22.826	31	0	Median	36	240060000	153510000	86551000	240060000	153510000	86551000	7743800	4951800	2792000	7743800
P31930	P31930	15	15	15	Cytochrome b-c1 complex subunit 1, mitochondrial	UQCRC1	>sp|P31930|QCR1_HUMAN Cytochrome b-c1 complex subunit 1, mitochondrial OS=Homo sapiens GN=UQCRC1 PE=1 SV=3	1	15	15	15	15	15	15	45.6	45.6	45.6	52.645	480	480	1.51	18	19	0	158.69	By MS/MS	0.66924	1.0795	36.411	30	0	Median	0.66924	1.0795	36.411	30	0	Median	45.6	525480000	357740000	167740000	525480000	357740000	167740000	21895000	14906000	6989000	21895000
P31937	P31937	5	5	5	3-hydroxyisobutyrate dehydrogenase, mitochondrial	HIBADH	>sp|P31937|3HIDH_HUMAN 3-hydroxyisobutyrate dehydrogenase, mitochondrial OS=Homo sapiens GN=HIBADH PE=1 SV=2	1	5	5	5	5	5	5	23.5	23.5	23.5	35.329	336	336	1.55	5	6	0	53.08	By MS/MS	0.34024	0.60673	26.076	9	0	Median	0.34024	0.60673	26.076	9	0	Median	23.5	26284000	18768000	7516200	26284000	18768000	7516200	2021800	1443700	578170	2021800
P31946	P31946	4	2	2	14-3-3 protein beta/alpha;14-3-3 protein beta/alpha, N-terminally processed	YWHAB	>sp|P31946|1433B_HUMAN 14-3-3 protein beta/alpha OS=Homo sapiens GN=YWHAB PE=1 SV=3	1	4	2	2	4	2	2	17.5	10.2	10.2	28.082	246	246	1	2		0	11.979	By MS/MS	NaN	NaN	NaN	1	0	Median	NaN	NaN	NaN	1	0	Median	17.5	1395500	960710	434790	1395500	960710	434790	99678	68622	31056	99678
P32189;Q14409	P32189;Q14409	12;10	12;10	9;8	Glycerol kinase;Putative glycerol kinase 3	GK;GK3P	>sp|P32189|GLPK_HUMAN Glycerol kinase OS=Homo sapiens GN=GK PE=1 SV=3;>sp|Q14409|GLPK3_HUMAN Putative glycerol kinase 3 OS=Homo sapiens GN=GK3P PE=5 SV=2	2	12	12	9	12	12	9	25.2	25.2	19.3	61.244	559	559;553	1.25	12	4	0	97.42	By MS/MS	0.49528	0.97753	37.939	16	0	Median	0.49528	0.97753	37.939	16	0	Median	25.2	156880000	110370000	46517000	156880000	110370000	46517000	5602900	3941600	1661300	5602900
P32322	P32322	9	8	8	Pyrroline-5-carboxylate reductase 1, mitochondrial	PYCR1	>sp|P32322|P5CR1_HUMAN Pyrroline-5-carboxylate reductase 1, mitochondrial OS=Homo sapiens GN=PYCR1 PE=1 SV=2	1	9	8	8	9	8	8	39.5	35.4	35.4	33.36	319	319	1.69	4	9	0	57.643	By MS/MS	0.28321	0.42441	34.772	11	0	Median	0.28321	0.42441	34.772	11	0	Median	39.5	51865000	39936000	11929000	51865000	39936000	11929000	3457700	2662400	795270	3457700
P32969	P32969	4	4	4	60S ribosomal protein L9	RPL9	>sp|P32969|RL9_HUMAN 60S ribosomal protein L9 OS=Homo sapiens GN=RPL9 PE=1 SV=1	1	4	4	4	4	4	4	28.1	28.1	28.1	21.863	192	192	1.43	4	3	0	56.278	By MS/MS	0.7984	1.2332	29.677	7	0	Median	0.7984	1.2332	29.677	7	0	Median	28.1	55915000	33166000	22749000	55915000	33166000	22749000	6212800	3685100	2527700	6212800
P34897	P34897	27	27	27	Serine hydroxymethyltransferase, mitochondrial	SHMT2	>sp|P34897|GLYM_HUMAN Serine hydroxymethyltransferase, mitochondrial OS=Homo sapiens GN=SHMT2 PE=1 SV=3	1	27	27	27	27	27	27	66.7	66.7	66.7	55.992	504	504	1.47	31	28	0	265.91	By MS/MS	0.42248	0.72725	26.888	46	0	Median	0.42248	0.72725	26.888	46	0	Median	66.7	1097400000	743150000	354200000	1097400000	743150000	354200000	37840000	25626000	12214000	37840000
P35221;P26232	P35221	3;1	3;1	3;1	Catenin alpha-1	CTNNA1	>sp|P35221|CTNA1_HUMAN Catenin alpha-1 OS=Homo sapiens GN=CTNNA1 PE=1 SV=1	2	3	3	3	3	3	3	3.2	3.2	3.2	100.07	906	906;953	1.33	2	1	0	18.433	By MS/MS	0.37871	0.66418	44.128	2	1	Median	0.37871	0.66418	44.128	2	1	Median	3.2	3642000	2787200	854880	3642000	2787200	854880	77490	59301	18189	77490
P35222	P35222	4	4	2	Catenin beta-1	CTNNB1	>sp|P35222|CTNB1_HUMAN Catenin beta-1 OS=Homo sapiens GN=CTNNB1 PE=1 SV=1	1	4	4	2	4	4	2	5.4	5.4	2.4	85.496	781	781	1.33	4	2	0	26.674	By MS/MS	0.4712	0.88276	19.545	5	0	Median	0.4712	0.88276	19.545	5	0	Median	5.4	4706700	3256000	1450700	4706700	3256000	1450700	112060	77524	34540	112060
P35232	P35232	19	19	19	Prohibitin	PHB	>sp|P35232|PHB_HUMAN Prohibitin OS=Homo sapiens GN=PHB PE=1 SV=1	1	19	19	19	19	19	19	86.4	86.4	86.4	29.804	272	272	1.43	29	22	0	257.6	By MS/MS	0.5064	0.9811	27.135	42	0	Median	0.5064	0.9811	27.135	42	0	Median	86.4	2294200000	1533900000	760320000	2294200000	1533900000	760320000	127460000	85216000	42240000	127460000
P35268	P35268	2	2	2	60S ribosomal protein L22	RPL22	>sp|P35268|RL22_HUMAN 60S ribosomal protein L22 OS=Homo sapiens GN=RPL22 PE=1 SV=2	1	2	2	2	2	2	2	18.8	18.8	18.8	14.787	128	128	1.33	2	1	0	15.853	By MS/MS	0.81292	1.6013	18.547	3	2	Plateau	0.81292	1.6013	18.547	3	2	Plateau	18.8	12313000	6906000	5407000	12313000	6906000	5407000	3078300	1726500	1351800	3078300
P35613	P35613	6	6	6	Basigin	BSG	>sp|P35613|BASI_HUMAN Basigin OS=Homo sapiens GN=BSG PE=1 SV=2	1	6	6	6	6	6	6	21	21	21	42.2	385	385	1.5	8	8	0	70.147	By MS/MS	0.52372	0.89648	25.091	16	0	Median	0.52372	0.89648	25.091	16	0	Median	21	427270000	276680000	150590000	427270000	276680000	150590000	28484000	18445000	10039000	28484000
P36542	P36542	9	9	9	ATP synthase subunit gamma, mitochondrial	ATP5C1	>sp|P36542|ATPG_HUMAN ATP synthase subunit gamma, mitochondrial OS=Homo sapiens GN=ATP5C1 PE=1 SV=1	1	9	9	9	9	9	9	37.2	37.2	37.2	32.996	298	298	1.5	9	9	0	81.69	By MS/MS	0.56854	1.1484	12.081	17	0	Median	0.56854	1.1484	12.081	17	0	Median	37.2	603430000	370500000	232930000	603430000	370500000	232930000	46418000	28500000	17918000	46418000
P36578	P36578	20	20	20	60S ribosomal protein L4	RPL4	>sp|P36578|RL4_HUMAN 60S ribosomal protein L4 OS=Homo sapiens GN=RPL4 PE=1 SV=5	1	20	20	20	20	20	20	44	44	44	47.697	427	427	1.47	26	23	0	168.83	By MS/MS	0.62923	1.1002	39.009	40	0	Median	0.62923	1.1002	39.009	40	0	Median	44	732300000	460560000	271740000	732300000	460560000	271740000	45768000	28785000	16984000	45768000
P36776	P36776	17	17	17	Lon protease homolog, mitochondrial	LONP1	>sp|P36776|LONM_HUMAN Lon protease homolog, mitochondrial OS=Homo sapiens GN=LONP1 PE=1 SV=2	1	17	17	17	17	17	17	27.5	27.5	27.5	106.49	959	959	1.64	10	18	0	126.75	By MS/MS	0.47728	0.80885	22.901	23	0	Median	0.47728	0.80885	22.901	23	0	Median	27.5	122730000	84754000	37975000	122730000	84754000	37975000	2993400	2067200	926230	2993400
P36957	P36957	10	10	10	Dihydrolipoyllysine-residue succinyltransferase component of 2-oxoglutarate dehydrogenase complex, mitochondrial	DLST	>sp|P36957|ODO2_HUMAN Dihydrolipoyllysine-residue succinyltransferase component of 2-oxoglutarate dehydrogenase complex, mitochondrial OS=Homo sapiens GN=DLST PE=1 SV=4	1	10	10	10	10	10	10	21.9	21.9	21.9	48.755	453	453	1.5	11	11	0	126.18	By MS/MS	0.49326	0.81974	26.283	20	0	Median	0.49326	0.81974	26.283	20	0	Median	21.9	232750000	152840000	79910000	232750000	152840000	79910000	10119000	6645000	3474300	10119000
P37268	P37268	7	7	7	Squalene synthase	FDFT1	>sp|P37268|FDFT_HUMAN Squalene synthase OS=Homo sapiens GN=FDFT1 PE=1 SV=1	1	7	7	7	7	7	7	21.3	21.3	21.3	48.115	417	417	1.12	7	1	0	52.288	By MS/MS	0.37976	0.84148	39.51	7	0	Median	0.37976	0.84148	39.51	7	0	Median	21.3	37995000	27242000	10754000	37995000	27242000	10754000	1727100	1238300	488800	1727100
P38117	P38117	11	11	11	Electron transfer flavoprotein subunit beta	ETFB	>sp|P38117|ETFB_HUMAN Electron transfer flavoprotein subunit beta OS=Homo sapiens GN=ETFB PE=1 SV=3	1	11	11	11	11	11	11	51.4	51.4	51.4	27.843	255	255	1.6	8	12	0	92.796	By MS/MS	0.45832	0.72387	33.845	17	0	Median	0.45832	0.72387	33.845	17	0	Median	51.4	118060000	83485000	34573000	118060000	83485000	34573000	8432700	5963200	2469500	8432700
P38159;Q96E39;O75526	P38159;Q96E39	3;2;1	3;2;1	3;2;1	RNA-binding motif protein, X chromosome;RNA-binding motif protein, X chromosome, N-terminally processed;RNA binding motif protein, X-linked-like-1	RBMX;RBMXL1	>sp|P38159|RBMX_HUMAN RNA-binding motif protein, X chromosome OS=Homo sapiens GN=RBMX PE=1 SV=3;>sp|Q96E39|RMXL1_HUMAN RNA binding motif protein, X-linked-like-1 OS=Homo sapiens GN=RBMXL1 PE=1 SV=1	3	3	3	3	3	3	3	9	9	9	42.331	391	391;390;392	1.4	3	2	0	22.453	By MS/MS	0.63983	0.9801	17.614	4	0	Median	0.63983	0.9801	17.614	4	0	Median	9	9496700	5819000	3677700	9496700	5819000	3677700	379870	232760	147110	379870
P38435	P38435	1	1	1	Vitamin K-dependent gamma-carboxylase	GGCX	>sp|P38435|VKGC_HUMAN Vitamin K-dependent gamma-carboxylase OS=Homo sapiens GN=GGCX PE=1 SV=2	1	1	1	1	1	1	1	1.3	1.3	1.3	87.56	758	758	1.5	1	1	0.0031056	6.2994	By MS/MS	NaN	NaN	NaN	1	1	Median	NaN	NaN	NaN	1	1	Median	1.3	2102100	1699200	402820	2102100	1699200	402820	67808	54814	12994	67808
P38646	P38646	32	32	32	Stress-70 protein, mitochondrial	HSPA9	>sp|P38646|GRP75_HUMAN Stress-70 protein, mitochondrial OS=Homo sapiens GN=HSPA9 PE=1 SV=2	1	32	32	32	32	32	32	54.6	54.6	54.6	73.68	679	679	1.47	46	41	0	323.31	By MS/MS	0.52985	0.92339	27.421	80	0	Median	0.52985	0.92339	27.421	80	0	Median	54.6	2424000000	1586300000	837720000	2424000000	1586300000	837720000	63790000	41745000	22045000	63790000
P39019	P39019	5	5	5	40S ribosomal protein S19	RPS19	>sp|P39019|RS19_HUMAN 40S ribosomal protein S19 OS=Homo sapiens GN=RPS19 PE=1 SV=2	1	5	5	5	5	5	5	33.1	33.1	33.1	16.06	145	145	1.29	5	2	0	30.969	By MS/MS	0.59256	1.0976	21.381	7	0	Median	0.59256	1.0976	21.381	7	0	Median	33.1	26901000	17101000	9799200	26901000	17101000	9799200	2690100	1710100	979920	2690100
P39023;Q92901	P39023	10;1	10;1	10;1	60S ribosomal protein L3	RPL3	>sp|P39023|RL3_HUMAN 60S ribosomal protein L3 OS=Homo sapiens GN=RPL3 PE=1 SV=2	2	10	10	10	10	10	10	34	34	34	46.108	403	403;407	1.52	10	11	0	88.777	By MS/MS	0.63195	1.0317	21.407	17	0	Median	0.63195	1.0317	21.407	17	0	Median	34	558480000	345380000	213100000	558480000	345380000	213100000	29394000	18178000	11216000	29394000
P39656	P39656	9	9	9	Dolichyl-diphosphooligosaccharide--protein glycosyltransferase 48 kDa subunit	DDOST	>sp|P39656|OST48_HUMAN Dolichyl-diphosphooligosaccharide--protein glycosyltransferase 48 kDa subunit OS=Homo sapiens GN=DDOST PE=1 SV=4	1	9	9	9	9	9	9	20.8	20.8	20.8	50.8	456	456	1.44	9	7	0	81.417	By MS/MS	0.59245	1.0082	24.383	14	0	Median	0.59245	1.0082	24.383	14	0	Median	20.8	178140000	116570000	61579000	178140000	116570000	61579000	7745400	5068100	2677400	7745400
P40429;Q6NVV1	P40429	9;4	9;4	9;4	60S ribosomal protein L13a	RPL13A	>sp|P40429|RL13A_HUMAN 60S ribosomal protein L13a OS=Homo sapiens GN=RPL13A PE=1 SV=2	2	9	9	9	9	9	9	40.4	40.4	40.4	23.577	203	203;102	1.5	9	9	0	59.417	By MS/MS	0.63773	1.092	47.687	17	0	Median	0.63773	1.092	47.687	17	0	Median	40.4	233850000	147120000	86730000	233850000	147120000	86730000	25983000	16346000	9636600	25983000
P40926	P40926	19	19	19	Malate dehydrogenase, mitochondrial	MDH2	>sp|P40926|MDHM_HUMAN Malate dehydrogenase, mitochondrial OS=Homo sapiens GN=MDH2 PE=1 SV=3	1	19	19	19	19	19	19	63.9	63.9	63.9	35.503	338	338	1.54	19	22	0	245.46	By MS/MS	0.49002	0.79328	19.953	37	0	Median	0.49002	0.79328	19.953	37	0	Median	63.9	1656300000	1092400000	563930000	1656300000	1092400000	563930000	78871000	52017000	26854000	78871000
P40939	P40939	26	26	26	Trifunctional enzyme subunit alpha, mitochondrial;Long-chain enoyl-CoA hydratase;Long chain 3-hydroxyacyl-CoA dehydrogenase	HADHA	>sp|P40939|ECHA_HUMAN Trifunctional enzyme subunit alpha, mitochondrial OS=Homo sapiens GN=HADHA PE=1 SV=2	1	26	26	26	26	26	26	48.5	48.5	48.5	82.999	763	763	1.54	23	27	0	261.16	By MS/MS	0.63357	1.061	21.961	43	0	Median	0.63357	1.061	21.961	43	0	Median	48.5	492220000	302430000	189790000	492220000	302430000	189790000	12005000	7376300	4629000	12005000
P42126	P42126	7	7	7	Enoyl-CoA delta isomerase 1, mitochondrial	ECI1	>sp|P42126|ECI1_HUMAN Enoyl-CoA delta isomerase 1, mitochondrial OS=Homo sapiens GN=ECI1 PE=1 SV=1	1	7	7	7	7	7	7	32.8	32.8	32.8	32.816	302	302	1.8	2	8	0	58.707	By MS/MS	0.40104	0.61663	20.755	5	0	Median	0.40104	0.61663	20.755	5	0	Median	32.8	39746000	29511000	10235000	39746000	29511000	10235000	2649800	1967400	682360	2649800
P42167;P42166	P42167	6;2	6;2	6;2	Lamina-associated polypeptide 2, isoforms beta/gamma;Thymopoietin;Thymopentin	TMPO	>sp|P42167|LAP2B_HUMAN Lamina-associated polypeptide 2, isoforms beta/gamma OS=Homo sapiens GN=TMPO PE=1 SV=2	2	6	6	6	6	6	6	17.8	17.8	17.8	50.67	454	454;694	1.4	6	4	0	42.519	By MS/MS	0.44963	0.82726	32.887	8	0	Median	0.44963	0.82726	32.887	8	0	Median	17.8	51759000	36950000	14809000	51759000	36950000	14809000	2352700	1679500	673140	2352700
P42338	P42338	1	1	1	Phosphatidylinositol 4,5-bisphosphate 3-kinase catalytic subunit beta isoform	PIK3CB	>sp|P42338|PK3CB_HUMAN Phosphatidylinositol 4,5-bisphosphate 3-kinase catalytic subunit beta isoform OS=Homo sapiens GN=PIK3CB PE=1 SV=1	1	1	1	1	1	1	1	0.8	0.8	0.8	122.76	1070	1070	2		1	1	-2	By MS/MS	NaN	NaN	NaN	1	0	Median	NaN	NaN	NaN	1	0	Median	0.8	862910	516610	346300	862910	516610	346300	15689	9392.9	6296.3	15689
P42677;Q71UM5	P42677;Q71UM5	4;3	4;3	4;3	40S ribosomal protein S27;40S ribosomal protein S27-like	RPS27;RPS27L	>sp|P42677|RS27_HUMAN 40S ribosomal protein S27 OS=Homo sapiens GN=RPS27 PE=1 SV=3;>sp|Q71UM5|RS27L_HUMAN 40S ribosomal protein S27-like OS=Homo sapiens GN=RPS27L PE=1 SV=3	2	4	4	4	4	4	4	39.3	39.3	39.3	9.461	84	84;84	1.5	4	4	0	27.1	By MS/MS	0.68016	1.1507	15.563	4	0	Median	0.68016	1.1507	15.563	4	0	Median	39.3	21052000	12309000	8742900	21052000	12309000	8742900	5263000	3077200	2185700	5263000
P42704;Q9NP80	P42704	68;1	68;1	68;1	Leucine-rich PPR motif-containing protein, mitochondrial	LRPPRC	>sp|P42704|LPPRC_HUMAN Leucine-rich PPR motif-containing protein, mitochondrial OS=Homo sapiens GN=LRPPRC PE=1 SV=3	2	68	68	68	68	68	68	56.7	56.7	56.7	157.9	1394	1394;782	1.53	67	76	0	323.31	By MS/MS	0.52238	0.91807	26.853	114	0	Median	0.52238	0.91807	26.853	114	0	Median	56.7	1443700000	962700000	481050000	1443700000	962700000	481050000	16042000	10697000	5344900	16042000
P42765	P42765	4	4	4	3-ketoacyl-CoA thiolase, mitochondrial	ACAA2	>sp|P42765|THIM_HUMAN 3-ketoacyl-CoA thiolase, mitochondrial OS=Homo sapiens GN=ACAA2 PE=1 SV=2	1	4	4	4	4	4	4	14.4	14.4	14.4	41.924	397	397	1.33	4	2	0	23.868	By MS/MS	0.5375	0.85896	9.7281	4	0	Median	0.5375	0.85896	9.7281	4	0	Median	14.4	32745000	24127000	8617400	32745000	24127000	8617400	1559300	1148900	410350	1559300
P42766	P42766	4	4	4	60S ribosomal protein L35	RPL35	>sp|P42766|RL35_HUMAN 60S ribosomal protein L35 OS=Homo sapiens GN=RPL35 PE=1 SV=2	1	4	4	4	4	4	4	26	26	26	14.551	123	123	1.25	6	2	0	32.274	By MS/MS	0.65198	1.287	12.733	5	0	Median	0.65198	1.287	12.733	5	0	Median	26	278410000	154670000	123740000	278410000	154670000	123740000	92804000	51556000	41248000	92804000
P43304	P43304	17	17	17	Glycerol-3-phosphate dehydrogenase, mitochondrial	GPD2	>sp|P43304|GPDM_HUMAN Glycerol-3-phosphate dehydrogenase, mitochondrial OS=Homo sapiens GN=GPD2 PE=1 SV=3	1	17	17	17	17	17	17	25	25	25	80.852	727	727	1.48	17	16	0	120.41	By MS/MS	0.61895	1.0427	27.149	24	0	Median	0.61895	1.0427	27.149	24	0	Median	25	125040000	79626000	45410000	125040000	79626000	45410000	2907800	1851800	1056100	2907800
P43307	P43307	2	2	2	Translocon-associated protein subunit alpha	SSR1	>sp|P43307|SSRA_HUMAN Translocon-associated protein subunit alpha OS=Homo sapiens GN=SSR1 PE=1 SV=3	1	2	2	2	2	2	2	6.6	6.6	6.6	32.235	286	286	1.67	1	2	0	11.997	By MS/MS	0.6592	1.1367	30.771	3	1	Plateau	0.6592	1.1367	30.771	3	1	Plateau	6.6	33330000	20142000	13188000	33330000	20142000	13188000	3333000	2014200	1318800	3333000
P43897	P43897	7	7	7	Elongation factor Ts, mitochondrial	TSFM	>sp|P43897|EFTS_HUMAN Elongation factor Ts, mitochondrial OS=Homo sapiens GN=TSFM PE=1 SV=2	1	7	7	7	7	7	7	33.2	33.2	33.2	35.39	325	325	1.5	7	7	0	67.637	By MS/MS	0.53372	0.97998	33.19	14	0	Median	0.53372	0.97998	33.19	14	0	Median	33.2	88701000	55434000	33267000	88701000	55434000	33267000	4927800	3079700	1848100	4927800
P45880	P45880	16	16	16	Voltage-dependent anion-selective channel protein 2	VDAC2	>sp|P45880|VDAC2_HUMAN Voltage-dependent anion-selective channel protein 2 OS=Homo sapiens GN=VDAC2 PE=1 SV=2	1	16	16	16	16	16	16	68	68	68	31.566	294	294	1.45	24	20	0	217.77	By MS/MS	0.58825	1.0764	26.496	39	0	Median	0.58825	1.0764	26.496	39	0	Median	68	1262600000	787070000	475550000	1262600000	787070000	475550000	78914000	49192000	29722000	78914000
P45954	P45954	6	6	6	Short/branched chain specific acyl-CoA dehydrogenase, mitochondrial	ACADSB	>sp|P45954|ACDSB_HUMAN Short/branched chain specific acyl-CoA dehydrogenase, mitochondrial OS=Homo sapiens GN=ACADSB PE=1 SV=1	1	6	6	6	6	6	6	16.7	16.7	16.7	47.485	432	432	1.71	2	5	0	42.44	By MS/MS	0.80131	1.2159	27.827	7	0	Median	0.80131	1.2159	27.827	7	0	Median	16.7	13874000	8453400	5420200	13874000	8453400	5420200	660650	402540	258100	660650
P46776	P46776	4	4	4	60S ribosomal protein L27a	RPL27A	>sp|P46776|RL27A_HUMAN 60S ribosomal protein L27a OS=Homo sapiens GN=RPL27A PE=1 SV=2	1	4	4	4	4	4	4	28.4	28.4	28.4	16.561	148	148	1.5	5	5	0	40.618	By MS/MS	0.6656	1.1164	14.044	10	0	Median	0.6656	1.1164	14.044	10	0	Median	28.4	295770000	185190000	110570000	295770000	185190000	110570000	42252000	26456000	15796000	42252000
P46777	P46777	11	11	11	60S ribosomal protein L5	RPL5	>sp|P46777|RL5_HUMAN 60S ribosomal protein L5 OS=Homo sapiens GN=RPL5 PE=1 SV=3	1	11	11	11	11	11	11	38.4	38.4	38.4	34.362	297	297	1.48	14	13	0	119.43	By MS/MS	0.63014	0.98937	19.416	25	0	Median	0.63014	0.98937	19.416	25	0	Median	38.4	252620000	151070000	101550000	252620000	151070000	101550000	22965000	13734000	9231700	22965000
P46778	P46778	4	4	4	60S ribosomal protein L21	RPL21	>sp|P46778|RL21_HUMAN 60S ribosomal protein L21 OS=Homo sapiens GN=RPL21 PE=1 SV=2	1	4	4	4	4	4	4	25.6	25.6	25.6	18.565	160	160	1.4	6	4	0	36.028	By MS/MS	0.76621	1.2226	18.116	10	0	Median	0.76621	1.2226	18.116	10	0	Median	25.6	273260000	153770000	119480000	273260000	153770000	119480000	45543000	25629000	19914000	45543000
P46779	P46779	3	3	3	60S ribosomal protein L28	RPL28	>sp|P46779|RL28_HUMAN 60S ribosomal protein L28 OS=Homo sapiens GN=RPL28 PE=1 SV=3	1	3	3	3	3	3	3	21.2	21.2	21.2	15.747	137	137	1.33	6	3	0	26.145	By MS/MS	0.77395	1.2512	20.051	5	0	Median	0.77395	1.2512	20.051	5	0	Median	21.2	229470000	131800000	97668000	229470000	131800000	97668000	28684000	16475000	12208000	28684000
P46781	P46781	10	10	10	40S ribosomal protein S9	RPS9	>sp|P46781|RS9_HUMAN 40S ribosomal protein S9 OS=Homo sapiens GN=RPS9 PE=1 SV=3	1	10	10	10	10	10	10	36.6	36.6	36.6	22.591	194	194	1.47	9	8	0	62.769	By MS/MS	0.77278	1.34	22.102	10	0	Median	0.77278	1.34	22.102	10	0	Median	36.6	142660000	80184000	62479000	142660000	80184000	62479000	12969000	7289500	5679900	12969000
P46782	P46782	4	4	4	40S ribosomal protein S5;40S ribosomal protein S5, N-terminally processed	RPS5	>sp|P46782|RS5_HUMAN 40S ribosomal protein S5 OS=Homo sapiens GN=RPS5 PE=1 SV=4	1	4	4	4	4	4	4	27	27	27	22.876	204	204	1.5	4	4	0	42.516	By MS/MS	0.64621	1.2729	41.821	7	0	Median	0.64621	1.2729	41.821	7	0	Median	27	47323000	28034000	19288000	47323000	28034000	19288000	4732300	2803400	1928800	4732300
P46976	P46976	2	2	2	Glycogenin-1	GYG1	>sp|P46976|GLYG_HUMAN Glycogenin-1 OS=Homo sapiens GN=GYG1 PE=1 SV=4	1	2	2	2	2	2	2	7.4	7.4	7.4	39.383	350	350	1.33	2	1	0	14.808	By MS/MS	0.49392	0.9316	44.275	3	0	Median	0.49392	0.9316	44.275	3	0	Median	7.4	6768400	4925000	1843400	6768400	4925000	1843400	483450	351780	131670	483450
P46977	P46977	7	7	6	Dolichyl-diphosphooligosaccharide--protein glycosyltransferase subunit STT3A	STT3A	>sp|P46977|STT3A_HUMAN Dolichyl-diphosphooligosaccharide--protein glycosyltransferase subunit STT3A OS=Homo sapiens GN=STT3A PE=1 SV=2	1	7	7	6	7	7	6	7.4	7.4	6.4	80.529	705	705	1.46	7	6	0	44.942	By MS/MS	0.58478	1.0364	22.122	8	0	Median	0.58478	1.0364	22.122	8	0	Median	7.4	55403000	34390000	21012000	55403000	34390000	21012000	1910400	1185900	724570	1910400
P47914	P47914	2	2	2	60S ribosomal protein L29	RPL29	>sp|P47914|RL29_HUMAN 60S ribosomal protein L29 OS=Homo sapiens GN=RPL29 PE=1 SV=2	1	2	2	2	2	2	2	10.1	10.1	10.1	17.752	159	159	1.5	2	2	0	20.422	By MS/MS	0.37777	0.63608	35.375	3	0	Median	0.37777	0.63608	35.375	3	0	Median	10.1	130210000	102680000	27527000	130210000	102680000	27527000	32552000	25670000	6881800	32552000
P48047	P48047	12	12	12	ATP synthase subunit O, mitochondrial	ATP5O	>sp|P48047|ATPO_HUMAN ATP synthase subunit O, mitochondrial OS=Homo sapiens GN=ATP5O PE=1 SV=1	1	12	12	12	12	12	12	62.9	62.9	62.9	23.277	213	213	1.57	9	12	0	123.14	By MS/MS	0.52167	0.93562	37.776	19	0	Median	0.52167	0.93562	37.776	19	0	Median	62.9	298110000	190340000	107760000	298110000	190340000	107760000	24842000	15862000	8980200	24842000
P48449	P48449	7	7	7	Lanosterol synthase	LSS	>sp|P48449|ERG7_HUMAN Lanosterol synthase OS=Homo sapiens GN=LSS PE=1 SV=1	1	7	7	7	7	7	7	11.5	11.5	11.5	83.308	732	732	1.22	7	2	0	42.843	By MS/MS	0.46702	0.7327	36.049	7	0	Median	0.46702	0.7327	36.049	7	0	Median	11.5	27259000	20022000	7236800	27259000	20022000	7236800	736730	541140	195590	736730
P48509	P48509	1	1	1	CD151 antigen	CD151	>sp|P48509|CD151_HUMAN CD151 antigen OS=Homo sapiens GN=CD151 PE=1 SV=3	1	1	1	1	1	1	1	3.6	3.6	3.6	28.295	253	253	1.5	1	1	0.0023392	8.1511	By MS/MS	0.79899	1.3808	19.439	2	0	Median	0.79899	1.3808	19.439	2	0	Median	3.6	19347000	11999000	7347800	19347000	11999000	7347800	1934700	1199900	734780	1934700
P48651	P48651	1	1	1	Phosphatidylserine synthase 1	PTDSS1	>sp|P48651|PTSS1_HUMAN Phosphatidylserine synthase 1 OS=Homo sapiens GN=PTDSS1 PE=1 SV=1	1	1	1	1	1	1	1	2.1	2.1	2.1	55.527	473	473	1	1		0.0031949	6.4772	By MS/MS	NaN	NaN	NaN	1	0	Median	NaN	NaN	NaN	1	0	Median	2.1	1342200	867050	475140	1342200	867050	475140	58356	37698	20658	58356
P48735	P48735	14	14	14	Isocitrate dehydrogenase [NADP], mitochondrial	IDH2	>sp|P48735|IDHP_HUMAN Isocitrate dehydrogenase [NADP], mitochondrial OS=Homo sapiens GN=IDH2 PE=1 SV=2	1	14	14	14	14	14	14	35	35	35	50.909	452	452	1.5	14	14	0	99.751	By MS/MS	0.44603	0.77466	28.428	24	0	Median	0.44603	0.77466	28.428	24	0	Median	35	96510000	61397000	35113000	96510000	61397000	35113000	4196100	2669400	1526600	4196100
P48960	P48960	1	1	1	CD97 antigen;CD97 antigen subunit alpha;CD97 antigen subunit beta	CD97	>sp|P48960|CD97_HUMAN CD97 antigen OS=Homo sapiens GN=CD97 PE=1 SV=4	1	1	1	1	1	1	1	2	2	2	91.868	835	835	1	1		0.0021763	6.6456	By MS/MS	NaN	NaN	NaN	1	0	Median	NaN	NaN	NaN	1	0	Median	2	1291400	765180	526200	1291400	765180	526200	43046	25506	17540	43046
P49006	P49006	1	1	1	MARCKS-related protein	MARCKSL1	>sp|P49006|MRP_HUMAN MARCKS-related protein OS=Homo sapiens GN=MARCKSL1 PE=1 SV=2	1	1	1	1	1	1	1	7.7	7.7	7.7	19.529	195	195	1.5	1	1	0.0023781	8.8386	By MS/MS	0.3615	0.61414	7.5682	2	0	Median	0.3615	0.61414	7.5682	2	0	Median	7.7	11031000	8265900	2764900	11031000	8265900	2764900	1838500	1377700	460810	1838500
P49189	P49189	4	4	4	4-trimethylaminobutyraldehyde dehydrogenase	ALDH9A1	>sp|P49189|AL9A1_HUMAN 4-trimethylaminobutyraldehyde dehydrogenase OS=Homo sapiens GN=ALDH9A1 PE=1 SV=3	1	4	4	4	4	4	4	9.7	9.7	9.7	53.801	494	494	2		4	0	24.18	By MS/MS	0.45781	0.70445	40.155	4	2	Median	0.45781	0.70445	40.155	4	2	Median	9.7	4784000	3005100	1778900	4784000	3005100	1778900	191360	120200	71156	191360
P49207	P49207	3	3	3	60S ribosomal protein L34	RPL34	>sp|P49207|RL34_HUMAN 60S ribosomal protein L34 OS=Homo sapiens GN=RPL34 PE=1 SV=3	1	3	3	3	3	3	3	13.7	13.7	13.7	13.293	117	117	1.6	2	3	0	18.095	By MS/MS	0.8169	1.365	8.707	4	0	Median	0.8169	1.365	8.707	4	0	Median	13.7	245840000	135680000	110150000	245840000	135680000	110150000	40973000	22614000	18359000	40973000
P49257	P49257	5	5	5	Protein ERGIC-53	LMAN1	>sp|P49257|LMAN1_HUMAN Protein ERGIC-53 OS=Homo sapiens GN=LMAN1 PE=1 SV=2	1	5	5	5	5	5	5	11.8	11.8	11.8	57.548	510	510	1.44	5	4	0	31.632	By MS/MS	0.51906	0.93571	27.608	8	0	Median	0.51906	0.93571	27.608	8	0	Median	11.8	48508000	28041000	20466000	48508000	28041000	20466000	2425400	1402100	1023300	2425400
P49406	P49406	2	2	2	39S ribosomal protein L19, mitochondrial	MRPL19	>sp|P49406|RM19_HUMAN 39S ribosomal protein L19, mitochondrial OS=Homo sapiens GN=MRPL19 PE=1 SV=2	1	2	2	2	2	2	2	6.5	6.5	6.5	33.535	292	292	2		2	0	13.533	By MS/MS	0.53132	0.87257	15.7	2	0	Median	0.53132	0.87257	15.7	2	0	Median	6.5	5456400	3315300	2141100	5456400	3315300	2141100	303130	184180	118950	303130
P49411	P49411	24	24	24	Elongation factor Tu, mitochondrial	TUFM	>sp|P49411|EFTU_HUMAN Elongation factor Tu, mitochondrial OS=Homo sapiens GN=TUFM PE=1 SV=2	1	24	24	24	24	24	24	63.3	63.3	63.3	49.541	452	452	1.57	21	28	0	229.8	By MS/MS	0.52446	0.83441	47.67	46	0	Median	0.52446	0.83441	47.67	46	0	Median	63.3	726000000	469470000	256530000	726000000	469470000	256530000	24200000	15649000	8551100	24200000
P49419	P49419	6	6	6	Alpha-aminoadipic semialdehyde dehydrogenase	ALDH7A1	>sp|P49419|AL7A1_HUMAN Alpha-aminoadipic semialdehyde dehydrogenase OS=Homo sapiens GN=ALDH7A1 PE=1 SV=5	1	6	6	6	6	6	6	14.3	14.3	14.3	58.486	539	539	1.55	5	6	0	44.225	By MS/MS	0.36194	0.55675	35.765	8	0	Median	0.36194	0.55675	35.765	8	0	Median	14.3	25543000	19136000	6407300	25543000	19136000	6407300	1021700	765420	256290	1021700
P49590;P12081	P49590	3;1	3;1	3;1	Probable histidine--tRNA ligase, mitochondrial	HARS2	>sp|P49590|SYHM_HUMAN Probable histidine--tRNA ligase, mitochondrial OS=Homo sapiens GN=HARS2 PE=1 SV=1	2	3	3	3	3	3	3	6.3	6.3	6.3	56.888	506	506;509	1.25	3	1	0	17.092	By MS/MS	0.56541	0.96065	69.982	4	2	Median	0.56541	0.96065	69.982	4	2	Median	6.3	5374300	2638300	2736000	5374300	2638300	2736000	199050	97713	101330	199050
P49748	P49748	4	4	4	Very long-chain specific acyl-CoA dehydrogenase, mitochondrial	ACADVL	>sp|P49748|ACADV_HUMAN Very long-chain specific acyl-CoA dehydrogenase, mitochondrial OS=Homo sapiens GN=ACADVL PE=1 SV=1	1	4	4	4	4	4	4	6.1	6.1	6.1	70.389	655	655	1.5	2	2	0	22.05	By MS/MS	0.30882	0.4781	37.27	4	3	Median	0.30882	0.4781	37.27	4	3	Median	6.1	5040500	3770700	1269800	5040500	3770700	1269800	122940	91967	30971	122940
P49755	P49755	6	6	6	Transmembrane emp24 domain-containing protein 10	TMED10	>sp|P49755|TMEDA_HUMAN Transmembrane emp24 domain-containing protein 10 OS=Homo sapiens GN=TMED10 PE=1 SV=2	1	6	6	6	6	6	6	23.3	23.3	23.3	24.976	219	219	1.43	8	6	0	42.271	By MS/MS	0.54314	1.0383	23.258	9	0	Median	0.54314	1.0383	23.258	9	0	Median	23.3	96032000	60300000	35732000	96032000	60300000	35732000	8002700	5025000	2977700	8002700
P49821	P49821	13	13	13	NADH dehydrogenase [ubiquinone] flavoprotein 1, mitochondrial	NDUFV1	>sp|P49821|NDUV1_HUMAN NADH dehydrogenase [ubiquinone] flavoprotein 1, mitochondrial OS=Homo sapiens GN=NDUFV1 PE=1 SV=4	1	13	13	13	13	13	13	34.3	34.3	34.3	50.817	464	464	1.54	11	13	0	98.197	By MS/MS	0.50436	0.84619	37.43	17	0	Median	0.50436	0.84619	37.43	17	0	Median	34.3	95589000	62180000	33409000	95589000	62180000	33409000	4156000	2703500	1452600	4156000
P50213	P50213	13	13	13	Isocitrate dehydrogenase [NAD] subunit alpha, mitochondrial	IDH3A	>sp|P50213|IDH3A_HUMAN Isocitrate dehydrogenase [NAD] subunit alpha, mitochondrial OS=Homo sapiens GN=IDH3A PE=1 SV=1	1	13	13	13	13	13	13	41	41	41	39.591	366	366	1.55	13	16	0	125.42	By MS/MS	0.52939	0.87834	29.407	26	0	Median	0.52939	0.87834	29.407	26	0	Median	41	193570000	131820000	61759000	193570000	131820000	61759000	9217900	6276900	2940900	9217900
P50336	P50336	2	2	2	Protoporphyrinogen oxidase	PPOX	>sp|P50336|PPOX_HUMAN Protoporphyrinogen oxidase OS=Homo sapiens GN=PPOX PE=1 SV=1	1	2	2	2	2	2	2	4.6	4.6	4.6	50.765	477	477	1.33	2	1	0	12.143	By MS/MS	0.4748	0.9365	56.535	3	2	Median	0.4748	0.9365	56.535	3	2	Median	4.6	3975300	2584500	1390800	3975300	2584500	1390800	159010	103380	55630	159010
P50402	P50402	9	9	9	Emerin	EMD	>sp|P50402|EMD_HUMAN Emerin OS=Homo sapiens GN=EMD PE=1 SV=1	1	9	9	9	9	9	9	37.4	37.4	37.4	28.994	254	254	1.47	10	9	0	72.188	By MS/MS	0.42526	0.65543	38.025	19	0	Median	0.42526	0.65543	38.025	19	0	Median	37.4	112320000	81230000	31095000	112320000	81230000	31095000	9360400	6769200	2591200	9360400
P50454	P50454	2	2	2	Serpin H1	SERPINH1	>sp|P50454|SERPH_HUMAN Serpin H1 OS=Homo sapiens GN=SERPINH1 PE=1 SV=2	1	2	2	2	2	2	2	4.5	4.5	4.5	46.44	418	418	1.67	1	2	0	11.918	By MS/MS	1.1139	1.7147	36.958	3	3	Median	1.1139	1.7147	36.958	3	3	Median	4.5	2485300	889390	1595900	2485300	889390	1595900	108060	38669	69389	108060
P50914	P50914	6	6	6	60S ribosomal protein L14	RPL14	>sp|P50914|RL14_HUMAN 60S ribosomal protein L14 OS=Homo sapiens GN=RPL14 PE=1 SV=4	1	6	6	6	6	6	6	25.1	25.1	25.1	23.432	215	215	1.5	7	7	0	69.469	By MS/MS	0.65853	1.1197	19.824	13	0	Median	0.65853	1.1197	19.824	13	0	Median	25.1	212580000	130430000	82142000	212580000	130430000	82142000	35429000	21739000	13690000	35429000
P51148;P61020	P51148	6;2	6;2	4;0	Ras-related protein Rab-5C	RAB5C	>sp|P51148|RAB5C_HUMAN Ras-related protein Rab-5C OS=Homo sapiens GN=RAB5C PE=1 SV=2	2	6	6	4	6	6	4	41.7	41.7	31.9	23.482	216	216;215	1.54	6	7	0	50.717	By MS/MS	0.66585	1.0463	40.866	11	0	Median	0.66585	1.0463	40.866	11	0	Median	41.7	183070000	106640000	76437000	183070000	106640000	76437000	16643000	9694300	6948800	16643000
P51149	P51149	10	10	10	Ras-related protein Rab-7a	RAB7A	>sp|P51149|RAB7A_HUMAN Ras-related protein Rab-7a OS=Homo sapiens GN=RAB7A PE=1 SV=1	1	10	10	10	10	10	10	58	58	58	23.489	207	207	1.5	9	9	0	107.83	By MS/MS	0.63088	1.1288	39.551	18	0	Median	0.63088	1.1288	39.551	18	0	Median	58	274030000	167760000	106270000	274030000	167760000	106270000	19574000	11983000	7590700	19574000
Q9NP90;P51151	Q9NP90;P51151	1;1	1;1	1;1	Ras-related protein Rab-9B;Ras-related protein Rab-9A	RAB9B;RAB9A	>sp|Q9NP90|RAB9B_HUMAN Ras-related protein Rab-9B OS=Homo sapiens GN=RAB9B PE=1 SV=1;>sp|P51151|RAB9A_HUMAN Ras-related protein Rab-9A OS=Homo sapiens GN=RAB9A PE=1 SV=1	2	1	1	1	1	1	1	5.5	5.5	5.5	22.719	201	201;201	1.5	1	1	0.0022002	6.8036	By MS/MS	NaN	NaN	NaN	1	0	Median	NaN	NaN	NaN	1	0	Median	5.5	2463000	1548700	914320	2463000	1548700	914320	223910	140790	83120	223910
P51398	P51398	10	10	10	28S ribosomal protein S29, mitochondrial	DAP3	>sp|P51398|RT29_HUMAN 28S ribosomal protein S29, mitochondrial OS=Homo sapiens GN=DAP3 PE=1 SV=1	1	10	10	10	10	10	10	30.2	30.2	30.2	45.566	398	398	1.61	7	11	0	90.957	By MS/MS	0.4535	0.77464	33.342	16	0	Median	0.4535	0.77464	33.342	16	0	Median	30.2	48544000	32791000	15754000	48544000	32791000	15754000	2206600	1490500	716070	2206600
P51553	P51553	4	4	4	Isocitrate dehydrogenase [NAD] subunit gamma, mitochondrial	IDH3G	>sp|P51553|IDH3G_HUMAN Isocitrate dehydrogenase [NAD] subunit gamma, mitochondrial OS=Homo sapiens GN=IDH3G PE=1 SV=1	1	4	4	4	4	4	4	13.5	13.5	13.5	42.794	393	393	1.71	2	5	0	33.281	By MS/MS	0.55823	0.99753	35.27	5	0	Median	0.55823	0.99753	35.27	5	0	Median	13.5	13691000	8868600	4822000	13691000	8868600	4822000	760590	492700	267890	760590
P51571	P51571	6	6	6	Translocon-associated protein subunit delta	SSR4	>sp|P51571|SSRD_HUMAN Translocon-associated protein subunit delta OS=Homo sapiens GN=SSR4 PE=1 SV=1	1	6	6	6	6	6	6	32.4	32.4	32.4	18.998	173	173	1.5	9	9	0	75.084	By MS/MS	0.54894	0.97063	26.045	17	0	Median	0.54894	0.97063	26.045	17	0	Median	32.4	141520000	91458000	50061000	141520000	91458000	50061000	20217000	13065000	7151500	20217000
P51572	P51572	8	8	8	B-cell receptor-associated protein 31	BCAP31	>sp|P51572|BAP31_HUMAN B-cell receptor-associated protein 31 OS=Homo sapiens GN=BCAP31 PE=1 SV=3	1	8	8	8	8	8	8	27.6	27.6	27.6	27.991	246	246	1.38	13	8	0	69.384	By MS/MS	0.51293	0.95818	17.373	15	0	Median	0.51293	0.95818	17.373	15	0	Median	27.6	258410000	175620000	82789000	258410000	175620000	82789000	17228000	11708000	5519200	17228000
P51648;P48448;P43353	P51648	6;1;1	6;1;1	5;0;0	Fatty aldehyde dehydrogenase	ALDH3A2	>sp|P51648|AL3A2_HUMAN Fatty aldehyde dehydrogenase OS=Homo sapiens GN=ALDH3A2 PE=1 SV=1	3	6	6	5	6	6	5	16.1	16.1	13.6	54.847	485	485;385;468	1.55	5	6	0	42.244	By MS/MS	0.59158	1.1007	23.748	9	0	Median	0.59158	1.1007	23.748	9	0	Median	16.1	38768000	26959000	11809000	38768000	26959000	11809000	1762200	1225400	536790	1762200
P51649	P51649	3	3	3	Succinate-semialdehyde dehydrogenase, mitochondrial	ALDH5A1	>sp|P51649|SSDH_HUMAN Succinate-semialdehyde dehydrogenase, mitochondrial OS=Homo sapiens GN=ALDH5A1 PE=1 SV=2	1	3	3	3	3	3	3	6.5	6.5	6.5	57.214	535	535	1.5	3	3	0	23.544	By MS/MS	0.62214	1.0608	44.75	6	0	Median	0.62214	1.0608	44.75	6	0	Median	6.5	18003000	11157000	6845900	18003000	11157000	6845900	692410	429110	263300	692410
P51659	P51659	5	5	5	Peroxisomal multifunctional enzyme type 2;(3R)-hydroxyacyl-CoA dehydrogenase;Enoyl-CoA hydratase 2	HSD17B4	>sp|P51659|DHB4_HUMAN Peroxisomal multifunctional enzyme type 2 OS=Homo sapiens GN=HSD17B4 PE=1 SV=3	1	5	5	5	5	5	5	8.8	8.8	8.8	79.685	736	736	1.83	1	5	0	45.061	By MS/MS	2.3759	3.6427	35.608	5	0	Median	2.3759	3.6427	35.608	5	0	Median	8.8	9856300	5235400	4620900	9856300	5235400	4620900	234670	124650	110020	234670
P51798	P51798	2	2	2	H(+)/Cl(-) exchange transporter 7	CLCN7	>sp|P51798|CLCN7_HUMAN H(+)/Cl(-) exchange transporter 7 OS=Homo sapiens GN=CLCN7 PE=1 SV=2	1	2	2	2	2	2	2	2.2	2.2	2.2	88.678	805	805	2		2	0	12.807	By MS/MS	NaN	NaN	NaN	1	0	Median	NaN	NaN	NaN	1	0	Median	2.2	427200	225160	202040	427200	225160	202040	18574	9789.7	8784.2	18574
P51809	P51809	2	2	2	Vesicle-associated membrane protein 7	VAMP7	>sp|P51809|VAMP7_HUMAN Vesicle-associated membrane protein 7 OS=Homo sapiens GN=VAMP7 PE=1 SV=3	1	2	2	2	2	2	2	9.1	9.1	9.1	24.935	220	220	1.4	3	2	0	20.896	By MS/MS	0.53971	0.88287	17.511	3	0	Median	0.53971	0.88287	17.511	3	0	Median	9.1	15251000	9820000	5431100	15251000	9820000	5431100	1173200	755380	417780	1173200
P51970	P51970	4	4	4	NADH dehydrogenase [ubiquinone] 1 alpha subcomplex subunit 8	NDUFA8	>sp|P51970|NDUA8_HUMAN NADH dehydrogenase [ubiquinone] 1 alpha subcomplex subunit 8 OS=Homo sapiens GN=NDUFA8 PE=1 SV=3	1	4	4	4	4	4	4	26.7	26.7	26.7	20.105	172	172	1.5	5	5	0	35.825	By MS/MS	0.47923	0.91529	24.533	9	0	Median	0.47923	0.91529	24.533	9	0	Median	26.7	106210000	76123000	30088000	106210000	76123000	30088000	11801000	8458100	3343100	11801000
P52272	P52272	15	15	15	Heterogeneous nuclear ribonucleoprotein M	HNRNPM	>sp|P52272|HNRPM_HUMAN Heterogeneous nuclear ribonucleoprotein M OS=Homo sapiens GN=HNRNPM PE=1 SV=3	1	15	15	15	15	15	15	24	24	24	77.515	730	730	1.62	9	15	0	99.185	By MS/MS	0.6787	1.1058	32.882	23	0	Median	0.6787	1.1058	32.882	23	0	Median	24	68806000	40458000	28348000	68806000	40458000	28348000	1463900	860800	603140	1463900
P52569	P52569	1	1	1	Low affinity cationic amino acid transporter 2	SLC7A2	>sp|P52569|CTR2_HUMAN Low affinity cationic amino acid transporter 2 OS=Homo sapiens GN=SLC7A2 PE=1 SV=2	1	1	1	1	1	1	1	1.5	1.5	1.5	71.672	658	658	1	1		0.0022831	7.3966	By MS/MS	NaN	NaN	NaN	1	0	Median	NaN	NaN	NaN	1	0	Median	1.5	7215800	3824800	3390900	7215800	3824800	3390900	267250	141660	125590	267250
P52740	P52740	1	1	1	Zinc finger protein 132	ZNF132	>sp|P52740|ZN132_HUMAN Zinc finger protein 132 OS=Homo sapiens GN=ZNF132 PE=2 SV=2	1	1	1	1	1	1	1	1.6	1.6	1.6	80.622	706	706	1.5	1	1	1	-2	By MS/MS	0.35847	0.61105	21.291	2	0	Median	0.35847	0.61105	21.291	2	0	Median	1.6	2279200	1431900	847290	2279200	1431900	847290	58441	36716	21725	58441
P52758	P52758	1	1	1	Ribonuclease UK114	HRSP12	>sp|P52758|UK114_HUMAN Ribonuclease UK114 OS=Homo sapiens GN=HRSP12 PE=1 SV=1	1	1	1	1	1	1	1	8	8	8	14.494	137	137	2		1	0.0023095	7.6214	By MS/MS	NaN	NaN	NaN	1	0	Median	NaN	NaN	NaN	1	0	Median	8	848270	458780	389490	848270	458780	389490	121180	65540	55641	121180
P52789	P52789	5	2	2	Hexokinase-2	HK2	>sp|P52789|HXK2_HUMAN Hexokinase-2 OS=Homo sapiens GN=HK2 PE=1 SV=2	1	5	2	2	5	2	2	4.9	2.1	2.1	102.38	917	917	1.5	2	2	0	12.673	By MS/MS	0.84779	1.6224	9.0397	3	0	Median	0.84779	1.6224	9.0397	3	0	Median	4.9	3954300	2040400	1913800	3954300	2040400	1913800	82381	42509	39872	82381
P52815	P52815	4	4	4	39S ribosomal protein L12, mitochondrial	MRPL12	>sp|P52815|RM12_HUMAN 39S ribosomal protein L12, mitochondrial OS=Homo sapiens GN=MRPL12 PE=1 SV=2	1	4	4	4	4	4	4	23.7	23.7	23.7	21.348	198	198	1.5	5	5	0	65.351	By MS/MS	0.53851	0.87074	17.596	9	0	Median	0.53851	0.87074	17.596	9	0	Median	23.7	194220000	127550000	66667000	194220000	127550000	66667000	24277000	15944000	8333300	24277000
P53007	P53007	11	11	11	Tricarboxylate transport protein, mitochondrial	SLC25A1	>sp|P53007|TXTP_HUMAN Tricarboxylate transport protein, mitochondrial OS=Homo sapiens GN=SLC25A1 PE=1 SV=2	1	11	11	11	11	11	11	37	37	37	34.012	311	311	1.39	14	9	0	88.66	By MS/MS	0.52361	0.92584	27.374	20	0	Median	0.52361	0.92584	27.374	20	0	Median	37	359840000	243990000	115840000	359840000	243990000	115840000	21167000	14353000	6814400	21167000
P53597	P53597	4	4	4	Succinyl-CoA ligase [ADP/GDP-forming] subunit alpha, mitochondrial	SUCLG1	>sp|P53597|SUCA_HUMAN Succinyl-CoA ligase [ADP/GDP-forming] subunit alpha, mitochondrial OS=Homo sapiens GN=SUCLG1 PE=1 SV=4	1	4	4	4	4	4	4	12.1	12.1	12.1	36.249	346	346	1.5	3	3	0	30.449	By MS/MS	0.39114	0.66622	21.386	4	0	Median	0.39114	0.66622	21.386	4	0	Median	12.1	23455000	16665000	6790400	23455000	16665000	6790400	1675400	1190300	485030	1675400
P53701	P53701	7	7	7	Cytochrome c-type heme lyase	HCCS	>sp|P53701|CCHL_HUMAN Cytochrome c-type heme lyase OS=Homo sapiens GN=HCCS PE=1 SV=1	1	7	7	7	7	7	7	26.5	26.5	26.5	30.601	268	268	1.58	5	7	0	51.778	By MS/MS	0.61218	0.97567	14.565	10	0	Median	0.61218	0.97567	14.565	10	0	Median	26.5	15415000	9698200	5716400	15415000	9698200	5716400	963410	606140	357270	963410
P53985	P53985	4	4	4	Monocarboxylate transporter 1	SLC16A1	>sp|P53985|MOT1_HUMAN Monocarboxylate transporter 1 OS=Homo sapiens GN=SLC16A1 PE=1 SV=3	1	4	4	4	4	4	4	7.6	7.6	7.6	53.944	500	500	1.43	4	3	0	23.501	By MS/MS	0.44504	0.84455	13.9	5	0	Median	0.44504	0.84455	13.9	5	0	Median	7.6	35599000	26451000	9147700	35599000	26451000	9147700	2542800	1889400	653410	2542800
P54709	P54709	3	3	3	Sodium/potassium-transporting ATPase subunit beta-3	ATP1B3	>sp|P54709|AT1B3_HUMAN Sodium/potassium-transporting ATPase subunit beta-3 OS=Homo sapiens GN=ATP1B3 PE=1 SV=1	1	3	3	3	3	3	3	18.3	18.3	18.3	31.512	279	279	1.5	3	3	0	28.878	By MS/MS	0.54225	1.0022	37.661	6	0	Median	0.54225	1.0022	37.661	6	0	Median	18.3	40423000	29720000	10702000	40423000	29720000	10702000	3368600	2476700	891870	3368600
P54886	P54886	25	25	25	Delta-1-pyrroline-5-carboxylate synthase;Glutamate 5-kinase;Gamma-glutamyl phosphate reductase	ALDH18A1	>sp|P54886|P5CS_HUMAN Delta-1-pyrroline-5-carboxylate synthase OS=Homo sapiens GN=ALDH18A1 PE=1 SV=2	1	25	25	25	25	25	25	42	42	42	87.301	795	795	1.57	23	30	0	265.6	By MS/MS	0.4746	0.74964	27.009	49	0	Median	0.4746	0.74964	27.009	49	0	Median	42	393930000	274190000	119740000	393930000	274190000	119740000	8754000	6093200	2660800	8754000
P55011;Q13621	P55011	6;1	6;1	6;1	Solute carrier family 12 member 2	SLC12A2	>sp|P55011|S12A2_HUMAN Solute carrier family 12 member 2 OS=Homo sapiens GN=SLC12A2 PE=1 SV=1	2	6	6	6	6	6	6	6	6	6	131.45	1212	1212;1099	1.25	6	2	0	38.436	By MS/MS	0.41398	0.81775	40.312	7	0	Median	0.41398	0.81775	40.312	7	0	Median	6	19429000	13726000	5703000	19429000	13726000	5703000	388570	274510	114060	388570
P55084	P55084	15	15	15	Trifunctional enzyme subunit beta, mitochondrial;3-ketoacyl-CoA thiolase	HADHB	>sp|P55084|ECHB_HUMAN Trifunctional enzyme subunit beta, mitochondrial OS=Homo sapiens GN=HADHB PE=1 SV=3	1	15	15	15	15	15	15	40.7	40.7	40.7	51.294	474	474	1.63	10	17	0	107.81	By MS/MS	0.64213	1.0282	33.46	24	0	Median	0.64213	1.0282	33.46	24	0	Median	40.7	209290000	129940000	79349000	209290000	129940000	79349000	8049600	4997700	3051900	8049600
P55809;Q9BYC2	P55809	5;1	5;1	5;1	Succinyl-CoA:3-ketoacid coenzyme A transferase 1, mitochondrial	OXCT1	>sp|P55809|SCOT1_HUMAN Succinyl-CoA:3-ketoacid coenzyme A transferase 1, mitochondrial OS=Homo sapiens GN=OXCT1 PE=1 SV=1	2	5	5	5	5	5	5	11	11	11	56.157	520	520;517	1.38	5	3	0	32.811	By MS/MS	0.50258	0.84813	26.812	5	0	Median	0.50258	0.84813	26.812	5	0	Median	11	21448000	13915000	7533200	21448000	13915000	7533200	857920	556590	301330	857920
P56134	P56134	3	3	3	ATP synthase subunit f, mitochondrial	ATP5J2	>sp|P56134|ATPK_HUMAN ATP synthase subunit f, mitochondrial OS=Homo sapiens GN=ATP5J2 PE=1 SV=3	1	3	3	3	3	3	3	41.5	41.5	41.5	10.918	94	94	1.5	3	3	0	38.129	By MS/MS	0.40792	0.74622	40.53	6	0	Median	0.40792	0.74622	40.53	6	0	Median	41.5	343670000	237830000	105840000	343670000	237830000	105840000	85919000	59459000	26460000	85919000
P56378	P56378	1	1	1	6.8 kDa mitochondrial proteolipid	MP68	>sp|P56378|68MP_HUMAN 6.8 kDa mitochondrial proteolipid OS=Homo sapiens GN=MP68 PE=1 SV=1	1	1	1	1	1	1	1	12.1	12.1	12.1	6.662	58	58	1.5	1	1	0.0021459	6.549	By MS/MS	0.75306	1.2972	8.2459	2	0	Median	0.75306	1.2972	8.2459	2	0	Median	12.1	192820000	114650000	78167000	192820000	114650000	78167000	48205000	28663000	19542000	48205000
Q5VTU8;P56381	Q5VTU8;P56381	2;2	2;2	2;2	ATP synthase subunit epsilon-like protein, mitochondrial;ATP synthase subunit epsilon, mitochondrial	ATP5EP2;ATP5E	>sp|Q5VTU8|AT5EL_HUMAN ATP synthase subunit epsilon-like protein, mitochondrial OS=Homo sapiens GN=ATP5EP2 PE=3 SV=1;>sp|P56381|ATP5E_HUMAN ATP synthase subunit epsilon, mitochondrial OS=Homo sapiens GN=ATP5E PE=1 SV=2	2	2	2	2	2	2	2	31.4	31.4	31.4	5.8068	51	51;51	1.33	2	1	0	12.035	By MS/MS	0.59597	1.1509	2.4156	3	0	Median	0.59597	1.1509	2.4156	3	0	Median	31.4	95202000	59715000	35487000	95202000	59715000	35487000	31734000	19905000	11829000	31734000
P56385	P56385	5	5	5	ATP synthase subunit e, mitochondrial	ATP5I	>sp|P56385|ATP5I_HUMAN ATP synthase subunit e, mitochondrial OS=Homo sapiens GN=ATP5I PE=1 SV=2	1	5	5	5	5	5	5	62.3	62.3	62.3	7.9331	69	69	1.5	5	5	0	42.745	By MS/MS	0.50507	0.84079	52.547	10	0	Median	0.50507	0.84079	52.547	10	0	Median	62.3	241130000	164580000	76554000	241130000	164580000	76554000	80377000	54859000	25518000	80377000
P56556	P56556	3	3	3	NADH dehydrogenase [ubiquinone] 1 alpha subcomplex subunit 6	NDUFA6	>sp|P56556|NDUA6_HUMAN NADH dehydrogenase [ubiquinone] 1 alpha subcomplex subunit 6 OS=Homo sapiens GN=NDUFA6 PE=1 SV=3	1	3	3	3	3	3	3	22.7	22.7	22.7	17.871	154	154	1.6	2	3	0	17.781	By MS/MS	0.5038	0.85975	49.267	4	0	Median	0.5038	0.85975	49.267	4	0	Median	22.7	35064000	23297000	11768000	35064000	23297000	11768000	3896000	2588500	1307500	3896000
P56589	P56589	1	1	1	Peroxisomal biogenesis factor 3	PEX3	>sp|P56589|PEX3_HUMAN Peroxisomal biogenesis factor 3 OS=Homo sapiens GN=PEX3 PE=1 SV=1	1	1	1	1	1	1	1	2.7	2.7	2.7	42.139	373	373	1.5	1	1	0.0022099	6.8536	By MS/MS	0.66521	1.1289	18.227	2	0	Median	0.66521	1.1289	18.227	2	0	Median	2.7	1462000	953070	508940	1462000	953070	508940	81222	52948	28274	81222
P57088	P57088	2	2	2	Transmembrane protein 33	TMEM33	>sp|P57088|TMM33_HUMAN Transmembrane protein 33 OS=Homo sapiens GN=TMEM33 PE=1 SV=2	1	2	2	2	2	2	2	7.7	7.7	7.7	27.978	247	247	1.5	2	2	0	14.777	By MS/MS	0.45744	0.79976	44.905	4	0	Median	0.45744	0.79976	44.905	4	0	Median	7.7	18236000	12614000	5622300	18236000	12614000	5622300	1657800	1146700	511120	1657800
P57105	P57105	3	3	3	Synaptojanin-2-binding protein	SYNJ2BP	>sp|P57105|SYJ2B_HUMAN Synaptojanin-2-binding protein OS=Homo sapiens GN=SYNJ2BP PE=1 SV=2	1	3	3	3	3	3	3	21.4	21.4	21.4	15.928	145	145	1.25	3	1	0	17.643	By MS/MS	0.40998	0.79009	24.325	4	0	Median	0.40998	0.79009	24.325	4	0	Median	21.4	17505000	12188000	5317500	17505000	12188000	5317500	2188200	1523500	664680	2188200
P60033	P60033	1	1	1	CD81 antigen	CD81	>sp|P60033|CD81_HUMAN CD81 antigen OS=Homo sapiens GN=CD81 PE=1 SV=1	1	1	1	1	1	1	1	9.7	9.7	9.7	25.809	236	236	1.5	1	1	0.0023753	8.8215	By MS/MS	0.76554	1.3094	1.3816	2	0	Median	0.76554	1.3094	1.3816	2	0	Median	9.7	39003000	22778000	16225000	39003000	22778000	16225000	4875400	2847200	2028200	4875400
P60468	P60468	2	2	2	Protein transport protein Sec61 subunit beta	SEC61B	>sp|P60468|SC61B_HUMAN Protein transport protein Sec61 subunit beta OS=Homo sapiens GN=SEC61B PE=1 SV=2	1	2	2	2	2	2	2	27.1	27.1	27.1	9.9743	96	96	1.5	2	2	0	16.071	By MS/MS	0.55403	0.92718	60.779	4	0	Median	0.55403	0.92718	60.779	4	0	Median	27.1	47375000	31616000	15759000	47375000	31616000	15759000	7895800	5269300	2626600	7895800
P60602	P60602	2	2	2	Reactive oxygen species modulator 1	ROMO1	>sp|P60602|ROMO1_HUMAN Reactive oxygen species modulator 1 OS=Homo sapiens GN=ROMO1 PE=1 SV=1	1	2	2	2	2	2	2	34.2	34.2	34.2	8.1828	79	79	1.5	2	2	0	23.476	By MS/MS	0.60248	1.1038	50.271	4	0	Median	0.60248	1.1038	50.271	4	0	Median	34.2	27717000	18997000	8719100	27717000	18997000	8719100	6929100	4749400	2179800	6929100
P60604	P60604	2	2	2	Ubiquitin-conjugating enzyme E2 G2	UBE2G2	>sp|P60604|UB2G2_HUMAN Ubiquitin-conjugating enzyme E2 G2 OS=Homo sapiens GN=UBE2G2 PE=1 SV=1	1	2	2	2	2	2	2	22.4	22.4	22.4	18.566	165	165	1.5	2	2	0	14.041	By MS/MS	0.61725	0.94788	29.191	3	0	Median	0.61725	0.94788	29.191	3	0	Median	22.4	9784900	6579200	3205800	9784900	6579200	3205800	1957000	1315800	641150	1957000
P60842;Q14240	P60842;Q14240	1;1	1;1	1;1	Eukaryotic initiation factor 4A-I;Eukaryotic initiation factor 4A-II	EIF4A1;EIF4A2	>sp|P60842|IF4A1_HUMAN Eukaryotic initiation factor 4A-I OS=Homo sapiens GN=EIF4A1 PE=1 SV=1;>sp|Q14240|IF4A2_HUMAN Eukaryotic initiation factor 4A-II OS=Homo sapiens GN=EIF4A2 PE=1 SV=2	2	1	1	1	1	1	1	2.5	2.5	2.5	46.153	406	406;407	1.5	1	1	0.0040816	6.2033	By MS/MS	0.79285	1.3578	40.58	2	0	Median	0.79285	1.3578	40.58	2	0	Median	2.5	2254200	1324600	929600	2254200	1324600	929600	98009	57592	40417	98009
P60866	P60866	4	4	4	40S ribosomal protein S20	RPS20	>sp|P60866|RS20_HUMAN 40S ribosomal protein S20 OS=Homo sapiens GN=RPS20 PE=1 SV=1	1	4	4	4	4	4	4	26.1	26.1	26.1	13.373	119	119	1.44	5	4	0	25.479	By MS/MS	0.60175	1.0973	43.935	8	0	Median	0.60175	1.0973	43.935	8	0	Median	26.1	63287000	42620000	20668000	63287000	42620000	20668000	12657000	8523900	4133600	12657000
P60953;P17081;Q9H4E5	P60953;P17081;Q9H4E5	2;1;1	1;0;0	1;0;0	Cell division control protein 42 homolog;Rho-related GTP-binding protein RhoQ;Rho-related GTP-binding protein RhoJ	CDC42;RHOQ;RHOJ	>sp|P60953|CDC42_HUMAN Cell division control protein 42 homolog OS=Homo sapiens GN=CDC42 PE=1 SV=2;>sp|P17081|RHOQ_HUMAN Rho-related GTP-binding protein RhoQ OS=Homo sapiens GN=RHOQ PE=1 SV=2;>sp|Q9H4E5|RHOJ_HUMAN Rho-related GTP-binding protein RhoJ OS=Ho	3	2	1	1	2	1	1	11	5.2	5.2	21.258	191	191;205;214	1.5	1	1	0.0023725	8.8127	By MS/MS	0.66051	1.1231	15.9	2	0	Median	0.66051	1.1231	15.9	2	0	Median	11	14296000	9050100	5246000	14296000	9050100	5246000	1588500	1005600	582880	1588500
P61006	P61006	4	3	2	Ras-related protein Rab-8A	RAB8A	>sp|P61006|RAB8A_HUMAN Ras-related protein Rab-8A OS=Homo sapiens GN=RAB8A PE=1 SV=1	1	4	3	2	4	3	2	18.8	13.5	9.7	23.668	207	207	1.6	2	3	0	21.004	By MS/MS	0.76137	1.1763	11.823	5	0	Median	0.76137	1.1763	11.823	5	0	Median	18.8	12735000	7967500	4767900	12735000	7967500	4767900	979650	612880	366760	979650
P61009	P61009	2	2	2	Signal peptidase complex subunit 3	SPCS3	>sp|P61009|SPCS3_HUMAN Signal peptidase complex subunit 3 OS=Homo sapiens GN=SPCS3 PE=1 SV=1	1	2	2	2	2	2	2	11.7	11.7	11.7	20.313	180	180	1.4	3	2	0	18.557	By MS/MS	0.59364	0.90517	32.047	3	0	Median	0.59364	0.90517	32.047	3	0	Median	11.7	19415000	13554000	5861600	19415000	13554000	5861600	2773600	1936200	837360	2773600
P61019;Q8WUD1	P61019;Q8WUD1	8;4	8;4	8;4	Ras-related protein Rab-2A;Ras-related protein Rab-2B	RAB2A;RAB2B	>sp|P61019|RAB2A_HUMAN Ras-related protein Rab-2A OS=Homo sapiens GN=RAB2A PE=1 SV=1;>sp|Q8WUD1|RAB2B_HUMAN Ras-related protein Rab-2B OS=Homo sapiens GN=RAB2B PE=1 SV=1	2	8	8	8	8	8	8	47.2	47.2	47.2	23.545	212	212;216	1.6	6	9	0	75.279	By MS/MS	0.76628	1.1717	32.638	13	0	Median	0.76628	1.1717	32.638	13	0	Median	47.2	46938000	27759000	19179000	46938000	27759000	19179000	3352700	1982800	1370000	3352700
P61026	P61026	6	5	4	Ras-related protein Rab-10	RAB10	>sp|P61026|RAB10_HUMAN Ras-related protein Rab-10 OS=Homo sapiens GN=RAB10 PE=1 SV=1	1	6	5	4	6	5	4	29.5	24	20.5	22.541	200	200	1.6	4	6	0	31.046	By MS/MS	0.53779	0.9734	8.4764	9	0	Median	0.53779	0.9734	8.4764	9	0	Median	29.5	52020000	34104000	17917000	52020000	34104000	17917000	4001600	2623400	1378200	4001600
P61106	P61106	7	7	7	Ras-related protein Rab-14	RAB14	>sp|P61106|RAB14_HUMAN Ras-related protein Rab-14 OS=Homo sapiens GN=RAB14 PE=1 SV=4	1	7	7	7	7	7	7	51.2	51.2	51.2	23.897	215	215	1.5	8	8	0	64.593	By MS/MS	0.60689	1.0114	26.13	13	0	Median	0.60689	1.0114	26.13	13	0	Median	51.2	44165000	27649000	16516000	44165000	27649000	16516000	2760300	1728100	1032200	2760300
P61165	P61165	1	1	1	Transmembrane protein 258	TMEM258	>sp|P61165|TM258_HUMAN Transmembrane protein 258 OS=Homo sapiens GN=TMEM258 PE=1 SV=1	1	1	1	1	1	1	1	10.1	10.1	10.1	9.0788	79	79	1.5	1	1	0.008008	6.042	By MS/MS	0.55545	0.97562	3.6224	2	0	Median	0.55545	0.97562	3.6224	2	0	Median	10.1	6521900	4097400	2424500	6521900	4097400	2424500	3260900	2048700	1212200	3260900
P84077;P61204	P84077;P61204	1;1	1;1	1;1	ADP-ribosylation factor 1;ADP-ribosylation factor 3	ARF1;ARF3	>sp|P84077|ARF1_HUMAN ADP-ribosylation factor 1 OS=Homo sapiens GN=ARF1 PE=1 SV=2;>sp|P61204|ARF3_HUMAN ADP-ribosylation factor 3 OS=Homo sapiens GN=ARF3 PE=1 SV=2	2	1	1	1	1	1	1	5.5	5.5	5.5	20.697	181	181;181	1	2		0.0021552	6.563	By MS/MS	0.39659	0.9516	60.96	2	0	Median	0.39659	0.9516	60.96	2	0	Median	5.5	4611800	3608800	1002900	4611800	3608800	1002900	461180	360880	100290	461180
P61224;A6NIZ1	P61224;A6NIZ1	8;6	8;6	2;2	Ras-related protein Rap-1b;Ras-related protein Rap-1b-like protein	RAP1B	>sp|P61224|RAP1B_HUMAN Ras-related protein Rap-1b OS=Homo sapiens GN=RAP1B PE=1 SV=1;>sp|A6NIZ1|RP1BL_HUMAN Ras-related protein Rap-1b-like protein OS=Homo sapiens PE=2 SV=1	2	8	8	2	8	8	2	56.5	56.5	15.2	20.825	184	184;184	1.4	9	6	0	79.838	By MS/MS	0.52028	0.96525	19.454	13	0	Median	0.52028	0.96525	19.454	13	0	Median	56.5	200440000	123910000	76533000	200440000	123910000	76533000	20044000	12391000	7653300	20044000
P61247	P61247	13	13	13	40S ribosomal protein S3a	RPS3A	>sp|P61247|RS3A_HUMAN 40S ribosomal protein S3a OS=Homo sapiens GN=RPS3A PE=1 SV=2	1	13	13	13	13	13	13	44.7	44.7	44.7	29.945	264	264	1.44	14	11	0	85.807	By MS/MS	0.78763	1.3604	21.411	22	0	Median	0.78763	1.3604	21.411	22	0	Median	44.7	231670000	126800000	104880000	231670000	126800000	104880000	13628000	7458500	6169100	13628000
Q9UNX3;P61254	Q9UNX3;P61254	6;6	6;6	6;6	60S ribosomal protein L26-like 1;60S ribosomal protein L26	RPL26L1;RPL26	>sp|Q9UNX3|RL26L_HUMAN 60S ribosomal protein L26-like 1 OS=Homo sapiens GN=RPL26L1 PE=1 SV=1;>sp|P61254|RL26_HUMAN 60S ribosomal protein L26 OS=Homo sapiens GN=RPL26 PE=1 SV=1	2	6	6	6	6	6	6	35.9	35.9	35.9	17.256	145	145;145	1.36	7	4	0	39.184	By MS/MS	0.62724	1.0308	32.12	10	0	Median	0.62724	1.0308	32.12	10	0	Median	35.9	121450000	78426000	43024000	121450000	78426000	43024000	20242000	13071000	7170600	20242000
P61313	P61313	8	8	8	60S ribosomal protein L15	RPL15	>sp|P61313|RL15_HUMAN 60S ribosomal protein L15 OS=Homo sapiens GN=RPL15 PE=1 SV=2	1	8	8	8	8	8	8	38.7	38.7	38.7	24.146	204	204	1.47	10	9	0	55.92	By MS/MS	0.66199	1.2145	27.664	14	0	Median	0.66199	1.2145	27.664	14	0	Median	38.7	257630000	152310000	105320000	257630000	152310000	105320000	23421000	13846000	9574700	23421000
P61353	P61353	6	6	6	60S ribosomal protein L27	RPL27	>sp|P61353|RL27_HUMAN 60S ribosomal protein L27 OS=Homo sapiens GN=RPL27 PE=1 SV=2	1	6	6	6	6	6	6	44.9	44.9	44.9	15.798	136	136	1.5	7	7	0	41.889	By MS/MS	0.60414	1.0169	26.101	14	0	Median	0.60414	1.0169	26.101	14	0	Median	44.9	372930000	235370000	137560000	372930000	235370000	137560000	62156000	39229000	22927000	62156000
P61421	P61421	2	2	2	V-type proton ATPase subunit d 1	ATP6V0D1	>sp|P61421|VA0D1_HUMAN V-type proton ATPase subunit d 1 OS=Homo sapiens GN=ATP6V0D1 PE=1 SV=1	1	2	2	2	2	2	2	6.8	6.8	6.8	40.329	351	351	1.6	2	3	0.0012658	11.539	By MS/MS	0.52609	1.1414	45.336	3	0	Median	0.52609	1.1414	45.336	3	0	Median	6.8	6441500	3810400	2631100	6441500	3810400	2631100	402590	238150	164450	402590
P61513;A6NKH3	P61513;A6NKH3	2;1	2;1	2;1	60S ribosomal protein L37a;Putative 60S ribosomal protein L37a-like protein	RPL37A;RPL37AP8	>sp|P61513|RL37A_HUMAN 60S ribosomal protein L37a OS=Homo sapiens GN=RPL37A PE=1 SV=2;>sp|A6NKH3|RL37L_HUMAN Putative 60S ribosomal protein L37a-like OS=Homo sapiens GN=RPL37L PE=5 SV=2	2	2	2	2	2	2	2	21.7	21.7	21.7	10.275	92	92;93	1.5	2	2	0	15.281	By MS/MS	0.92967	1.4371	10.856	4	0	Median	0.92967	1.4371	10.856	4	0	Median	21.7	14152000	7443100	6709000	14152000	7443100	6709000	3538000	1860800	1677300	3538000
P61586;P08134;P62745	P61586;P08134	8;5;1	8;5;1	8;5;1	Transforming protein RhoA;Rho-related GTP-binding protein RhoC	RHOA;RHOC	>sp|P61586|RHOA_HUMAN Transforming protein RhoA OS=Homo sapiens GN=RHOA PE=1 SV=1;>sp|P08134|RHOC_HUMAN Rho-related GTP-binding protein RhoC OS=Homo sapiens GN=RHOC PE=1 SV=1	3	8	8	8	8	8	8	38.9	38.9	38.9	21.768	193	193;193;196	1.47	8	7	0	66.176	By MS/MS	0.58931	0.92605	44.014	15	0	Median	0.58931	0.92605	44.014	15	0	Median	38.9	111420000	74066000	37357000	111420000	74066000	37357000	13928000	9258200	4669600	13928000
P61604	P61604	8	8	8	10 kDa heat shock protein, mitochondrial	HSPE1	>sp|P61604|CH10_HUMAN 10 kDa heat shock protein, mitochondrial OS=Homo sapiens GN=HSPE1 PE=1 SV=2	1	8	8	8	8	8	8	68.6	68.6	68.6	10.932	102	102	1.52	10	11	0	75.337	By MS/MS	0.43004	0.76849	25.25	18	0	Median	0.43004	0.76849	25.25	18	0	Median	68.6	1152500000	778330000	374210000	1152500000	778330000	374210000	144070000	97291000	46777000	144070000
P61769	P61769	2	2	2	Beta-2-microglobulin;Beta-2-microglobulin form pI 5.3	B2M	>sp|P61769|B2MG_HUMAN Beta-2-microglobulin OS=Homo sapiens GN=B2M PE=1 SV=1	1	2	2	2	2	2	2	26.9	26.9	26.9	13.714	119	119	1	2		0	12.341	By MS/MS	0.57581	1.0852	44.613	2	2	Median	0.57581	1.0852	44.613	2	2	Median	26.9	12044000	8547000	3496600	12044000	8547000	3496600	2007300	1424500	582770	2007300
P61978	P61978	2	2	2	Heterogeneous nuclear ribonucleoprotein K	HNRNPK	>sp|P61978|HNRPK_HUMAN Heterogeneous nuclear ribonucleoprotein K OS=Homo sapiens GN=HNRNPK PE=1 SV=1	1	2	2	2	2	2	2	5.2	5.2	5.2	50.976	463	463	2		2	0	12.182	By MS/MS	0.79847	1.2188	5.4871	2	0	Median	0.79847	1.2188	5.4871	2	0	Median	5.2	2726900	1647800	1079100	2726900	1647800	1079100	118560	71645	46916	118560
P62070;P10301	P62070;P10301	2;1	2;1	2;1	Ras-related protein R-Ras2;Ras-related protein R-Ras	RRAS2;RRAS	>sp|P62070|RRAS2_HUMAN Ras-related protein R-Ras2 OS=Homo sapiens GN=RRAS2 PE=1 SV=1;>sp|P10301|RRAS_HUMAN Ras-related protein R-Ras OS=Homo sapiens GN=RRAS PE=1 SV=1	2	2	2	2	2	2	2	11.3	11.3	11.3	23.399	204	204;218	1.5	2	2	0	15.102	By MS/MS	0.76844	1.2744	25.053	4	0	Median	0.76844	1.2744	25.053	4	0	Median	11.3	8010600	4779800	3230800	8010600	4779800	3230800	534040	318660	215380	534040
P62072	P62072	2	2	2	Mitochondrial import inner membrane translocase subunit Tim10	TIMM10	>sp|P62072|TIM10_HUMAN Mitochondrial import inner membrane translocase subunit Tim10 OS=Homo sapiens GN=TIMM10 PE=1 SV=1	1	2	2	2	2	2	2	23.3	23.3	23.3	10.333	90	90	1.5	1	1	0	13.349	By MS/MS	0.55349	0.97324	50.975	2	0	Median	0.55349	0.97324	50.975	2	0	Median	23.3	6084700	3687500	2397200	6084700	3687500	2397200	869250	526790	342460	869250
P62081	P62081	2	2	2	40S ribosomal protein S7	RPS7	>sp|P62081|RS7_HUMAN 40S ribosomal protein S7 OS=Homo sapiens GN=RPS7 PE=1 SV=1	1	2	2	2	2	2	2	10.3	10.3	10.3	22.127	194	194	1.5	2	2	0	12.212	By MS/MS	0.65836	1.0058	21.296	3	0	Median	0.65836	1.0058	21.296	3	0	Median	10.3	41599000	25935000	15664000	41599000	25935000	15664000	4159900	2593500	1566400	4159900
P62158;P27482	P62158	4;1	4;1	4;1	Calmodulin	CALM1	>sp|P62158|CALM_HUMAN Calmodulin OS=Homo sapiens GN=CALM1 PE=1 SV=2	2	4	4	4	4	4	4	32.2	32.2	32.2	16.837	149	149;149	1.33	4	2	0	24.784	By MS/MS	0.34945	0.65973	33.366	5	0	Median	0.34945	0.65973	33.366	5	0	Median	32.2	26106000	15610000	10496000	26106000	15610000	10496000	2900700	1734500	1166200	2900700
P62241	P62241	16	16	16	40S ribosomal protein S8	RPS8	>sp|P62241|RS8_HUMAN 40S ribosomal protein S8 OS=Homo sapiens GN=RPS8 PE=1 SV=2	1	16	16	16	16	16	16	60.1	60.1	60.1	24.205	208	208	1.43	21	16	0	167.79	By MS/MS	0.60935	1.1753	19.4	35	0	Median	0.60935	1.1753	19.4	35	0	Median	60.1	546770000	340830000	205940000	546770000	340830000	205940000	60752000	37870000	22882000	60752000
P62244	P62244	5	5	5	40S ribosomal protein S15a	RPS15A	>sp|P62244|RS15A_HUMAN 40S ribosomal protein S15a OS=Homo sapiens GN=RPS15A PE=1 SV=2	1	5	5	5	5	5	5	36.2	36.2	36.2	14.839	130	130	1.56	4	5	0	39.01	By MS/MS	0.8077	1.4243	12.506	9	0	Median	0.8077	1.4243	12.506	9	0	Median	36.2	80116000	44237000	35879000	80116000	44237000	35879000	10015000	5529700	4484800	10015000
P62249	P62249	7	7	7	40S ribosomal protein S16	RPS16	>sp|P62249|RS16_HUMAN 40S ribosomal protein S16 OS=Homo sapiens GN=RPS16 PE=1 SV=2	1	7	7	7	7	7	7	49.3	49.3	49.3	16.445	146	146	1.5	7	7	0	47.832	By MS/MS	0.59518	1.0627	21.567	12	0	Median	0.59518	1.0627	21.567	12	0	Median	49.3	152560000	96370000	56186000	152560000	96370000	56186000	13869000	8760900	5107900	13869000
P62258	P62258	5	5	3	14-3-3 protein epsilon	YWHAE	>sp|P62258|1433E_HUMAN 14-3-3 protein epsilon OS=Homo sapiens GN=YWHAE PE=1 SV=1	1	5	5	3	5	5	3	20.8	20.8	13.7	29.174	255	255	1.44	5	4	0	32.261	By MS/MS	0.62529	1.1522	42.716	8	0	Median	0.62529	1.1522	42.716	8	0	Median	20.8	40244000	26449000	13795000	40244000	26449000	13795000	2367300	1555800	811480	2367300
P62263	P62263	4	4	4	40S ribosomal protein S14	RPS14	>sp|P62263|RS14_HUMAN 40S ribosomal protein S14 OS=Homo sapiens GN=RPS14 PE=1 SV=3	1	4	4	4	4	4	4	38.4	38.4	38.4	16.273	151	151	1.5	4	4	0	26.27	By MS/MS	0.49794	0.93208	31.643	8	0	Median	0.49794	0.93208	31.643	8	0	Median	38.4	35725000	24895000	10830000	35725000	24895000	10830000	8931200	6223700	2707400	8931200
P62266	P62266	3	3	3	40S ribosomal protein S23	RPS23	>sp|P62266|RS23_HUMAN 40S ribosomal protein S23 OS=Homo sapiens GN=RPS23 PE=1 SV=3	1	3	3	3	3	3	3	16.1	16.1	16.1	15.807	143	143	1.5	3	3	0	25.142	By MS/MS	0.57618	1.0669	24.197	6	0	Median	0.57618	1.0669	24.197	6	0	Median	16.1	186900000	107040000	79862000	186900000	107040000	79862000	31151000	17840000	13310000	31151000
P62269	P62269	7	7	7	40S ribosomal protein S18	RPS18	>sp|P62269|RS18_HUMAN 40S ribosomal protein S18 OS=Homo sapiens GN=RPS18 PE=1 SV=3	1	7	7	7	7	7	7	37.5	37.5	37.5	17.718	152	152	1.44	10	8	0	60.541	By MS/MS	0.69475	1.2233	16.485	16	0	Median	0.69475	1.2233	16.485	16	0	Median	37.5	338320000	201650000	136670000	338320000	201650000	136670000	37591000	22406000	15186000	37591000
P62273	P62273	3	3	3	40S ribosomal protein S29	RPS29	>sp|P62273|RS29_HUMAN 40S ribosomal protein S29 OS=Homo sapiens GN=RPS29 PE=1 SV=2	1	3	3	3	3	3	3	46.4	46.4	46.4	6.6767	56	56	1.43	4	3	0	18.228	By MS/MS	0.79134	1.2096	14.274	5	0	Median	0.79134	1.2096	14.274	5	0	Median	46.4	26279000	14373000	11906000	26279000	14373000	11906000	13140000	7186600	5953000	13140000
P62277	P62277	5	5	5	40S ribosomal protein S13	RPS13	>sp|P62277|RS13_HUMAN 40S ribosomal protein S13 OS=Homo sapiens GN=RPS13 PE=1 SV=2	1	5	5	5	5	5	5	37.7	37.7	37.7	17.222	151	151	1.6	4	6	0	33.256	By MS/MS	0.66015	1.1188	24.804	10	0	Median	0.66015	1.1188	24.804	10	0	Median	37.7	102350000	63832000	38520000	102350000	63832000	38520000	11372000	7092400	4280000	11372000
P62280	P62280	8	8	8	40S ribosomal protein S11	RPS11	>sp|P62280|RS11_HUMAN 40S ribosomal protein S11 OS=Homo sapiens GN=RPS11 PE=1 SV=3	1	8	8	8	8	8	8	41.8	41.8	41.8	18.431	158	158	1.5	8	8	0	54.301	By MS/MS	0.71681	1.1553	17.307	15	0	Median	0.71681	1.1553	17.307	15	0	Median	41.8	156490000	93598000	62895000	156490000	93598000	62895000	15649000	9359800	6289500	15649000
P62314	P62314	1	1	1	Small nuclear ribonucleoprotein Sm D1	SNRPD1	>sp|P62314|SMD1_HUMAN Small nuclear ribonucleoprotein Sm D1 OS=Homo sapiens GN=SNRPD1 PE=1 SV=1	1	1	1	1	1	1	1	10.9	10.9	10.9	13.281	119	119	1	1		0.0031153	6.3213	By MS/MS	NaN	NaN	NaN	1	0	Median	NaN	NaN	NaN	1	0	Median	10.9	494210	321410	172800	494210	321410	172800	123550	80353	43199	123550
P62424	P62424	12	12	12	60S ribosomal protein L7a	RPL7A	>sp|P62424|RL7A_HUMAN 60S ribosomal protein L7a OS=Homo sapiens GN=RPL7A PE=1 SV=2	1	12	12	12	12	12	12	38.7	38.7	38.7	29.995	266	266	1.5	14	14	0	116.46	By MS/MS	0.58827	1.0339	26.664	27	0	Median	0.58827	1.0339	26.664	27	0	Median	38.7	501460000	322960000	178510000	501460000	322960000	178510000	50146000	32296000	17851000	50146000
P62701;Q8TD47;P22090	P62701	11;5;5	11;5;5	11;5;5	40S ribosomal protein S4, X isoform	RPS4X	>sp|P62701|RS4X_HUMAN 40S ribosomal protein S4, X isoform OS=Homo sapiens GN=RPS4X PE=1 SV=2	3	11	11	11	11	11	11	45.2	45.2	45.2	29.597	263	263;263;263	1.48	11	10	0	99.2	By MS/MS	0.65346	1.178	25.876	17	0	Median	0.65346	1.178	25.876	17	0	Median	45.2	166650000	104950000	61700000	166650000	104950000	61700000	10416000	6559600	3856300	10416000
P62750	P62750	9	9	9	60S ribosomal protein L23a	RPL23A	>sp|P62750|RL23A_HUMAN 60S ribosomal protein L23a OS=Homo sapiens GN=RPL23A PE=1 SV=1	1	9	9	9	9	9	9	44.2	44.2	44.2	17.695	156	156	1.4	12	8	0	60.407	By MS/MS	0.67636	1.1064	38.467	17	0	Median	0.67636	1.1064	38.467	17	0	Median	44.2	451670000	279980000	171690000	451670000	279980000	171690000	75278000	46663000	28615000	75278000
P62753	P62753	7	7	7	40S ribosomal protein S6	RPS6	>sp|P62753|RS6_HUMAN 40S ribosomal protein S6 OS=Homo sapiens GN=RPS6 PE=1 SV=1	1	7	7	7	7	7	7	26.5	26.5	26.5	28.68	249	249	1.56	7	9	0	54.646	By MS/MS	0.62617	1.1232	32.327	16	0	Median	0.62617	1.1232	32.327	16	0	Median	26.5	93688000	58390000	35298000	93688000	58390000	35298000	11711000	7298800	4412200	11711000
P62805	P62805	11	11	11	Histone H4	HIST1H4A	>sp|P62805|H4_HUMAN Histone H4 OS=Homo sapiens GN=HIST1H4A PE=1 SV=2	1	11	11	11	11	11	11	67	67	67	11.367	103	103	1.48	15	14	0	119.1	By MS/MS	0.53484	1.0121	24.113	23	0	Median	0.53484	1.0121	24.113	23	0	Median	67	1547500000	943140000	604390000	1547500000	943140000	604390000	257920000	157190000	100730000	257920000
P62829	P62829	3	3	3	60S ribosomal protein L23	RPL23	>sp|P62829|RL23_HUMAN 60S ribosomal protein L23 OS=Homo sapiens GN=RPL23 PE=1 SV=1	1	3	3	3	3	3	3	22.1	22.1	22.1	14.865	140	140	1.5	3	3	0	27.41	By MS/MS	0.68818	1.045	20.383	6	0	Median	0.68818	1.045	20.383	6	0	Median	22.1	30425000	19663000	10762000	30425000	19663000	10762000	3380500	2184800	1195700	3380500
P62834	P62834	7	1	1	Ras-related protein Rap-1A	RAP1A	>sp|P62834|RAP1A_HUMAN Ras-related protein Rap-1A OS=Homo sapiens GN=RAP1A PE=1 SV=1	1	7	1	1	7	1	1	48.4	7.1	7.1	20.987	184	184	1.5	1	1	0.0022321	6.9219	By MS/MS	0.49384	0.83065	14.243	2	0	Median	0.49384	0.83065	14.243	2	0	Median	48.4	1580900	1083100	497820	1580900	1083100	497820	158090	108310	49782	158090
P62841	P62841	3	3	3	40S ribosomal protein S15	RPS15	>sp|P62841|RS15_HUMAN 40S ribosomal protein S15 OS=Homo sapiens GN=RPS15 PE=1 SV=2	1	3	3	3	3	3	3	46.9	46.9	46.9	17.04	145	145	1	3		0	48.263	By MS/MS	0.68997	1.3658	29.079	3	2	Plateau	0.68997	1.3658	29.079	3	2	Plateau	46.9	43105000	26408000	16697000	43105000	26408000	16697000	6157800	3772600	2385200	6157800
P62847	P62847	3	3	3	40S ribosomal protein S24	RPS24	>sp|P62847|RS24_HUMAN 40S ribosomal protein S24 OS=Homo sapiens GN=RPS24 PE=1 SV=1	1	3	3	3	3	3	3	28.6	28.6	28.6	15.423	133	133	1.5	4	4	0	35.429	By MS/MS	0.6573	1.153	16.894	8	0	Median	0.6573	1.153	16.894	8	0	Median	28.6	156240000	90507000	65729000	156240000	90507000	65729000	26039000	15085000	10955000	26039000
P62851	P62851	3	3	3	40S ribosomal protein S25	RPS25	>sp|P62851|RS25_HUMAN 40S ribosomal protein S25 OS=Homo sapiens GN=RPS25 PE=1 SV=1	1	3	3	3	3	3	3	22.4	22.4	22.4	13.742	125	125	1.5	3	3	0	23.25	By MS/MS	0.74462	1.2205	12.688	6	0	Median	0.74462	1.2205	12.688	6	0	Median	22.4	227470000	132980000	94492000	227470000	132980000	94492000	45495000	26596000	18898000	45495000
P62854;Q5JNZ5	P62854;Q5JNZ5	3;2	3;2	3;2	40S ribosomal protein S26;Putative 40S ribosomal protein S26-like 1	RPS26;RPS26P11	>sp|P62854|RS26_HUMAN 40S ribosomal protein S26 OS=Homo sapiens GN=RPS26 PE=1 SV=3;>sp|Q5JNZ5|RS26L_HUMAN Putative 40S ribosomal protein S26-like 1 OS=Homo sapiens GN=RPS26P11 PE=5 SV=1	2	3	3	3	3	3	3	31.3	31.3	31.3	13.015	115	115;115	1.43	4	3	0	27.169	By MS/MS	0.64488	1.1336	32.173	5	0	Median	0.64488	1.1336	32.173	5	0	Median	31.3	249160000	140730000	108430000	249160000	140730000	108430000	49832000	28146000	21686000	49832000
P62861	P62861	2	2	2	40S ribosomal protein S30	FAU	>sp|P62861|RS30_HUMAN 40S ribosomal protein S30 OS=Homo sapiens GN=FAU PE=1 SV=1	1	2	2	2	2	2	2	18.6	18.6	18.6	6.6478	59	59	1.5	2	2	0	14.428	By MS/MS	0.64596	1.0997	5.4447	4	0	Median	0.64596	1.0997	5.4447	4	0	Median	18.6	35654000	21479000	14175000	35654000	21479000	14175000	17827000	10740000	7087400	17827000
P62873;P16520	P62873	8;1	8;1	5;0	Guanine nucleotide-binding protein G(I)/G(S)/G(T) subunit beta-1	GNB1	>sp|P62873|GBB1_HUMAN Guanine nucleotide-binding protein G(I)/G(S)/G(T) subunit beta-1 OS=Homo sapiens GN=GNB1 PE=1 SV=3	2	8	8	5	8	8	5	31.8	31.8	22.4	37.377	340	340;340	1.53	9	10	0	131.83	By MS/MS	0.55677	0.98529	29.935	18	0	Median	0.55677	0.98529	29.935	18	0	Median	31.8	248450000	156560000	91892000	248450000	156560000	91892000	19112000	12043000	7068600	19112000
P62879	P62879	5	2	1	Guanine nucleotide-binding protein G(I)/G(S)/G(T) subunit beta-2	GNB2	>sp|P62879|GBB2_HUMAN Guanine nucleotide-binding protein G(I)/G(S)/G(T) subunit beta-2 OS=Homo sapiens GN=GNB2 PE=1 SV=3	1	5	2	1	5	2	1	17.1	7.6	3.5	37.331	340	340	1.5	2	2	0	19.223	By MS/MS	0.69959	1.3106	24.886	4	0	Median	0.69959	1.3106	24.886	4	0	Median	17.1	33112000	20568000	12544000	33112000	20568000	12544000	2547100	1582200	964900	2547100
P62888	P62888	2	2	2	60S ribosomal protein L30	RPL30	>sp|P62888|RL30_HUMAN 60S ribosomal protein L30 OS=Homo sapiens GN=RPL30 PE=1 SV=2	1	2	2	2	2	2	2	27	27	27	12.784	115	115	1.5	2	2	0	16.101	By MS/MS	0.70978	1.2025	11.68	4	0	Median	0.70978	1.2025	11.68	4	0	Median	27	5990500	3494600	2496000	5990500	3494600	2496000	998420	582430	415990	998420
Q59GN2;P62891	Q59GN2;P62891	1;1	1;1	1;1	Putative 60S ribosomal protein L39-like 5;60S ribosomal protein L39	RPL39P5;RPL39	>sp|Q59GN2|R39L5_HUMAN Putative 60S ribosomal protein L39-like 5 OS=Homo sapiens GN=RPL39P5 PE=5 SV=2;>sp|P62891|RL39_HUMAN 60S ribosomal protein L39 OS=Homo sapiens GN=RPL39 PE=1 SV=2	2	1	1	1	1	1	1	19.6	19.6	19.6	6.3225	51	51;51	1.5	1	1	0.0022883	7.4318	By MS/MS	0.42824	0.87822	18.653	2	0	Median	0.42824	0.87822	18.653	2	0	Median	19.6	32400000	22707000	9692800	32400000	22707000	9692800	32400000	22707000	9692800	32400000
P62899	P62899	5	5	5	60S ribosomal protein L31	RPL31	>sp|P62899|RL31_HUMAN 60S ribosomal protein L31 OS=Homo sapiens GN=RPL31 PE=1 SV=1	1	5	5	5	5	5	5	32.8	32.8	32.8	14.463	125	125	1.43	4	3	0	38.485	By MS/MS	0.68698	1.1278	24.647	7	0	Median	0.68698	1.1278	24.647	7	0	Median	32.8	123200000	73945000	49254000	123200000	73945000	49254000	17600000	10564000	7036300	17600000
P62906	P62906	5	5	5	60S ribosomal protein L10a	RPL10A	>sp|P62906|RL10A_HUMAN 60S ribosomal protein L10a OS=Homo sapiens GN=RPL10A PE=1 SV=2	1	5	5	5	5	5	5	29.5	29.5	29.5	24.831	217	217	1.43	8	6	0	39.842	By MS/MS	0.637	1.081	28.524	13	0	Median	0.637	1.081	28.524	13	0	Median	29.5	113750000	73147000	40605000	113750000	73147000	40605000	11375000	7314700	4060500	11375000
P62910	P62910	6	6	6	60S ribosomal protein L32	RPL32	>sp|P62910|RL32_HUMAN 60S ribosomal protein L32 OS=Homo sapiens GN=RPL32 PE=1 SV=2	1	6	6	6	6	6	6	35.6	35.6	35.6	15.86	135	135	1.41	10	7	0	57.07	By MS/MS	0.53823	1.072	26.547	15	0	Median	0.53823	1.072	26.547	15	0	Median	35.6	149000000	86741000	62256000	149000000	86741000	62256000	21285000	12392000	8893700	21285000
P62913	P62913	3	3	3	60S ribosomal protein L11	RPL11	>sp|P62913|RL11_HUMAN 60S ribosomal protein L11 OS=Homo sapiens GN=RPL11 PE=1 SV=2	1	3	3	3	3	3	3	19.7	19.7	19.7	20.252	178	178	1.5	3	3	0	29.559	By MS/MS	0.52682	0.81203	26.666	5	0	Median	0.52682	0.81203	26.666	5	0	Median	19.7	10161000	6353000	3807500	10161000	6353000	3807500	1016100	635300	380750	1016100
P62917	P62917	7	7	7	60S ribosomal protein L8	RPL8	>sp|P62917|RL8_HUMAN 60S ribosomal protein L8 OS=Homo sapiens GN=RPL8 PE=1 SV=2	1	7	7	7	7	7	7	20.6	20.6	20.6	28.024	257	257	1.44	9	7	0	47.788	By MS/MS	0.55419	1.0341	34.608	14	0	Median	0.55419	1.0341	34.608	14	0	Median	20.6	175750000	113870000	61879000	175750000	113870000	61879000	17575000	11387000	6187900	17575000
P62937	P62937	2	2	2	Peptidyl-prolyl cis-trans isomerase A;Peptidyl-prolyl cis-trans isomerase A, N-terminally processed	PPIA	>sp|P62937|PPIA_HUMAN Peptidyl-prolyl cis-trans isomerase A OS=Homo sapiens GN=PPIA PE=1 SV=2	1	2	2	2	2	2	2	15.8	15.8	15.8	18.012	165	165	1.5	2	2	0.0012453	11.278	By MS/MS	0.57911	0.98709	8.8457	4	0	Median	0.57911	0.98709	8.8457	4	0	Median	15.8	8808600	5442900	3365800	8808600	5442900	3365800	880860	544290	336580	880860
P62979;P62987;P0CG47;P0CG48	P62979;P62987;P0CG47;P0CG48	6;4;4;4	6;4;4;4	6;4;4;4	Ubiquitin-40S ribosomal protein S27a;Ubiquitin;40S ribosomal protein S27a;Ubiquitin-60S ribosomal protein L40;Ubiquitin;60S ribosomal protein L40;Polyubiquitin-B;Ubiquitin;Polyubiquitin-C;Ubiquitin	RPS27A;UBA52;UBB;UBC	>sp|P62979|RS27A_HUMAN Ubiquitin-40S ribosomal protein S27a OS=Homo sapiens GN=RPS27A PE=1 SV=2;>sp|P62987|RL40_HUMAN Ubiquitin-60S ribosomal protein L40 OS=Homo sapiens GN=UBA52 PE=1 SV=2;>sp|P0CG47|UBB_HUMAN Polyubiquitin-B OS=Homo sapiens GN=UBB PE=1 SV	4	6	6	6	6	6	6	46.2	46.2	46.2	17.965	156	156;128;229;685	1.38	8	5	0	85.173	By MS/MS	0.62927	1.1413	17.216	13	0	Median	0.62927	1.1413	17.216	13	0	Median	46.2	306800000	184420000	122370000	306800000	184420000	122370000	51133000	30737000	20396000	51133000
P63000;P60763;P15153	P63000;P60763;P15153	6;4;3	6;4;3	5;3;2	Ras-related C3 botulinum toxin substrate 1;Ras-related C3 botulinum toxin substrate 3;Ras-related C3 botulinum toxin substrate 2	RAC1;RAC3;RAC2	>sp|P63000|RAC1_HUMAN Ras-related C3 botulinum toxin substrate 1 OS=Homo sapiens GN=RAC1 PE=1 SV=1;>sp|P60763|RAC3_HUMAN Ras-related C3 botulinum toxin substrate 3 OS=Homo sapiens GN=RAC3 PE=1 SV=1;>sp|P15153|RAC2_HUMAN Ras-related C3 botulinum toxin subst	3	6	6	5	6	6	5	33.3	33.3	27.6	21.45	192	192;192;192	1.5	6	6	0	40.656	By MS/MS	0.58579	1.1151	42.952	12	0	Median	0.58579	1.1151	42.952	12	0	Median	33.3	91398000	61365000	30033000	91398000	61365000	30033000	11425000	7670600	3754100	11425000
P63092;Q5JWF2;P38405	P63092;Q5JWF2	6;6;2	5;5;1	5;5;1	Guanine nucleotide-binding protein G(s) subunit alpha isoforms short;Guanine nucleotide-binding protein G(s) subunit alpha isoforms XLas	GNAS	>sp|P63092|GNAS2_HUMAN Guanine nucleotide-binding protein G(s) subunit alpha isoforms short OS=Homo sapiens GN=GNAS PE=1 SV=1;>sp|Q5JWF2|GNAS1_HUMAN Guanine nucleotide-binding protein G(s) subunit alpha isoforms XLas OS=Homo sapiens GN=GNAS PE=1 SV=2	3	6	5	5	6	5	5	17.8	15	15	45.664	394	394;1037;381	1.43	4	3	0	29.757	By MS/MS	0.4207	0.87539	22.485	5	0	Median	0.4207	0.87539	22.485	5	0	Median	17.8	12119000	8677600	3441000	12119000	8677600	3441000	605930	433880	172050	605930
P63096;P09471;P11488;P19087;A8MTJ3	P63096	6;2;1;1;1	1;0;0;0;0	1;0;0;0;0	Guanine nucleotide-binding protein G(i) subunit alpha-1	GNAI1	>sp|P63096|GNAI1_HUMAN Guanine nucleotide-binding protein G(i) subunit alpha-1 OS=Homo sapiens GN=GNAI1 PE=1 SV=2	5	6	1	1	6	1	1	19.8	3.7	3.7	40.361	354	354;354;350;354;354	1	1		0.0022523	7.0538	By MS/MS	NaN	NaN	NaN	1	0	Median	NaN	NaN	NaN	1	0	Median	19.8	1781700	1014000	767740	1781700	1014000	767740	118780	67597	51182	118780
P63104;P27348;Q04917;P61981;P31947	P63104;P27348;Q04917;P61981;P31947	4;2;2;2;2	2;0;0;0;0	2;0;0;0;0	14-3-3 protein zeta/delta;14-3-3 protein theta;14-3-3 protein eta;14-3-3 protein gamma;14-3-3 protein gamma, N-terminally processed;14-3-3 protein sigma	YWHAZ;YWHAQ;YWHAH;YWHAG;SFN	>sp|P63104|1433Z_HUMAN 14-3-3 protein zeta/delta OS=Homo sapiens GN=YWHAZ PE=1 SV=1;>sp|P27348|1433T_HUMAN 14-3-3 protein theta OS=Homo sapiens GN=YWHAQ PE=1 SV=1;>sp|Q04917|1433F_HUMAN 14-3-3 protein eta OS=Homo sapiens GN=YWHAH PE=1 SV=4;>sp|P61981|1433G	5	4	2	2	4	2	2	18.8	11.4	11.4	27.745	245	245;245;246;247;248	1	2		0	14.454	By MS/MS	0.52247	1.0538	34.169	2	0	Median	0.52247	1.0538	34.169	2	0	Median	18.8	1294100	828930	465130	1294100	828930	465130	92433	59209	33223	92433
P63244	P63244	4	4	4	Guanine nucleotide-binding protein subunit beta-2-like 1;Guanine nucleotide-binding protein subunit beta-2-like 1, N-terminally processed	GNB2L1	>sp|P63244|GBLP_HUMAN Guanine nucleotide-binding protein subunit beta-2-like 1 OS=Homo sapiens GN=GNB2L1 PE=1 SV=3	1	4	4	4	4	4	4	13.6	13.6	13.6	35.076	317	317	1.71	2	5	0	24.638	By MS/MS	0.64125	1.1334	24.079	5	0	Median	0.64125	1.1334	24.079	5	0	Median	13.6	13273000	7932500	5340600	13273000	7932500	5340600	663650	396630	267030	663650
P63261;P60709;Q6S8J3;A5A3E0;P0CG38;Q9BYX7;P0CG39	P63261;P60709	17;16;5;5;4;3;3	17;16;5;5;4;3;3	8;7;1;1;1;1;1	Actin, cytoplasmic 2;Actin, cytoplasmic 2, N-terminally processed;Actin, cytoplasmic 1;Actin, cytoplasmic 1, N-terminally processed	ACTG1;ACTB	>sp|P63261|ACTG_HUMAN Actin, cytoplasmic 2 OS=Homo sapiens GN=ACTG1 PE=1 SV=1;>sp|P60709|ACTB_HUMAN Actin, cytoplasmic 1 OS=Homo sapiens GN=ACTB PE=1 SV=1	7	17	17	8	17	17	8	62.7	62.7	37.3	41.792	375	375;375;1075;1075;1075;375;1038	1.4	26	17	0	207.24	By MS/MS	0.39372	0.76689	40.499	38	0	Median	0.39372	0.76689	40.499	38	0	Median	62.7	947430000	697420000	250010000	947430000	697420000	250010000	47372000	34871000	12501000	47372000
P67809;Q9Y2T7	P67809	7;2	7;2	4;0	Nuclease-sensitive element-binding protein 1	YBX1	>sp|P67809|YBOX1_HUMAN Nuclease-sensitive element-binding protein 1 OS=Homo sapiens GN=YBX1 PE=1 SV=3	2	7	7	4	7	7	4	36.7	36.7	24.1	35.924	324	324;364	1.53	7	8	0	90.416	By MS/MS	0.59393	1.0588	29.522	13	0	Median	0.59393	1.0588	29.522	13	0	Median	36.7	48209000	34482000	13727000	48209000	34482000	13727000	3708400	2652500	1055900	3708400
P67812	P67812	1	1	1	Signal peptidase complex catalytic subunit SEC11A	SEC11A	>sp|P67812|SC11A_HUMAN Signal peptidase complex catalytic subunit SEC11A OS=Homo sapiens GN=SEC11A PE=1 SV=1	1	1	1	1	1	1	1	6.7	6.7	6.7	20.625	179	179	1.5	1	1	0.00611	6.1847	By MS/MS	0.65514	1.3435	30.916	2	0	Median	0.65514	1.3435	30.916	2	0	Median	6.7	13839000	8069800	5768900	13839000	8069800	5768900	1383900	806980	576890	1383900
P68133;P68032;P63267;P62736	P68133;P68032;P63267;P62736	10;10;9;9	1;1;1;1	1;1;1;1	Actin, alpha skeletal muscle;Actin, alpha cardiac muscle 1;Actin, gamma-enteric smooth muscle;Actin, aortic smooth muscle	ACTA1;ACTC1;ACTG2;ACTA2	>sp|P68133|ACTS_HUMAN Actin, alpha skeletal muscle OS=Homo sapiens GN=ACTA1 PE=1 SV=1;>sp|P68032|ACTC_HUMAN Actin, alpha cardiac muscle 1 OS=Homo sapiens GN=ACTC1 PE=1 SV=1;>sp|P63267|ACTH_HUMAN Actin, gamma-enteric smooth muscle OS=Homo sapiens GN=ACTG2 P	4	10	1	1	10	1	1	29.4	4.2	4.2	42.051	377	377;377;376;377	1.5	2	2	0	15.875	By MS/MS	0.36675	0.62639	36.721	4	0	Median	0.36675	0.62639	36.721	4	0	Median	29.4	93894000	65796000	28098000	93894000	65796000	28098000	4694700	3289800	1404900	4694700
Q5VTE0;P68104;Q05639	Q5VTE0;P68104;Q05639	5;5;4	5;5;4	5;5;4	Putative elongation factor 1-alpha-like 3;Elongation factor 1-alpha 1;Elongation factor 1-alpha 2	EEF1A1P5;EEF1A1;EEF1A2	>sp|Q5VTE0|EF1A3_HUMAN Putative elongation factor 1-alpha-like 3 OS=Homo sapiens GN=EEF1A1P5 PE=5 SV=1;>sp|P68104|EF1A1_HUMAN Elongation factor 1-alpha 1 OS=Homo sapiens GN=EEF1A1 PE=1 SV=1;>sp|Q05639|EF1A2_HUMAN Elongation factor 1-alpha 2 OS=Homo sapiens	3	5	5	5	5	5	5	14.3	14.3	14.3	50.184	462	462;462;463	1.44	5	4	0	37.206	By MS/MS	0.47582	0.8904	50.697	9	0	Median	0.47582	0.8904	50.697	9	0	Median	14.3	68098000	48509000	19589000	68098000	48509000	19589000	3242800	2309900	932830	3242800
P68363;Q9BQE3;Q71U36;P68366;Q13748;Q6PEY2;Q9NY65;A6NHL2	P68363;Q9BQE3;Q71U36;P68366;Q13748	11;10;10;7;7;5;4;2	11;10;10;7;7;5;4;2	11;10;10;7;7;5;4;2	Tubulin alpha-1B chain;Tubulin alpha-1C chain;Tubulin alpha-1A chain;Tubulin alpha-4A chain;Tubulin alpha-3C/D chain	TUBA1B;TUBA1C;TUBA1A;TUBA4A;TUBA3C	>sp|P68363|TBA1B_HUMAN Tubulin alpha-1B chain OS=Homo sapiens GN=TUBA1B PE=1 SV=1;>sp|Q9BQE3|TBA1C_HUMAN Tubulin alpha-1C chain OS=Homo sapiens GN=TUBA1C PE=1 SV=1;>sp|Q71U36|TBA1A_HUMAN Tubulin alpha-1A chain OS=Homo sapiens GN=TUBA1A PE=1 SV=1;>sp|P68366	8	11	11	11	11	11	11	34.8	34.8	34.8	50.151	451	451;449;451;448;450;450;449;446	1.41	13	9	0	93.357	By MS/MS	0.55489	0.94573	38.277	16	0	Median	0.55489	0.94573	38.277	16	0	Median	34.8	99843000	68892000	30951000	99843000	68892000	30951000	4754400	3280600	1473800	4754400
P68431;Q16695;Q6NXT2	P68431;Q16695;Q6NXT2	4;3;2	4;3;2	1;0;0	Histone H3.1;Histone H3.1t;Histone H3.3C	HIST1H3A;HIST3H3;H3F3C	>sp|P68431|H31_HUMAN Histone H3.1 OS=Homo sapiens GN=HIST1H3A PE=1 SV=2;>sp|Q16695|H31T_HUMAN Histone H3.1t OS=Homo sapiens GN=HIST3H3 PE=1 SV=3;>sp|Q6NXT2|H3C_HUMAN Histone H3.3C OS=Homo sapiens GN=H3F3C PE=1 SV=3	3	4	4	1	4	4	1	43.4	43.4	23.5	15.404	136	136;136;135	1.5	5	5	0	50.139	By MS/MS	0.5874	1.0508	14.966	10	0	Median	0.5874	1.0508	14.966	10	0	Median	43.4	656060000	396130000	259930000	656060000	396130000	259930000	164020000	99032000	64984000	164020000
P78310	P78310	3	3	3	Coxsackievirus and adenovirus receptor	CXADR	>sp|P78310|CXAR_HUMAN Coxsackievirus and adenovirus receptor OS=Homo sapiens GN=CXADR PE=1 SV=1	1	3	3	3	3	3	3	7.7	7.7	7.7	40.029	365	365	1.6	2	3	0	17.852	By MS/MS	0.40521	0.73117	19.08	5	0	Median	0.40521	0.73117	19.08	5	0	Median	7.7	5918500	4228900	1689600	5918500	4228900	1689600	246600	176200	70402	246600
P80723	P80723	5	5	5	Brain acid soluble protein 1	BASP1	>sp|P80723|BASP1_HUMAN Brain acid soluble protein 1 OS=Homo sapiens GN=BASP1 PE=1 SV=2	1	5	5	5	5	5	5	46.3	46.3	46.3	22.693	227	227	1.14	6	1	0	33.244	By MS/MS	0.15677	0.29304	14.505	4	0	Median	0.15677	0.29304	14.505	4	0	Median	46.3	28876000	25949000	2927400	28876000	25949000	2927400	2221300	1996100	225180	2221300
P82650	P82650	10	10	10	28S ribosomal protein S22, mitochondrial	MRPS22	>sp|P82650|RT22_HUMAN 28S ribosomal protein S22, mitochondrial OS=Homo sapiens GN=MRPS22 PE=1 SV=1	1	10	10	10	10	10	10	33.3	33.3	33.3	41.28	360	360	1.47	10	9	0	78.459	By MS/MS	0.62073	1.0025	25.324	15	0	Median	0.62073	1.0025	25.324	15	0	Median	33.3	66029000	42434000	23594000	66029000	42434000	23594000	2751200	1768100	983090	2751200
P82663	P82663	4	4	4	28S ribosomal protein S25, mitochondrial	MRPS25	>sp|P82663|RT25_HUMAN 28S ribosomal protein S25, mitochondrial OS=Homo sapiens GN=MRPS25 PE=1 SV=1	1	4	4	4	4	4	4	27.2	27.2	27.2	20.116	173	173	1.33	4	2	0	33.101	By MS/MS	0.52689	0.99415	17.195	6	4	Median	0.52689	0.99415	17.195	6	4	Median	27.2	50893000	33350000	17543000	50893000	33350000	17543000	5654800	3705600	1949200	5654800
P82664	P82664	1	1	1	28S ribosomal protein S10, mitochondrial	MRPS10	>sp|P82664|RT10_HUMAN 28S ribosomal protein S10, mitochondrial OS=Homo sapiens GN=MRPS10 PE=1 SV=2	1	1	1	1	1	1	1	6	6	6	22.999	201	201	1.5	1	1	0.0022075	6.8425	By MS/MS	0.45779	0.77897	2.5853	2	1	Median	0.45779	0.77897	2.5853	2	1	Median	6	5564000	3703500	1860600	5564000	3703500	1860600	463670	308620	155050	463670
P82673	P82673	4	4	4	28S ribosomal protein S35, mitochondrial	MRPS35	>sp|P82673|RT35_HUMAN 28S ribosomal protein S35, mitochondrial OS=Homo sapiens GN=MRPS35 PE=1 SV=1	1	4	4	4	4	4	4	21.4	21.4	21.4	36.844	323	323	1.33	6	3	0	34.995	By MS/MS	0.56058	0.86372	68.92	5	0	Median	0.56058	0.86372	68.92	5	0	Median	21.4	62426000	41881000	20545000	62426000	41881000	20545000	4161800	2792100	1369700	4161800
P82675	P82675	4	4	4	28S ribosomal protein S5, mitochondrial	MRPS5	>sp|P82675|RT05_HUMAN 28S ribosomal protein S5, mitochondrial OS=Homo sapiens GN=MRPS5 PE=1 SV=2	1	4	4	4	4	4	4	7.9	7.9	7.9	48.006	430	430	1.43	4	3	0	23.503	By MS/MS	0.56221	1.0403	25.007	7	0	Median	0.56221	1.0403	25.007	7	0	Median	7.9	31389000	20120000	11269000	31389000	20120000	11269000	1207300	773840	433430	1207300
P82909	P82909	2	2	2	28S ribosomal protein S36, mitochondrial	MRPS36	>sp|P82909|RT36_HUMAN 28S ribosomal protein S36, mitochondrial OS=Homo sapiens GN=MRPS36 PE=1 SV=2	1	2	2	2	2	2	2	27.2	27.2	27.2	11.466	103	103	1.67	1	2	0	12.509	By MS/MS	0.50783	0.85526	21.049	3	0	Median	0.50783	0.85526	21.049	3	0	Median	27.2	11787000	8000600	3786500	11787000	8000600	3786500	2357400	1600100	757300	2357400
P82912	P82912	1	1	1	28S ribosomal protein S11, mitochondrial	MRPS11	>sp|P82912|RT11_HUMAN 28S ribosomal protein S11, mitochondrial OS=Homo sapiens GN=MRPS11 PE=1 SV=2	1	1	1	1	1	1	1	5.7	5.7	5.7	20.616	194	194	1.5	1	1	0.0023068	7.6193	By MS/MS	0.32836	0.60667	3.889	2	0	Median	0.32836	0.60667	3.889	2	0	Median	5.7	5902900	3995500	1907400	5902900	3995500	1907400	655880	443940	211940	655880
P82914	P82914	5	5	5	28S ribosomal protein S15, mitochondrial	MRPS15	>sp|P82914|RT15_HUMAN 28S ribosomal protein S15, mitochondrial OS=Homo sapiens GN=MRPS15 PE=1 SV=1	1	5	5	5	5	5	5	18.7	18.7	18.7	29.842	257	257	1.43	4	3	0	28.59	By MS/MS	0.47679	0.99626	33.399	4	0	Median	0.47679	0.99626	33.399	4	0	Median	18.7	6453900	4864100	1589800	6453900	4864100	1589800	430260	324270	105990	430260
P82921	P82921	4	4	4	28S ribosomal protein S21, mitochondrial	MRPS21	>sp|P82921|RT21_HUMAN 28S ribosomal protein S21, mitochondrial OS=Homo sapiens GN=MRPS21 PE=1 SV=2	1	4	4	4	4	4	4	49.4	49.4	49.4	10.741	87	87	1.57	3	4	0	33.506	By MS/MS	0.51311	0.77582	27.872	6	0	Median	0.51311	0.77582	27.872	6	0	Median	49.4	20232000	14239000	5992400	20232000	14239000	5992400	5057900	3559800	1498100	5057900
P82930	P82930	6	6	6	28S ribosomal protein S34, mitochondrial	MRPS34	>sp|P82930|RT34_HUMAN 28S ribosomal protein S34, mitochondrial OS=Homo sapiens GN=MRPS34 PE=1 SV=2	1	6	6	6	6	6	6	28	28	28	25.65	218	218	1.5	7	7	0	42.27	By MS/MS	0.58779	0.95203	33.448	14	0	Median	0.58779	0.95203	33.448	14	0	Median	28	78908000	50691000	28217000	78908000	50691000	28217000	6575600	4224300	2351400	6575600
P82932	P82932	3	3	3	28S ribosomal protein S6, mitochondrial	MRPS6	>sp|P82932|RT06_HUMAN 28S ribosomal protein S6, mitochondrial OS=Homo sapiens GN=MRPS6 PE=1 SV=3	1	3	3	3	3	3	3	33.6	33.6	33.6	14.226	125	125	1.5	3	3	0	20.516	By MS/MS	0.48173	0.90442	20.437	4	0	Median	0.48173	0.90442	20.437	4	0	Median	33.6	25323000	18451000	6872300	25323000	18451000	6872300	3165400	2306400	859040	3165400
P82933	P82933	6	6	6	28S ribosomal protein S9, mitochondrial	MRPS9	>sp|P82933|RT09_HUMAN 28S ribosomal protein S9, mitochondrial OS=Homo sapiens GN=MRPS9 PE=1 SV=2	1	6	6	6	6	6	6	21.2	21.2	21.2	45.834	396	396	1.5	6	6	0	45.96	By MS/MS	0.54299	0.89789	36.754	11	0	Median	0.54299	0.89789	36.754	11	0	Median	21.2	55594000	38595000	16999000	55594000	38595000	16999000	2223700	1543800	679950	2223700
P83731	P83731	6	6	6	60S ribosomal protein L24	RPL24	>sp|P83731|RL24_HUMAN 60S ribosomal protein L24 OS=Homo sapiens GN=RPL24 PE=1 SV=1	1	6	6	6	6	6	6	31.8	31.8	31.8	17.779	157	157	1.46	7	6	0	52.154	By MS/MS	0.82013	1.4183	22.793	12	0	Median	0.82013	1.4183	22.793	12	0	Median	31.8	199900000	107020000	92881000	199900000	107020000	92881000	24988000	13378000	11610000	24988000
Q969Q0;P83881	Q969Q0;P83881	2;2	2;2	2;2	60S ribosomal protein L36a-like;60S ribosomal protein L36a	RPL36AL;RPL36A	>sp|Q969Q0|RL36L_HUMAN 60S ribosomal protein L36a-like OS=Homo sapiens GN=RPL36AL PE=1 SV=3;>sp|P83881|RL36A_HUMAN 60S ribosomal protein L36a OS=Homo sapiens GN=RPL36A PE=1 SV=2	2	2	2	2	2	2	2	12.3	12.3	12.3	12.469	106	106;106	1.33	2	1	0	13.004	By MS/MS	0.43056	0.92745	12.589	3	0	Median	0.43056	0.92745	12.589	3	0	Median	12.3	24323000	16673000	7650000	24323000	16673000	7650000	6080600	4168200	1912500	6080600
P84090	P84090	2	2	2	Enhancer of rudimentary homolog	ERH	>sp|P84090|ERH_HUMAN Enhancer of rudimentary homolog OS=Homo sapiens GN=ERH PE=1 SV=1	1	2	2	2	2	2	2	21.2	21.2	21.2	12.259	104	104	1.67	1	2	0	12.021	By MS/MS	0.48672	0.75194	3.1005	3	0	Median	0.48672	0.75194	3.1005	3	0	Median	21.2	3119600	1989500	1130100	3119600	1989500	1130100	623920	397900	226030	623920
P84095	P84095	3	2	2	Rho-related GTP-binding protein RhoG	RHOG	>sp|P84095|RHOG_HUMAN Rho-related GTP-binding protein RhoG OS=Homo sapiens GN=RHOG PE=1 SV=1	1	3	2	2	3	2	2	21.5	15.7	15.7	21.308	191	191	1.33	2	1	0	25.03	By MS/MS	0.35087	0.54226	43.649	3	3	Median	0.35087	0.54226	43.649	3	3	Median	21.5	5744400	4417600	1326800	5744400	4417600	1326800	522220	401600	120620	522220
P84098	P84098	4	4	4	60S ribosomal protein L19	RPL19	>sp|P84098|RL19_HUMAN 60S ribosomal protein L19 OS=Homo sapiens GN=RPL19 PE=1 SV=1	1	4	4	4	4	4	4	18.4	18.4	18.4	23.466	196	196	1.5	6	6	0	33.799	By MS/MS	0.63861	1.1386	41.111	10	0	Median	0.63861	1.1386	41.111	10	0	Median	18.4	56070000	22463000	33607000	56070000	22463000	33607000	9345000	3743800	5601200	9345000
P84243	P84243	4	1	1	Histone H3.3	H3F3A	>sp|P84243|H33_HUMAN Histone H3.3 OS=Homo sapiens GN=H3F3A PE=1 SV=2	1	4	1	1	4	1	1	43.4	23.5	23.5	15.328	136	136	2		2	0	12.025	By MS/MS	0.51458	0.79012	5.12	2	2	Median	0.51458	0.79012	5.12	2	2	Median	43.4	17900000	11684000	6216200	17900000	11684000	6216200	4475000	2921000	1554000	4475000
P99999	P99999	3	3	3	Cytochrome c	CYCS	>sp|P99999|CYC_HUMAN Cytochrome c OS=Homo sapiens GN=CYCS PE=1 SV=2	1	3	3	3	3	3	3	27.6	27.6	27.6	11.749	105	105	1.5	3	3	0	20.572	By MS/MS	0.65342	1.1074	24.949	6	0	Median	0.65342	1.1074	24.949	6	0	Median	27.6	12060000	6831700	5227900	12060000	6831700	5227900	2009900	1138600	871320	2009900
Q00059	Q00059	8	8	8	Transcription factor A, mitochondrial	TFAM	>sp|Q00059|TFAM_HUMAN Transcription factor A, mitochondrial OS=Homo sapiens GN=TFAM PE=1 SV=1	1	8	8	8	8	8	8	32.5	32.5	32.5	29.096	246	246	1.67	5	10	0	59.68	By MS/MS	0.63734	0.9988	21.022	13	0	Median	0.63734	0.9988	21.022	13	0	Median	32.5	67703000	44547000	23156000	67703000	44547000	23156000	4231400	2784200	1447200	4231400
Q00325	Q00325	14	14	14	Phosphate carrier protein, mitochondrial	SLC25A3	>sp|Q00325|MPCP_HUMAN Phosphate carrier protein, mitochondrial OS=Homo sapiens GN=SLC25A3 PE=1 SV=2	1	14	14	14	14	14	14	35.6	35.6	35.6	40.094	362	362	1.39	22	14	0	132.8	By MS/MS	0.59431	1.091	33.197	32	0	Median	0.59431	1.091	33.197	32	0	Median	35.6	904900000	596730000	308160000	904900000	596730000	308160000	50272000	33152000	17120000	50272000
Q00610	Q00610	6	6	6	Clathrin heavy chain 1	CLTC	>sp|Q00610|CLH1_HUMAN Clathrin heavy chain 1 OS=Homo sapiens GN=CLTC PE=1 SV=5	1	6	6	6	6	6	6	4.3	4.3	4.3	191.61	1675	1675	1.62	3	5	0	37.716	By MS/MS	0.6877	1.1321	39.43	6	0	Median	0.6877	1.1321	39.43	6	0	Median	4.3	10369000	7048200	3320400	10369000	7048200	3320400	115210	78314	36894	115210
Q00765	Q00765	3	3	3	Receptor expression-enhancing protein 5	REEP5	>sp|Q00765|REEP5_HUMAN Receptor expression-enhancing protein 5 OS=Homo sapiens GN=REEP5 PE=1 SV=3	1	3	3	3	3	3	3	10.6	10.6	10.6	21.493	189	189	1.25	3	1	0	21.743	By MS/MS	0.43884	0.97774	18.509	3	0	Median	0.43884	0.97774	18.509	3	0	Median	10.6	33561000	21900000	11660000	33561000	21900000	11660000	5593400	3650100	1943400	5593400
Q00839	Q00839	10	10	10	Heterogeneous nuclear ribonucleoprotein U	HNRNPU	>sp|Q00839|HNRPU_HUMAN Heterogeneous nuclear ribonucleoprotein U OS=Homo sapiens GN=HNRNPU PE=1 SV=6	1	10	10	10	10	10	10	12.6	12.6	12.6	90.583	825	825	1.38	10	6	0	62.885	By MS/MS	0.50549	0.91649	23.104	8	0	Median	0.50549	0.91649	23.104	8	0	Median	12.6	34556000	21936000	12620000	34556000	21936000	12620000	933950	592870	341080	933950
Q01082	Q01082	1	1	1	Spectrin beta chain, non-erythrocytic 1	SPTBN1	>sp|Q01082|SPTB2_HUMAN Spectrin beta chain, non-erythrocytic 1 OS=Homo sapiens GN=SPTBN1 PE=1 SV=2	1	1	1	1	1	1	1	0.5	0.5	0.5	274.61	2364	2364	1	1		0.0021834	6.6781	By MS/MS	NaN	NaN	NaN	1	0	Median	NaN	NaN	NaN	1	0	Median	0.5	142950	82534	60418	142950	82534	60418	1006.7	581.23	425.48	1006.7
Q01432	Q01432	1	1	1	AMP deaminase 3	AMPD3	>sp|Q01432|AMPD3_HUMAN AMP deaminase 3 OS=Homo sapiens GN=AMPD3 PE=1 SV=1	1	1	1	1	1	1	1	1.7	1.7	1.7	88.811	767	767	1.5	1	1	0.0021598	6.5746	By MS/MS	0.61673	1.0472	4.3563	2	0	Median	0.61673	1.0472	4.3563	2	0	Median	1.7	5786100	3645400	2140700	5786100	3645400	2140700	175340	110470	64870	175340
Q01650	Q01650	3	3	3	Large neutral amino acids transporter small subunit 1	SLC7A5	>sp|Q01650|LAT1_HUMAN Large neutral amino acids transporter small subunit 1 OS=Homo sapiens GN=SLC7A5 PE=1 SV=2	1	3	3	3	3	3	3	6.7	6.7	6.7	55.01	507	507	1.6	2	3	0	21.39	By MS/MS	0.40323	0.68545	20.617	4	0	Median	0.40323	0.68545	20.617	4	0	Median	6.7	4547800	3121700	1426200	4547800	3121700	1426200	252660	173430	79231	252660
Q01844	Q01844	1	1	1	RNA-binding protein EWS	EWSR1	>sp|Q01844|EWS_HUMAN RNA-binding protein EWS OS=Homo sapiens GN=EWSR1 PE=1 SV=1	1	1	1	1	1	1	1	2	2	2	68.477	656	656	1.5	1	1	0.0032017	6.4891	By MS/MS	0.66556	1.2766	9.4426	2	0	Median	0.66556	1.2766	9.4426	2	0	Median	2	4806100	2585700	2220500	4806100	2585700	2220500	282710	152100	130620	282710
Q01973;Q01974	Q01973;Q01974	1;1	1;1	1;1	Tyrosine-protein kinase transmembrane receptor ROR1;Tyrosine-protein kinase transmembrane receptor ROR2	ROR1;ROR2	>sp|Q01973|ROR1_HUMAN Tyrosine-protein kinase transmembrane receptor ROR1 OS=Homo sapiens GN=ROR1 PE=1 SV=2;>sp|Q01974|ROR2_HUMAN Tyrosine-protein kinase transmembrane receptor ROR2 OS=Homo sapiens GN=ROR2 PE=1 SV=2	2	1	1	1	1	1	1	1.1	1.1	1.1	104.28	937	937;943	1	1		0.0021978	6.7951	By MS/MS	NaN	NaN	NaN	1	0	Median	NaN	NaN	NaN	1	0	Median	1.1	882590	600140	282450	882590	600140	282450	23226	15793	7432.9	23226
Q02127	Q02127	4	4	4	Dihydroorotate dehydrogenase (quinone), mitochondrial	DHODH	>sp|Q02127|PYRD_HUMAN Dihydroorotate dehydrogenase (quinone), mitochondrial OS=Homo sapiens GN=DHODH PE=1 SV=3	1	4	4	4	4	4	4	11.9	11.9	11.9	42.867	395	395	1.2	4	1	0	22.56	By MS/MS	0.4259	0.74095	27.253	4	0	Median	0.4259	0.74095	27.253	4	0	Median	11.9	6528700	4339000	2189700	6528700	4339000	2189700	272030	180790	91240	272030
Q02218;Q9ULD0	Q02218	16;4	16;4	16;4	2-oxoglutarate dehydrogenase, mitochondrial	OGDH	>sp|Q02218|ODO1_HUMAN 2-oxoglutarate dehydrogenase, mitochondrial OS=Homo sapiens GN=OGDH PE=1 SV=3	2	16	16	16	16	16	16	20.8	20.8	20.8	115.93	1023	1023;1010	1.44	14	11	0	116.71	By MS/MS	0.45776	0.78618	37.728	15	0	Median	0.45776	0.78618	37.728	15	0	Median	20.8	70983000	54032000	16951000	70983000	54032000	16951000	1577400	1200700	376700	1577400
Q02252	Q02252	3	3	3	Methylmalonate-semialdehyde dehydrogenase [acylating], mitochondrial	ALDH6A1	>sp|Q02252|MMSA_HUMAN Methylmalonate-semialdehyde dehydrogenase [acylating], mitochondrial OS=Homo sapiens GN=ALDH6A1 PE=1 SV=2	1	3	3	3	3	3	3	6	6	6	57.839	535	535	1.67	1	2	0	16.484	By MS/MS	0.26431	0.51892	14.963	3	2	Median	0.26431	0.51892	14.963	3	2	Median	6	4166600	3401600	764970	4166600	3401600	764970	148810	121490	27320	148810
Q02543	Q02543	7	7	7	60S ribosomal protein L18a	RPL18A	>sp|Q02543|RL18A_HUMAN 60S ribosomal protein L18a OS=Homo sapiens GN=RPL18A PE=1 SV=2	1	7	7	7	7	7	7	33	33	33	20.762	176	176	1.47	8	7	0	56.889	By MS/MS	0.73897	1.3855	27.407	15	0	Median	0.73897	1.3855	27.407	15	0	Median	33	199730000	118000000	81729000	199730000	118000000	81729000	22192000	13111000	9081000	22192000
Q02818	Q02818	2	2	2	Nucleobindin-1	NUCB1	>sp|Q02818|NUCB1_HUMAN Nucleobindin-1 OS=Homo sapiens GN=NUCB1 PE=1 SV=4	1	2	2	2	2	2	2	4.6	4.6	4.6	53.879	461	461	1.5	1	1	0	12.082	By MS/MS	NaN	NaN	NaN	1	1	Median	NaN	NaN	NaN	1	1	Median	4.6	1711500	1117200	594290	1711500	1117200	594290	61125	39901	21225	61125
Q02878	Q02878	10	10	10	60S ribosomal protein L6	RPL6	>sp|Q02878|RL6_HUMAN 60S ribosomal protein L6 OS=Homo sapiens GN=RPL6 PE=1 SV=3	1	10	10	10	10	10	10	36.8	36.8	36.8	32.728	288	288	1.46	13	11	0	85.284	By MS/MS	0.63885	1.0308	21.001	23	0	Median	0.63885	1.0308	21.001	23	0	Median	36.8	425180000	257190000	167990000	425180000	257190000	167990000	32706000	19784000	12923000	32706000
Q02978	Q02978	14	14	14	Mitochondrial 2-oxoglutarate/malate carrier protein	SLC25A11	>sp|Q02978|M2OM_HUMAN Mitochondrial 2-oxoglutarate/malate carrier protein OS=Homo sapiens GN=SLC25A11 PE=1 SV=3	1	14	14	14	14	14	14	53.8	53.8	53.8	34.061	314	314	1.53	16	18	0	160.87	By MS/MS	0.58671	1.1372	40.332	30	0	Median	0.58671	1.1372	40.332	30	0	Median	53.8	373030000	240860000	132170000	373030000	240860000	132170000	21943000	14168000	7775000	21943000
Q03252	Q03252	2	1	1	Lamin-B2	LMNB2	>sp|Q03252|LMNB2_HUMAN Lamin-B2 OS=Homo sapiens GN=LMNB2 PE=1 SV=3	1	2	1	1	2	1	1	4	2.3	2.3	67.688	600	600	2		1	0.0022548	7.065	By MS/MS	NaN	NaN	NaN	1	0	Median	NaN	NaN	NaN	1	0	Median	4	1198500	689510	509030	1198500	689510	509030	33293	19153	14140	33293
Q04837	Q04837	7	7	7	Single-stranded DNA-binding protein, mitochondrial	SSBP1	>sp|Q04837|SSBP_HUMAN Single-stranded DNA-binding protein, mitochondrial OS=Homo sapiens GN=SSBP1 PE=1 SV=1	1	7	7	7	7	7	7	55.4	55.4	55.4	17.259	148	148	1.6	6	9	0	148.06	By MS/MS	0.53742	0.98418	28.842	15	0	Median	0.53742	0.98418	28.842	15	0	Median	55.4	486080000	320460000	165620000	486080000	320460000	165620000	60760000	40058000	20702000	60760000
Q04941	Q04941	1	1	1	Proteolipid protein 2	PLP2	>sp|Q04941|PLP2_HUMAN Proteolipid protein 2 OS=Homo sapiens GN=PLP2 PE=1 SV=1	1	1	1	1	1	1	1	8.6	8.6	8.6	16.691	152	152	1	1		0.0024096	9.7719	By MS/MS	NaN	NaN	NaN	0	0	Median	NaN	NaN	NaN	0	0	Median	8.6	0	0	0	0	0	0	0	0	0	0
Q06830;P32119	Q06830	5;1	5;1	4;1	Peroxiredoxin-1	PRDX1	>sp|Q06830|PRDX1_HUMAN Peroxiredoxin-1 OS=Homo sapiens GN=PRDX1 PE=1 SV=1	2	5	5	4	5	5	4	25.1	25.1	21.1	22.11	199	199;198	1.4	6	4	0	38.308	By MS/MS	0.49632	0.82551	27.416	6	0	Median	0.49632	0.82551	27.416	6	0	Median	25.1	57255000	37063000	20192000	57255000	37063000	20192000	3817000	2470900	1346100	3817000
Q07020	Q07020	7	7	7	60S ribosomal protein L18	RPL18	>sp|Q07020|RL18_HUMAN 60S ribosomal protein L18 OS=Homo sapiens GN=RPL18 PE=1 SV=2	1	7	7	7	7	7	7	35.1	35.1	35.1	21.634	188	188	1.36	7	4	0	75.922	By MS/MS	0.59559	1.0234	22.794	10	0	Median	0.59559	1.0234	22.794	10	0	Median	35.1	236630000	155950000	80682000	236630000	155950000	80682000	33804000	22278000	11526000	33804000
Q07021	Q07021	8	8	8	Complement component 1 Q subcomponent-binding protein, mitochondrial	C1QBP	>sp|Q07021|C1QBP_HUMAN Complement component 1 Q subcomponent-binding protein, mitochondrial OS=Homo sapiens GN=C1QBP PE=1 SV=1	1	8	8	8	8	8	8	44.7	44.7	44.7	31.362	282	282	1.54	11	13	0	102.57	By MS/MS	0.5404	1.0184	24.082	21	0	Median	0.5404	1.0184	24.082	21	0	Median	44.7	884310000	547400000	336910000	884310000	547400000	336910000	68024000	42107000	25916000	68024000
Q07065	Q07065	22	22	22	Cytoskeleton-associated protein 4	CKAP4	>sp|Q07065|CKAP4_HUMAN Cytoskeleton-associated protein 4 OS=Homo sapiens GN=CKAP4 PE=1 SV=2	1	22	22	22	22	22	22	45	45	45	66.022	602	602	1.44	29	23	0	241.65	By MS/MS	0.63825	1.146	28.132	46	0	Median	0.63825	1.146	28.132	46	0	Median	45	311310000	203130000	108180000	311310000	203130000	108180000	8192400	5345600	2846900	8192400
Q07866	Q07866	1	1	1	Kinesin light chain 1	KLC1	>sp|Q07866|KLC1_HUMAN Kinesin light chain 1 OS=Homo sapiens GN=KLC1 PE=1 SV=2	1	1	1	1	1	1	1	1.9	1.9	1.9	65.309	573	573	1	1		1	-2	By MS/MS	NaN	NaN	NaN	1	1	Median	NaN	NaN	NaN	1	1	Median	1.9	11095000	5483700	5611500	11095000	5483700	5611500	308200	152320	155880	308200
Q08257	Q08257	1	1	1	Quinone oxidoreductase	CRYZ	>sp|Q08257|QOR_HUMAN Quinone oxidoreductase OS=Homo sapiens GN=CRYZ PE=1 SV=1	1	1	1	1	1	1	1	3.6	3.6	3.6	35.206	329	329	1.5	1	1	0.0022422	6.9518	By MS/MS	0.52902	0.89615	30.084	2	0	Median	0.52902	0.89615	30.084	2	0	Median	3.6	1250400	838830	411540	1250400	838830	411540	62518	41941	20577	62518
Q08722	Q08722	1	1	1	Leukocyte surface antigen CD47	CD47	>sp|Q08722|CD47_HUMAN Leukocyte surface antigen CD47 OS=Homo sapiens GN=CD47 PE=1 SV=1	1	1	1	1	1	1	1	2.5	2.5	2.5	35.213	323	323	1.5	1	1	0.0040984	6.2411	By MS/MS	0.48113	0.81812	13.203	2	0	Median	0.48113	0.81812	13.203	2	0	Median	2.5	5598500	3764300	1834200	5598500	3764300	1834200	559850	376430	183420	559850
Q08J23	Q08J23	2	2	2	tRNA (cytosine(34)-C(5))-methyltransferase	NSUN2	>sp|Q08J23|NSUN2_HUMAN tRNA (cytosine(34)-C(5))-methyltransferase OS=Homo sapiens GN=NSUN2 PE=1 SV=2	1	2	2	2	2	2	2	3.8	3.8	3.8	86.47	767	767	1	2		0.0012392	11.257	By MS/MS	0.45803	0.91638	24.936	2	0	Median	0.45803	0.91638	24.936	2	0	Median	3.8	495430	339100	156330	495430	339100	156330	11260	7706.8	3553.1	11260
Q0VGL1	Q0VGL1	2	2	2	Ragulator complex protein LAMTOR4;Ragulator complex protein LAMTOR4, N-terminally processed	LAMTOR4	>sp|Q0VGL1|LTOR4_HUMAN Ragulator complex protein LAMTOR4 OS=Homo sapiens GN=LAMTOR4 PE=1 SV=1	1	2	2	2	2	2	2	29.3	29.3	29.3	10.741	99	99	1.33	2	1	0.0024361	10.792	By MS/MS	0.66712	1.0282	69.428	3	1	Median	0.66712	1.0282	69.428	3	1	Median	29.3	3291800	1865900	1425900	3291800	1865900	1425900	1097300	621970	475290	1097300
Q10471	Q10471	3	3	3	Polypeptide N-acetylgalactosaminyltransferase 2;Polypeptide N-acetylgalactosaminyltransferase 2 soluble form	GALNT2	>sp|Q10471|GALT2_HUMAN Polypeptide N-acetylgalactosaminyltransferase 2 OS=Homo sapiens GN=GALNT2 PE=1 SV=1	1	3	3	3	3	3	3	6.3	6.3	6.3	64.732	571	571	1	3		0	17.449	By MS/MS	0.51774	1.0276	26.549	3	1	Plateau	0.51774	1.0276	26.549	3	1	Plateau	6.3	5558800	3818100	1740700	5558800	3818100	1740700	179320	123160	56152	179320
Q10713	Q10713	12	12	12	Mitochondrial-processing peptidase subunit alpha	PMPCA	>sp|Q10713|MPPA_HUMAN Mitochondrial-processing peptidase subunit alpha OS=Homo sapiens GN=PMPCA PE=1 SV=2	1	12	12	12	12	12	12	29.9	29.9	29.9	58.252	525	525	1.68	6	13	0	90.313	By MS/MS	0.60024	0.93826	19.11	15	0	Median	0.60024	0.93826	19.11	15	0	Median	29.9	51693000	35423000	16270000	51693000	35423000	16270000	1667500	1142700	524840	1667500
Q12797	Q12797	2	2	2	Aspartyl/asparaginyl beta-hydroxylase	ASPH	>sp|Q12797|ASPH_HUMAN Aspartyl/asparaginyl beta-hydroxylase OS=Homo sapiens GN=ASPH PE=1 SV=3	1	2	2	2	2	2	2	2.2	2.2	2.2	85.862	758	758	1.33	2	1	0.0012484	11.344	By MS/MS	0.4267	0.76138	13.455	3	0	Median	0.4267	0.76138	13.455	3	0	Median	2.2	2246100	1553000	693130	2246100	1553000	693130	74871	51767	23104	74871
Q12846	Q12846	2	2	2	Syntaxin-4	STX4	>sp|Q12846|STX4_HUMAN Syntaxin-4 OS=Homo sapiens GN=STX4 PE=1 SV=2	1	2	2	2	2	2	2	9.4	9.4	9.4	34.18	297	297	1.67	1	2	0.0012837	11.686	By MS/MS	0.61916	0.91864	44.95	3	0	Median	0.61916	0.91864	44.95	3	0	Median	9.4	2068700	1218300	850370	2068700	1218300	850370	137910	81221	56691	137910
Q12849	Q12849	7	7	7	G-rich sequence factor 1	GRSF1	>sp|Q12849|GRSF1_HUMAN G-rich sequence factor 1 OS=Homo sapiens GN=GRSF1 PE=1 SV=3	1	7	7	7	7	7	7	16.7	16.7	16.7	53.126	480	480	1.6	4	6	0	44.589	By MS/MS	0.56003	0.91002	27.91	8	0	Median	0.56003	0.91002	27.91	8	0	Median	16.7	34608000	22907000	11701000	34608000	22907000	11701000	1281800	848400	433380	1281800
Q12907	Q12907	5	5	5	Vesicular integral-membrane protein VIP36	LMAN2	>sp|Q12907|LMAN2_HUMAN Vesicular integral-membrane protein VIP36 OS=Homo sapiens GN=LMAN2 PE=1 SV=1	1	5	5	5	5	5	5	19.9	19.9	19.9	40.228	356	356	1.42	7	5	0	35.287	By MS/MS	0.64074	1.1864	34.087	11	0	Median	0.64074	1.1864	34.087	11	0	Median	19.9	57290000	36834000	20456000	57290000	36834000	20456000	3182800	2046300	1136400	3182800
Q12931	Q12931	23	23	23	Heat shock protein 75 kDa, mitochondrial	TRAP1	>sp|Q12931|TRAP1_HUMAN Heat shock protein 75 kDa, mitochondrial OS=Homo sapiens GN=TRAP1 PE=1 SV=3	1	23	23	23	23	23	23	35.1	35.1	35.1	80.109	704	704	1.56	20	25	0	213.11	By MS/MS	0.45335	0.77818	26.739	41	0	Median	0.45335	0.77818	26.739	41	0	Median	35.1	480310000	334480000	145830000	480310000	334480000	145830000	12008000	8362100	3645800	12008000
Q12981	Q12981	1	1	1	Vesicle transport protein SEC20	BNIP1	>sp|Q12981|SEC20_HUMAN Vesicle transport protein SEC20 OS=Homo sapiens GN=BNIP1 PE=1 SV=3	1	1	1	1	1	1	1	3.9	3.9	3.9	26.132	228	228	1.5	1	1	0.007984	6.0333	By MS/MS	0.41908	0.72023	21.16	2	0	Median	0.41908	0.72023	21.16	2	0	Median	3.9	6167300	4572600	1594800	6167300	4572600	1594800	440520	326610	113910	440520
Q13011	Q13011	9	9	9	Delta(3,5)-Delta(2,4)-dienoyl-CoA isomerase, mitochondrial	ECH1	>sp|Q13011|ECH1_HUMAN Delta(3,5)-Delta(2,4)-dienoyl-CoA isomerase, mitochondrial OS=Homo sapiens GN=ECH1 PE=1 SV=2	1	9	9	9	9	9	9	34.1	34.1	34.1	35.816	328	328	1.5	9	9	0	117.05	By MS/MS	0.68359	1.061	28.261	13	0	Median	0.68359	1.061	28.261	13	0	Median	34.1	124260000	76384000	47875000	124260000	76384000	47875000	6903300	4243600	2659700	6903300
Q13084	Q13084	4	4	4	39S ribosomal protein L28, mitochondrial	MRPL28	>sp|Q13084|RM28_HUMAN 39S ribosomal protein L28, mitochondrial OS=Homo sapiens GN=MRPL28 PE=1 SV=4	1	4	4	4	4	4	4	14.1	14.1	14.1	30.156	256	256	1.5	5	5	0	25.211	By MS/MS	0.36463	0.6152	38.126	10	0	Median	0.36463	0.6152	38.126	10	0	Median	14.1	28053000	21014000	7039200	28053000	21014000	7039200	2337800	1751200	586600	2337800
Q13162	Q13162	4	3	3	Peroxiredoxin-4	PRDX4	>sp|Q13162|PRDX4_HUMAN Peroxiredoxin-4 OS=Homo sapiens GN=PRDX4 PE=1 SV=1	1	4	3	3	4	3	3	19.2	16.2	16.2	30.54	271	271	1.6	2	3	0	22.482	By MS/MS	0.54074	0.84165	46.569	5	0	Median	0.54074	0.84165	46.569	5	0	Median	19.2	26673000	15275000	11398000	26673000	15275000	11398000	1667100	954670	712400	1667100
Q13232	Q13232	6	6	6	Nucleoside diphosphate kinase 3	NME3	>sp|Q13232|NDK3_HUMAN Nucleoside diphosphate kinase 3 OS=Homo sapiens GN=NME3 PE=1 SV=2	1	6	6	6	6	6	6	45	45	45	19.015	169	169	1.3	7	3	0	35.743	By MS/MS	0.53417	1.0118	46.576	8	0	Median	0.53417	1.0118	46.576	8	0	Median	45	39336000	29711000	9624400	39336000	29711000	9624400	3933600	2971100	962440	3933600
Q13283	Q13283	2	2	2	Ras GTPase-activating protein-binding protein 1	G3BP1	>sp|Q13283|G3BP1_HUMAN Ras GTPase-activating protein-binding protein 1 OS=Homo sapiens GN=G3BP1 PE=1 SV=1	1	2	2	2	2	2	2	4.9	4.9	4.9	52.164	466	466	1.5	2	2	0.0024661	11.207	By MS/MS	0.6498	1.0776	54.064	4	0	Median	0.6498	1.0776	54.064	4	0	Median	4.9	3284700	1794100	1490700	3284700	1794100	1490700	149310	81549	67757	149310
Q13308	Q13308	3	3	3	Inactive tyrosine-protein kinase 7	PTK7	>sp|Q13308|PTK7_HUMAN Inactive tyrosine-protein kinase 7 OS=Homo sapiens GN=PTK7 PE=1 SV=2	1	3	3	3	3	3	3	3.1	3.1	3.1	118.39	1070	1070	1.25	3	1	0	19.155	By MS/MS	0.35907	0.67991	17.551	4	2	Median	0.35907	0.67991	17.551	4	2	Median	3.1	7367100	5087400	2279700	7367100	5087400	2279700	133950	92499	41448	133950
Q13310	Q13310	2	1	1	Polyadenylate-binding protein 4	PABPC4	>sp|Q13310|PABP4_HUMAN Polyadenylate-binding protein 4 OS=Homo sapiens GN=PABPC4 PE=1 SV=1	1	2	1	1	2	1	1	3.9	2.2	2.2	70.782	644	644	1.5	1	1	0.0060667	6.1385	By MS/MS	0.5542	1.0589	3.2801	2	0	Median	0.5542	1.0589	3.2801	2	0	Median	3.9	1971900	1284300	687550	1971900	1284300	687550	61621	40135	21486	61621
Q13405	Q13405	4	4	4	39S ribosomal protein L49, mitochondrial	MRPL49	>sp|Q13405|RM49_HUMAN 39S ribosomal protein L49, mitochondrial OS=Homo sapiens GN=MRPL49 PE=1 SV=1	1	4	4	4	4	4	4	25.9	25.9	25.9	19.198	166	166	1.57	3	4	0	37.203	By MS/MS	0.69366	1.0613	31.596	5	0	Median	0.69366	1.0613	31.596	5	0	Median	25.9	20714000	13705000	7009400	20714000	13705000	7009400	1883100	1245900	637220	1883100
Q13423	Q13423	19	19	19	NAD(P) transhydrogenase, mitochondrial	NNT	>sp|Q13423|NNTM_HUMAN NAD(P) transhydrogenase, mitochondrial OS=Homo sapiens GN=NNT PE=1 SV=3	1	19	19	19	19	19	19	21.5	21.5	21.5	113.89	1086	1086	1.49	19	18	0	162.69	By MS/MS	0.52829	0.88778	30.615	32	0	Median	0.52829	0.88778	30.615	32	0	Median	21.5	241150000	164560000	76592000	241150000	164560000	76592000	5024000	3428400	1595700	5024000
Q13505	Q13505	4	4	4	Metaxin-1	MTX1	>sp|Q13505|MTX1_HUMAN Metaxin-1 OS=Homo sapiens GN=MTX1 PE=1 SV=2	1	4	4	4	4	4	4	11.2	11.2	11.2	51.476	466	466	1.5	4	4	0	45.836	By MS/MS	0.47837	0.76785	29.394	7	0	Median	0.47837	0.76785	29.394	7	0	Median	11.2	40164000	28299000	11866000	40164000	28299000	11866000	1606600	1131900	474640	1606600
Q13586	Q13586	4	4	4	Stromal interaction molecule 1	STIM1	>sp|Q13586|STIM1_HUMAN Stromal interaction molecule 1 OS=Homo sapiens GN=STIM1 PE=1 SV=3	1	4	4	4	4	4	4	7.6	7.6	7.6	77.422	685	685	1.4	3	2	0	24.439	By MS/MS	0.49626	0.753	12.017	4	0	Median	0.49626	0.753	12.017	4	0	Median	7.6	4836200	3543000	1293200	4836200	3543000	1293200	151130	110720	40411	151130
Q13641	Q13641	1	1	1	Trophoblast glycoprotein	TPBG	>sp|Q13641|TPBG_HUMAN Trophoblast glycoprotein OS=Homo sapiens GN=TPBG PE=1 SV=1	1	1	1	1	1	1	1	2.4	2.4	2.4	46.031	420	420	1	1		0.0041195	6.2736	By MS/MS	NaN	NaN	NaN	1	1	Median	NaN	NaN	NaN	1	1	Median	2.4	1107800	732420	375360	1107800	732420	375360	61543	40690	20853	61543
Q13724	Q13724	7	7	7	Mannosyl-oligosaccharide glucosidase	MOGS	>sp|Q13724|MOGS_HUMAN Mannosyl-oligosaccharide glucosidase OS=Homo sapiens GN=MOGS PE=1 SV=5	1	7	7	7	7	7	7	11.8	11.8	11.8	91.916	837	837	1.3	7	3	0	41.36	By MS/MS	0.69651	1.1443	35.766	7	0	Median	0.69651	1.1443	35.766	7	0	Median	11.8	25459000	17568000	7890400	25459000	17568000	7890400	578600	399280	179330	578600
Q13740	Q13740	1	1	1	CD166 antigen	ALCAM	>sp|Q13740|CD166_HUMAN CD166 antigen OS=Homo sapiens GN=ALCAM PE=1 SV=2	1	1	1	1	1	1	1	1.7	1.7	1.7	65.102	583	583	1	1		0.0023041	7.5966	By MS/MS	NaN	NaN	NaN	1	0	Median	NaN	NaN	NaN	1	0	Median	1.7	3914700	2430400	1484300	3914700	2430400	1484300	130490	81012	49477	130490
Q13813	Q13813	1	1	1	Spectrin alpha chain, non-erythrocytic 1	SPTAN1	>sp|Q13813|SPTN1_HUMAN Spectrin alpha chain, non-erythrocytic 1 OS=Homo sapiens GN=SPTAN1 PE=1 SV=3	1	1	1	1	1	1	1	0.5	0.5	0.5	284.54	2472	2472	1.5	1	1	0.004128	6.2796	By MS/MS	0.58058	1.1906	44.788	2	0	Median	0.58058	1.1906	44.788	2	0	Median	0.5	369040	222430	146600	369040	222430	146600	2580.7	1555.5	1025.2	2580.7
Q14004;Q00535;P06493;P24941;P11802;Q00526;Q00534;P50750;Q96Q40;O94921;Q07002;Q00536;Q00537;Q9NYV4	Q14004;Q00535;P06493;P24941;P11802;Q00526;Q00534;P50750;Q96Q40;O94921;Q07002;Q00536;Q00537;Q9NYV4	2;1;1;1;1;1;1;1;1;1;1;1;1;1	2;1;1;1;1;1;1;1;1;1;1;1;1;1	2;1;1;1;1;1;1;1;1;1;1;1;1;1	Cyclin-dependent kinase 13;Cyclin-dependent-like kinase 5;Cyclin-dependent kinase 1;Cyclin-dependent kinase 2;Cyclin-dependent kinase 4;Cyclin-dependent kinase 3;Cyclin-dependent kinase 6;Cyclin-dependent kinase 9;Cyclin-dependent kinase 15;Cyclin-dependent kinase 14;Cyclin-dependent kinase 18;Cyclin-dependent kinase 16;Cyclin-dependent kinase 17;Cyclin-dependent kinase 12	CDK13;CDK5;CDK1;CDK2;CDK4;CDK3;CDK6;CDK9;CDK15;CDK14;CDK18;CDK16;CDK17;CDK12	>sp|Q14004|CDK13_HUMAN Cyclin-dependent kinase 13 OS=Homo sapiens GN=CDK13 PE=1 SV=2;>sp|Q00535|CDK5_HUMAN Cyclin-dependent kinase 5 OS=Homo sapiens GN=CDK5 PE=1 SV=3;>sp|P06493|CDK1_HUMAN Cyclin-dependent kinase 1 OS=Homo sapiens GN=CDK1 PE=1 SV=3;>sp|P24	14	2	2	2	2	2	2	1.3	1.3	1.3	164.92	1512	1512;292;297;298;303;305;326;372;435;469;472;496;523;1490	1.5	2	2	0.0012804	11.646	By MS/MS	0.51237	1.0092	27.756	3	0	Median	0.51237	1.0092	27.756	3	0	Median	1.3	21167000	11877000	9289900	21167000	11877000	9289900	315930	177270	138660	315930
Q14126	Q14126	8	8	8	Desmoglein-2	DSG2	>sp|Q14126|DSG2_HUMAN Desmoglein-2 OS=Homo sapiens GN=DSG2 PE=1 SV=2	1	8	8	8	8	8	8	10.6	10.6	10.6	122.29	1118	1118	1.54	6	7	0	52.054	By MS/MS	0.47501	0.71784	44.256	9	0	Median	0.47501	0.71784	44.256	9	0	Median	10.6	30600000	22471000	8129600	30600000	22471000	8129600	665220	488490	176730	665220
Q14165	Q14165	3	3	3	Malectin	MLEC	>sp|Q14165|MLEC_HUMAN Malectin OS=Homo sapiens GN=MLEC PE=1 SV=1	1	3	3	3	3	3	3	11	11	11	32.233	292	292	1.57	3	4	0	23.593	By MS/MS	0.51213	0.9406	10.886	5	0	Median	0.51213	0.9406	10.886	5	0	Median	11	16389000	10546000	5843000	16389000	10546000	5843000	1024300	659120	365190	1024300
Q14197	Q14197	2	2	2	Peptidyl-tRNA hydrolase ICT1, mitochondrial	ICT1	>sp|Q14197|ICT1_HUMAN Peptidyl-tRNA hydrolase ICT1, mitochondrial OS=Homo sapiens GN=ICT1 PE=1 SV=1	1	2	2	2	2	2	2	12.1	12.1	12.1	23.63	206	206	2		2	0	12.696	By MS/MS	0.50239	0.75327	9.7835	2	0	Median	0.50239	0.75327	9.7835	2	0	Median	12.1	1856100	1088000	768030	1856100	1088000	768030	185610	108800	76803	185610
Q14254	Q14254	5	5	5	Flotillin-2	FLOT2	>sp|Q14254|FLOT2_HUMAN Flotillin-2 OS=Homo sapiens GN=FLOT2 PE=1 SV=2	1	5	5	5	5	5	5	13.6	13.6	13.6	47.064	428	428	1.5	5	5	0	33.357	By MS/MS	0.57894	0.97158	29.194	10	0	Median	0.57894	0.97158	29.194	10	0	Median	13.6	74464000	50351000	24113000	74464000	50351000	24113000	2864000	1936600	927430	2864000
Q14318	Q14318	11	11	11	Peptidyl-prolyl cis-trans isomerase FKBP8	FKBP8	>sp|Q14318|FKBP8_HUMAN Peptidyl-prolyl cis-trans isomerase FKBP8 OS=Homo sapiens GN=FKBP8 PE=1 SV=2	1	11	11	11	11	11	11	32.8	32.8	32.8	44.561	412	412	1.29	12	5	0	137.95	By MS/MS	0.35025	0.67185	36.427	14	0	Median	0.35025	0.67185	36.427	14	0	Median	32.8	119880000	89883000	29995000	119880000	89883000	29995000	6659900	4993500	1666400	6659900
Q14344	Q14344	1	1	1	Guanine nucleotide-binding protein subunit alpha-13	GNA13	>sp|Q14344|GNA13_HUMAN Guanine nucleotide-binding protein subunit alpha-13 OS=Homo sapiens GN=GNA13 PE=1 SV=2	1	1	1	1	1	1	1	3.2	3.2	3.2	44.049	377	377	1.5	1	1	0.0022346	6.9233	By MS/MS	0.45542	0.78294	24.704	2	1	Median	0.45542	0.78294	24.704	2	1	Median	3.2	2588100	1843100	744980	2588100	1843100	744980	107840	76796	31041	107840
Q14410	Q14410	4	1	1	Glycerol kinase 2	GK2	>sp|Q14410|GLPK2_HUMAN Glycerol kinase 2 OS=Homo sapiens GN=GK2 PE=2 SV=2	1	4	1	1	4	1	1	8.1	2.2	2.2	60.593	553	553	1.5	1	1	0	28.946	By MS/MS	0.59049	1.0038	7.3257	2	0	Median	0.59049	1.0038	7.3257	2	0	Median	8.1	10589000	7066700	3521900	10589000	7066700	3521900	378170	252380	125780	378170
Q14573	Q14573	3	3	2	Inositol 1,4,5-trisphosphate receptor type 3	ITPR3	>sp|Q14573|ITPR3_HUMAN Inositol 1,4,5-trisphosphate receptor type 3 OS=Homo sapiens GN=ITPR3 PE=1 SV=2	1	3	3	2	3	3	2	0.9	0.9	0.6	304.1	2671	2671	1	3		0	19.405	By MS/MS	0.50624	0.94359	29.663	3	1	Median	0.50624	0.94359	29.663	3	1	Median	0.9	4540200	3172700	1367500	4540200	3172700	1367500	33631	23501	10130	33631
Q14677	Q14677	2	2	2	Clathrin interactor 1	CLINT1	>sp|Q14677|EPN4_HUMAN Clathrin interactor 1 OS=Homo sapiens GN=CLINT1 PE=1 SV=1	1	2	2	2	2	2	2	3.7	3.7	3.7	68.259	625	625	1.33	2	1	0	13.057	By MS/MS	0.46064	0.9226	51.099	3	1	Median	0.46064	0.9226	51.099	3	1	Median	3.7	3622000	2402100	1219900	3622000	2402100	1219900	164640	109190	55452	164640
Q14697	Q14697	16	16	16	Neutral alpha-glucosidase AB	GANAB	>sp|Q14697|GANAB_HUMAN Neutral alpha-glucosidase AB OS=Homo sapiens GN=GANAB PE=1 SV=3	1	16	16	16	16	16	16	19.8	19.8	19.8	106.87	944	944	1.6	12	18	0	126.49	By MS/MS	0.64514	1.0661	41.736	24	0	Median	0.64514	1.0661	41.736	24	0	Median	19.8	109770000	69007000	40759000	109770000	69007000	40759000	2552700	1604800	947880	2552700
Q14739	Q14739	7	7	7	Lamin-B receptor	LBR	>sp|Q14739|LBR_HUMAN Lamin-B receptor OS=Homo sapiens GN=LBR PE=1 SV=2	1	7	7	7	7	7	7	10.7	10.7	10.7	70.702	615	615	1.3	7	3	0	40.165	By MS/MS	0.46754	0.85833	29.275	5	0	Median	0.46754	0.85833	29.275	5	0	Median	10.7	86486000	55829000	30657000	86486000	55829000	30657000	4118400	2658500	1459900	4118400
Q14789	Q14789	6	6	6	Golgin subfamily B member 1	GOLGB1	>sp|Q14789|GOGB1_HUMAN Golgin subfamily B member 1 OS=Homo sapiens GN=GOLGB1 PE=1 SV=2	1	6	6	6	6	6	6	2.1	2.1	2.1	376.01	3259	3259	1.17	5	1	0	37.158	By MS/MS	0.53394	1.0571	10.012	3	0	Median	0.53394	1.0571	10.012	3	0	Median	2.1	8778400	5657800	3120600	8778400	5657800	3120600	46446	29935	16511	46446
Q14974	Q14974	1	1	1	Importin subunit beta-1	KPNB1	>sp|Q14974|IMB1_HUMAN Importin subunit beta-1 OS=Homo sapiens GN=KPNB1 PE=1 SV=2	1	1	1	1	1	1	1	1.4	1.4	1.4	97.169	876	876	1.5	1	1	0.0023364	8.1435	By MS/MS	0.97505	1.6405	15.158	2	0	Median	0.97505	1.6405	15.158	2	0	Median	1.4	1227900	701980	525880	1227900	701980	525880	30697	17549	13147	30697
Q15005	Q15005	2	2	2	Signal peptidase complex subunit 2	SPCS2	>sp|Q15005|SPCS2_HUMAN Signal peptidase complex subunit 2 OS=Homo sapiens GN=SPCS2 PE=1 SV=3	1	2	2	2	2	2	2	12.4	12.4	12.4	25.003	226	226	1.5	2	2	0	16.583	By MS/MS	0.5099	0.89089	12.045	4	0	Median	0.5099	0.89089	12.045	4	0	Median	12.4	22722000	15071000	7650900	22722000	15071000	7650900	1893500	1255900	637570	1893500
Q15006	Q15006	6	6	6	ER membrane protein complex subunit 2	EMC2	>sp|Q15006|EMC2_HUMAN ER membrane protein complex subunit 2 OS=Homo sapiens GN=EMC2 PE=1 SV=1	1	6	6	6	6	6	6	20.9	20.9	20.9	34.833	297	297	1.5	5	5	0	36.794	By MS/MS	0.54224	1.0912	32.635	9	0	Median	0.54224	1.0912	32.635	9	0	Median	20.9	21111000	13248000	7863200	21111000	13248000	7863200	1507900	946250	561660	1507900
Q15031	Q15031	6	6	6	Probable leucine--tRNA ligase, mitochondrial	LARS2	>sp|Q15031|SYLM_HUMAN Probable leucine--tRNA ligase, mitochondrial OS=Homo sapiens GN=LARS2 PE=1 SV=2	1	6	6	6	6	6	6	6.2	6.2	6.2	101.97	903	903	1.67	3	6	0	41.131	By MS/MS	0.52148	0.8019	45.36	9	0	Median	0.52148	0.8019	45.36	9	0	Median	6.2	13629000	9141200	4487300	13629000	9141200	4487300	302860	203140	99717	302860
Q15041	Q15041	1	1	1	ADP-ribosylation factor-like protein 6-interacting protein 1	ARL6IP1	>sp|Q15041|AR6P1_HUMAN ADP-ribosylation factor-like protein 6-interacting protein 1 OS=Homo sapiens GN=ARL6IP1 PE=1 SV=2	1	1	1	1	1	1	1	4.9	4.9	4.9	23.362	203	203	1.5	1	1	0.0022599	7.1738	By MS/MS	0.64305	1.0962	20.485	2	2	Median	0.64305	1.0962	20.485	2	2	Median	4.9	20090000	12793000	7296700	20090000	12793000	7296700	5022500	3198300	1824200	5022500
Q15043	Q15043	1	1	1	Zinc transporter ZIP14	SLC39A14	>sp|Q15043|S39AE_HUMAN Zinc transporter ZIP14 OS=Homo sapiens GN=SLC39A14 PE=1 SV=3	1	1	1	1	1	1	1	2.6	2.6	2.6	54.212	492	492	1.5	1	1	0.0023557	8.4892	By MS/MS	0.794	1.3519	20.693	2	0	Median	0.794	1.3519	20.693	2	0	Median	2.6	3589000	1967400	1621500	3589000	1967400	1621500	256350	140530	115820	256350
Q15070	Q15070	6	6	6	Mitochondrial inner membrane protein OXA1L	OXA1L	>sp|Q15070|OXA1L_HUMAN Mitochondrial inner membrane protein OXA1L OS=Homo sapiens GN=OXA1L PE=1 SV=3	1	6	6	6	6	6	6	12.2	12.2	12.2	48.547	435	435	1.25	6	2	0	38.578	By MS/MS	0.57498	1.0563	9.0854	6	0	Median	0.57498	1.0563	9.0854	6	0	Median	12.2	40118000	25494000	14623000	40118000	25494000	14623000	2674500	1699600	974890	2674500
Q15084	Q15084	7	7	7	Protein disulfide-isomerase A6	PDIA6	>sp|Q15084|PDIA6_HUMAN Protein disulfide-isomerase A6 OS=Homo sapiens GN=PDIA6 PE=1 SV=1	1	7	7	7	7	7	7	21.1	21.1	21.1	48.121	440	440	1.7	3	7	0	67.186	By MS/MS	0.81806	1.4191	24.573	10	0	Median	0.81806	1.4191	24.573	10	0	Median	21.1	42466000	22659000	19808000	42466000	22659000	19808000	2498000	1332900	1165200	2498000
Q15120	Q15120	1	1	1	[Pyruvate dehydrogenase (acetyl-transferring)] kinase isozyme 3, mitochondrial	PDK3	>sp|Q15120|PDK3_HUMAN [Pyruvate dehydrogenase (acetyl-transferring)] kinase isozyme 3, mitochondrial OS=Homo sapiens GN=PDK3 PE=1 SV=1	1	1	1	1	1	1	1	2.7	2.7	2.7	46.938	406	406	2		1	0.0070352	6.0956	By MS/MS	NaN	NaN	NaN	1	0	Median	NaN	NaN	NaN	1	0	Median	2.7	1123300	951330	171980	1123300	951330	171980	46804	39639	7165.8	46804
Q15125	Q15125	1	1	1	3-beta-hydroxysteroid-Delta(8),Delta(7)-isomerase	EBP	>sp|Q15125|EBP_HUMAN 3-beta-hydroxysteroid-Delta(8),Delta(7)-isomerase OS=Homo sapiens GN=EBP PE=1 SV=3	1	1	1	1	1	1	1	7	7	7	26.352	230	230	2		1	0.0023585	8.6196	By MS/MS	NaN	NaN	NaN	1	0	Median	NaN	NaN	NaN	1	0	Median	7	11343000	7698900	3644600	11343000	7698900	3644600	1890600	1283100	607430	1890600
Q15155;P69849;Q5JPE7	Q15155;P69849;Q5JPE7	12;10;10	12;10;10	12;10;10	Nodal modulator 1;Nodal modulator 3;Nodal modulator 2	NOMO1;NOMO3;NOMO2	>sp|Q15155|NOMO1_HUMAN Nodal modulator 1 OS=Homo sapiens GN=NOMO1 PE=1 SV=5;>sp|P69849|NOMO3_HUMAN Nodal modulator 3 OS=Homo sapiens GN=NOMO3 PE=2 SV=2;>sp|Q5JPE7|NOMO2_HUMAN Nodal modulator 2 OS=Homo sapiens GN=NOMO2 PE=1 SV=1	3	12	12	12	12	12	12	12.7	12.7	12.7	134.32	1222	1222;1222;1267	1.45	12	10	0	87.36	By MS/MS	0.47432	0.81077	27.427	20	0	Median	0.47432	0.81077	27.427	20	0	Median	12.7	86951000	59469000	27483000	86951000	59469000	27483000	1358600	929200	429410	1358600
Q15165	Q15165	2	2	2	Serum paraoxonase/arylesterase 2	PON2	>sp|Q15165|PON2_HUMAN Serum paraoxonase/arylesterase 2 OS=Homo sapiens GN=PON2 PE=1 SV=3	1	2	2	2	2	2	2	7.1	7.1	7.1	39.396	354	354	1	2		0.0012422	11.259	By MS/MS	0.323	0.6249	29.541	2	2	Median	0.323	0.6249	29.541	2	2	Median	7.1	2520600	1998500	522090	2520600	1998500	522090	157540	124910	32631	157540
Q15181	Q15181	1	1	1	Inorganic pyrophosphatase	PPA1	>sp|Q15181|IPYR_HUMAN Inorganic pyrophosphatase OS=Homo sapiens GN=PPA1 PE=1 SV=2	1	1	1	1	1	1	1	3.1	3.1	3.1	32.66	289	289	1.5	1	1	0.0023175	7.7827	By MS/MS	0.51523	0.90832	96.067	2	0	Median	0.51523	0.90832	96.067	2	0	Median	3.1	4592200	3439600	1152600	4592200	3439600	1152600	255120	191090	64033	255120
Q15286	Q15286	6	6	6	Ras-related protein Rab-35	RAB35	>sp|Q15286|RAB35_HUMAN Ras-related protein Rab-35 OS=Homo sapiens GN=RAB35 PE=1 SV=1	1	6	6	6	6	6	6	29.4	29.4	29.4	23.025	201	201	1.33	6	3	0	39.755	By MS/MS	0.57556	1.154	19.319	8	0	Median	0.57556	1.154	19.319	8	0	Median	29.4	23710000	15205000	8505700	23710000	15205000	8505700	1975900	1267100	708800	1975900
Q15293	Q15293	1	1	1	Reticulocalbin-1	RCN1	>sp|Q15293|RCN1_HUMAN Reticulocalbin-1 OS=Homo sapiens GN=RCN1 PE=1 SV=1	1	1	1	1	1	1	1	5.7	5.7	5.7	38.89	331	331	1.5	1	1	0.0041152	6.2679	By MS/MS	0.73557	1.4052	21.31	2	0	Median	0.73557	1.4052	21.31	2	0	Median	5.7	1867600	946970	920630	1867600	946970	920630	124510	63131	61375	124510
Q15363	Q15363	2	2	2	Transmembrane emp24 domain-containing protein 2	TMED2	>sp|Q15363|TMED2_HUMAN Transmembrane emp24 domain-containing protein 2 OS=Homo sapiens GN=TMED2 PE=1 SV=1	1	2	2	2	2	2	2	10.4	10.4	10.4	22.761	201	201	1.6	2	3	0	14.417	By MS/MS	0.80671	1.2375	19.527	5	0	Median	0.80671	1.2375	19.527	5	0	Median	10.4	10715000	6384200	4331200	10715000	6384200	4331200	1190600	709350	481240	1190600
Q15388	Q15388	4	4	4	Mitochondrial import receptor subunit TOM20 homolog	TOMM20	>sp|Q15388|TOM20_HUMAN Mitochondrial import receptor subunit TOM20 homolog OS=Homo sapiens GN=TOMM20 PE=1 SV=1	1	4	4	4	4	4	4	35.9	35.9	35.9	16.298	145	145	1.25	6	2	0	36.345	By MS/MS	0.55011	0.97041	20.825	4	0	Median	0.55011	0.97041	20.825	4	0	Median	35.9	186730000	121810000	64917000	186730000	121810000	64917000	37346000	24362000	12983000	37346000
Q15392	Q15392	4	4	4	Delta(24)-sterol reductase	DHCR24	>sp|Q15392|DHC24_HUMAN Delta(24)-sterol reductase OS=Homo sapiens GN=DHCR24 PE=1 SV=2	1	4	4	4	4	4	4	9.5	9.5	9.5	60.101	516	516	1.33	4	2	0	28.207	By MS/MS	0.46296	0.81908	5.2234	4	0	Median	0.46296	0.81908	5.2234	4	0	Median	9.5	17357000	11257000	6100400	17357000	11257000	6100400	826520	536030	290500	826520
Q15738	Q15738	7	7	7	Sterol-4-alpha-carboxylate 3-dehydrogenase, decarboxylating	NSDHL	>sp|Q15738|NSDHL_HUMAN Sterol-4-alpha-carboxylate 3-dehydrogenase, decarboxylating OS=Homo sapiens GN=NSDHL PE=1 SV=2	1	7	7	7	7	7	7	26.8	26.8	26.8	41.9	373	373	1.54	6	7	0	51.417	By MS/MS	0.44335	0.77708	39.53	13	0	Median	0.44335	0.77708	39.53	13	0	Median	26.8	63434000	44939000	18495000	63434000	44939000	18495000	2537400	1797600	739800	2537400
Q15758	Q15758	7	7	7	Neutral amino acid transporter B(0)	SLC1A5	>sp|Q15758|AAAT_HUMAN Neutral amino acid transporter B(0) OS=Homo sapiens GN=SLC1A5 PE=1 SV=2	1	7	7	7	7	7	7	13.3	13.3	13.3	56.598	541	541	1.43	8	6	0	61.779	By MS/MS	0.45031	0.86156	23.302	13	0	Median	0.45031	0.86156	23.302	13	0	Median	13.3	329310000	231530000	97781000	329310000	231530000	97781000	20582000	14471000	6111300	20582000
Q15836;P63027	Q15836;P63027	2;1	2;1	2;1	Vesicle-associated membrane protein 3;Vesicle-associated membrane protein 2	VAMP3;VAMP2	>sp|Q15836|VAMP3_HUMAN Vesicle-associated membrane protein 3 OS=Homo sapiens GN=VAMP3 PE=1 SV=3;>sp|P63027|VAMP2_HUMAN Vesicle-associated membrane protein 2 OS=Homo sapiens GN=VAMP2 PE=1 SV=3	2	2	2	2	2	2	2	40	40	40	11.309	100	100;116	1.5	2	2	0	24.562	By MS/MS	0.60631	1.0671	11.492	4	0	Median	0.60631	1.0671	11.492	4	0	Median	40	10126000	6236200	3890200	10126000	6236200	3890200	2025300	1247200	778030	2025300
Q15904	Q15904	2	2	2	V-type proton ATPase subunit S1	ATP6AP1	>sp|Q15904|VAS1_HUMAN V-type proton ATPase subunit S1 OS=Homo sapiens GN=ATP6AP1 PE=1 SV=2	1	2	2	2	2	2	2	5.3	5.3	5.3	52.025	470	470	1.5	2	2	0	12.407	By MS/MS	0.38445	0.66386	32.253	4	0	Median	0.38445	0.66386	32.253	4	0	Median	5.3	11697000	8288500	3408100	11697000	8288500	3408100	615610	436240	179370	615610
Q15907;P62491;P57735	Q15907;P62491	9;8;1	9;8;1	9;8;1	Ras-related protein Rab-11B;Ras-related protein Rab-11A	RAB11B;RAB11A	>sp|Q15907|RB11B_HUMAN Ras-related protein Rab-11B OS=Homo sapiens GN=RAB11B PE=1 SV=4;>sp|P62491|RB11A_HUMAN Ras-related protein Rab-11A OS=Homo sapiens GN=RAB11A PE=1 SV=3	3	9	9	9	9	9	9	42.7	42.7	42.7	24.488	218	218;216;213	1.39	11	7	0	70.027	By MS/MS	0.57604	1.0606	7.1122	14	0	Median	0.57604	1.0606	7.1122	14	0	Median	42.7	243760000	152610000	91156000	243760000	152610000	91156000	16251000	10174000	6077100	16251000
Q16134	Q16134	5	5	5	Electron transfer flavoprotein-ubiquinone oxidoreductase, mitochondrial	ETFDH	>sp|Q16134|ETFD_HUMAN Electron transfer flavoprotein-ubiquinone oxidoreductase, mitochondrial OS=Homo sapiens GN=ETFDH PE=1 SV=2	1	5	5	5	5	5	5	9.1	9.1	9.1	68.495	617	617	1.56	4	5	0	31.503	By MS/MS	0.54948	1.0258	29.002	9	0	Median	0.54948	1.0258	29.002	9	0	Median	9.1	16427000	11261000	5165200	16427000	11261000	5165200	497780	341260	156520	497780
Q16540	Q16540	4	4	4	39S ribosomal protein L23, mitochondrial	MRPL23	>sp|Q16540|RM23_HUMAN 39S ribosomal protein L23, mitochondrial OS=Homo sapiens GN=MRPL23 PE=1 SV=1	1	4	4	4	4	4	4	34	34	34	17.781	153	153	1.5	3	3	0	32.577	By MS/MS	0.52473	0.91219	19.69	4	0	Median	0.52473	0.91219	19.69	4	0	Median	34	46567000	32206000	14361000	46567000	32206000	14361000	4656700	3220600	1436100	4656700
Q16563	Q16563	1	1	1	Synaptophysin-like protein 1	SYPL1	>sp|Q16563|SYPL1_HUMAN Synaptophysin-like protein 1 OS=Homo sapiens GN=SYPL1 PE=1 SV=1	1	1	1	1	1	1	1	4.2	4.2	4.2	28.565	259	259	2		1	0.0023015	7.5957	By MS/MS	NaN	NaN	NaN	1	0	Median	NaN	NaN	NaN	1	0	Median	4.2	1882300	781480	1100900	1882300	781480	1100900	188230	78148	110090	188230
Q16611	Q16611	1	1	1	Bcl-2 homologous antagonist/killer	BAK1	>sp|Q16611|BAK_HUMAN Bcl-2 homologous antagonist/killer OS=Homo sapiens GN=BAK1 PE=1 SV=1	1	1	1	1	1	1	1	5.2	5.2	5.2	23.408	211	211	1	1		0.0031381	6.4012	By MS/MS	NaN	NaN	NaN	1	1	Median	NaN	NaN	NaN	1	1	Median	5.2	816280	569970	246320	816280	569970	246320	102040	71246	30789	102040
Q16625	Q16625	2	2	2	Occludin	OCLN	>sp|Q16625|OCLN_HUMAN Occludin OS=Homo sapiens GN=OCLN PE=1 SV=1	1	2	2	2	2	2	2	4.4	4.4	4.4	59.143	522	522	1	2		0	12.236	By MS/MS	0.46167	0.93319	21.51	2	0	Median	0.46167	0.93319	21.51	2	0	Median	4.4	5891600	4384700	1506900	5891600	4384700	1506900	310080	230770	79309	310080
Q16665	Q16665	1	1	1	Hypoxia-inducible factor 1-alpha	HIF1A	>sp|Q16665|HIF1A_HUMAN Hypoxia-inducible factor 1-alpha OS=Homo sapiens GN=HIF1A PE=1 SV=1	1	1	1	1	1	1	1	1.3	1.3	1.3	92.669	826	826	2		1	1	-2	By MS/MS	NaN	NaN	NaN	1	1	Median	NaN	NaN	NaN	1	1	Median	1.3	54757000	54615000	141690	54757000	54615000	141690	1610500	1606300	4167.4	1610500
Q16698	Q16698	3	3	3	2,4-dienoyl-CoA reductase, mitochondrial	DECR1	>sp|Q16698|DECR_HUMAN 2,4-dienoyl-CoA reductase, mitochondrial OS=Homo sapiens GN=DECR1 PE=1 SV=1	1	3	3	3	3	3	3	13.4	13.4	13.4	36.067	335	335	2		3	0	20.411	By MS/MS	0.53826	0.82592	3.2172	2	1	Median	0.53826	0.82592	3.2172	2	1	Median	13.4	3871000	2585100	1285900	3871000	2585100	1285900	175950	117500	58452	175950
Q16718	Q16718	5	5	5	NADH dehydrogenase [ubiquinone] 1 alpha subcomplex subunit 5	NDUFA5	>sp|Q16718|NDUA5_HUMAN NADH dehydrogenase [ubiquinone] 1 alpha subcomplex subunit 5 OS=Homo sapiens GN=NDUFA5 PE=1 SV=3	1	5	5	5	5	5	5	44	44	44	13.459	116	116	1.5	5	5	0	50.577	By MS/MS	0.34676	0.58144	29.848	9	0	Median	0.34676	0.58144	29.848	9	0	Median	44	81141000	60410000	20731000	81141000	60410000	20731000	16228000	12082000	4146300	16228000
Q16740	Q16740	4	4	4	ATP-dependent Clp protease proteolytic subunit, mitochondrial	CLPP	>sp|Q16740|CLPP_HUMAN ATP-dependent Clp protease proteolytic subunit, mitochondrial OS=Homo sapiens GN=CLPP PE=1 SV=1	1	4	4	4	4	4	4	23.8	23.8	23.8	30.18	277	277	1.5	3	3	0	49.41	By MS/MS	0.50655	0.85634	30.352	4	0	Median	0.50655	0.85634	30.352	4	0	Median	23.8	18349000	12808000	5540600	18349000	12808000	5540600	1146800	800520	346290	1146800
Q16762	Q16762	2	2	2	Thiosulfate sulfurtransferase	TST	>sp|Q16762|THTR_HUMAN Thiosulfate sulfurtransferase OS=Homo sapiens GN=TST PE=1 SV=4	1	2	2	2	2	2	2	10.4	10.4	10.4	33.429	297	297	1.67	1	2	0	15.478	By MS/MS	0.30856	0.61426	69.098	3	0	Median	0.30856	0.61426	69.098	3	0	Median	10.4	7372700	4571700	2801000	7372700	4571700	2801000	460790	285730	175060	460790
Q16777;Q6FI13	Q16777;Q6FI13	5;5	1;1	1;1	Histone H2A type 2-C;Histone H2A type 2-A	HIST2H2AC;HIST2H2AA3	>sp|Q16777|H2A2C_HUMAN Histone H2A type 2-C OS=Homo sapiens GN=HIST2H2AC PE=1 SV=4;>sp|Q6FI13|H2A2A_HUMAN Histone H2A type 2-A OS=Homo sapiens GN=HIST2H2AA3 PE=1 SV=3	2	5	1	1	5	1	1	55	22.5	22.5	13.988	129	129;130	1.4	3	2	0	13.062	By MS/MS	0.39692	0.69333	35.838	4	2	Median	0.39692	0.69333	35.838	4	2	Median	55	23096000	15520000	7576500	23096000	15520000	7576500	4619300	3104000	1515300	4619300
Q16795	Q16795	7	7	7	NADH dehydrogenase [ubiquinone] 1 alpha subcomplex subunit 9, mitochondrial	NDUFA9	>sp|Q16795|NDUA9_HUMAN NADH dehydrogenase [ubiquinone] 1 alpha subcomplex subunit 9, mitochondrial OS=Homo sapiens GN=NDUFA9 PE=1 SV=2	1	7	7	7	7	7	7	22.8	22.8	22.8	42.509	377	377	1.44	10	8	0	56.291	By MS/MS	0.52727	0.82481	26.363	15	0	Median	0.52727	0.82481	26.363	15	0	Median	22.8	149570000	104070000	45492000	149570000	104070000	45492000	5539400	3854600	1684900	5539400
Q16836	Q16836	10	10	10	Hydroxyacyl-coenzyme A dehydrogenase, mitochondrial	HADH	>sp|Q16836|HCDH_HUMAN Hydroxyacyl-coenzyme A dehydrogenase, mitochondrial OS=Homo sapiens GN=HADH PE=1 SV=3	1	10	10	10	10	10	10	51.9	51.9	51.9	34.293	314	314	1.92	1	11	0	80.51	By MS/MS	0.36591	0.58044	29.438	10	0	Median	0.36591	0.58044	29.438	10	0	Median	51.9	138360000	96151000	42208000	138360000	96151000	42208000	9882800	6868000	3014900	9882800
Q16850	Q16850	7	7	7	Lanosterol 14-alpha demethylase	CYP51A1	>sp|Q16850|CP51A_HUMAN Lanosterol 14-alpha demethylase OS=Homo sapiens GN=CYP51A1 PE=1 SV=3	1	7	7	7	7	7	7	14.1	14.1	14.1	56.805	503	503	1.55	5	6	0	44.374	By MS/MS	0.49276	0.78839	32.53	10	0	Median	0.49276	0.78839	32.53	10	0	Median	14.1	30976000	20139000	10837000	30976000	20139000	10837000	1191400	774580	416790	1191400
Q16891	Q16891	32	32	32	MICOS complex subunit MIC60	IMMT	>sp|Q16891|IMMT_HUMAN Mitochondrial inner membrane protein OS=Homo sapiens GN=IMMT PE=1 SV=1	1	32	32	32	32	32	32	47.1	47.1	47.1	83.677	758	758	1.49	35	33	0	256.4	By MS/MS	0.63174	1.0671	29.138	54	0	Median	0.63174	1.0671	29.138	54	0	Median	47.1	623510000	401330000	222180000	623510000	401330000	222180000	14171000	9121000	5049600	14171000
Q3SXM5	Q3SXM5	3	3	3	Inactive hydroxysteroid dehydrogenase-like protein 1	HSDL1	>sp|Q3SXM5|HSDL1_HUMAN Inactive hydroxysteroid dehydrogenase-like protein 1 OS=Homo sapiens GN=HSDL1 PE=1 SV=3	1	3	3	3	3	3	3	9.4	9.4	9.4	37.001	330	330	1.25	3	1	0	21.382	By MS/MS	0.49256	0.95301	3.6492	3	0	Median	0.49256	0.95301	3.6492	3	0	Median	9.4	4736800	3298500	1438400	4736800	3298500	1438400	249310	173600	75703	249310
Q3SY69	Q3SY69	3	3	2	Mitochondrial 10-formyltetrahydrofolate dehydrogenase	ALDH1L2	>sp|Q3SY69|AL1L2_HUMAN Mitochondrial 10-formyltetrahydrofolate dehydrogenase OS=Homo sapiens GN=ALDH1L2 PE=1 SV=2	1	3	3	2	3	3	2	3	3	2.2	101.74	923	923	2		3	0	17.598	By MS/MS	0.16826	0.25707	43.115	3	2	Median	0.16826	0.25707	43.115	3	2	Median	3	2589500	2287600	301960	2589500	2287600	301960	46242	40849	5392.2	46242
Q3ZCQ8	Q3ZCQ8	9	9	9	Mitochondrial import inner membrane translocase subunit TIM50	TIMM50	>sp|Q3ZCQ8|TIM50_HUMAN Mitochondrial import inner membrane translocase subunit TIM50 OS=Homo sapiens GN=TIMM50 PE=1 SV=2	1	9	9	9	9	9	9	29.7	29.7	29.7	39.646	353	353	1.38	13	8	0	96.254	By MS/MS	0.45579	0.8121	44.046	19	0	Median	0.45579	0.8121	44.046	19	0	Median	29.7	272680000	188220000	84456000	272680000	188220000	84456000	19477000	13445000	6032600	19477000
Q4G0N4	Q4G0N4	2	2	2	NAD kinase 2, mitochondrial	NADK2	>sp|Q4G0N4|NAKD2_HUMAN NAD kinase 2, mitochondrial OS=Homo sapiens GN=NADK2 PE=1 SV=2	1	2	2	2	2	2	2	4.8	4.8	4.8	49.432	442	442	2		2	0.0024301	10.762	By MS/MS	0.50848	0.83706	3.1959	2	1	Median	0.50848	0.83706	3.1959	2	1	Median	4.8	533150	373360	159790	533150	373360	159790	21326	14934	6391.7	21326
Q4G0P3	Q4G0P3	1	1	1	Hydrocephalus-inducing protein homolog	HYDIN	>sp|Q4G0P3|HYDIN_HUMAN Hydrocephalus-inducing protein homolog OS=Homo sapiens GN=HYDIN PE=1 SV=3	1	1	1	1	1	1	1	0.1	0.1	0.1	575.89	5121	5121	1.5	1	1	0.0031217	6.3423	By MS/MS	0.36091	0.61016	30.327	2	0	Median	0.36091	0.61016	30.327	2	0	Median	0.1	5154000	3931400	1222500	5154000	3931400	1222500	23751	18117	5633.9	23751
Q4U2R6	Q4U2R6	1	1	1	39S ribosomal protein L51, mitochondrial	MRPL51	>sp|Q4U2R6|RM51_HUMAN 39S ribosomal protein L51, mitochondrial OS=Homo sapiens GN=MRPL51 PE=1 SV=1	1	1	1	1	1	1	1	8.6	8.6	8.6	15.095	128	128	1.5	2	2	0.0023613	8.6481	By MS/MS	0.61962	1.0011	10.341	4	0	Median	0.61962	1.0011	10.341	4	0	Median	8.6	21786000	14454000	7332700	21786000	14454000	7332700	3631000	2408900	1222100	3631000
Q4ZHG4	Q4ZHG4	1	1	1	Fibronectin type III domain-containing protein 1	FNDC1	>sp|Q4ZHG4|FNDC1_HUMAN Fibronectin type III domain-containing protein 1 OS=Homo sapiens GN=FNDC1 PE=1 SV=4	1	1	1	1	1	1	1	0.6	0.6	0.6	205.56	1894	1894	1.5	1	1	1	-2	By MS/MS	0.5719	1.0959	12.369	2	0	Median	0.5719	1.0959	12.369	2	0	Median	0.6	74713000	46616000	28097000	74713000	46616000	28097000	739730	461550	278180	739730
Q4ZIN3	Q4ZIN3	1	1	1	Membralin	TMEM259	>sp|Q4ZIN3|MBRL_HUMAN Membralin OS=Homo sapiens GN=TMEM259 PE=1 SV=1	1	1	1	1	1	1	1	2.1	2.1	2.1	67.888	620	620	1	1		0.0031546	6.4214	By MS/MS	NaN	NaN	NaN	1	1	Median	NaN	NaN	NaN	1	1	Median	2.1	1141400	767890	373460	1141400	767890	373460	57068	38394	18673	57068
Q53GQ0	Q53GQ0	7	7	7	Estradiol 17-beta-dehydrogenase 12	HSD17B12	>sp|Q53GQ0|DHB12_HUMAN Estradiol 17-beta-dehydrogenase 12 OS=Homo sapiens GN=HSD17B12 PE=1 SV=2	1	7	7	7	7	7	7	29.5	29.5	29.5	34.324	312	312	1.17	10	2	0	58.9	By MS/MS	0.56761	0.9658	35.16	6	0	Median	0.56761	0.9658	35.16	6	0	Median	29.5	118860000	82229000	36629000	118860000	82229000	36629000	7923800	5481900	2441900	7923800
Q53H12	Q53H12	10	10	10	Acylglycerol kinase, mitochondrial	AGK	>sp|Q53H12|AGK_HUMAN Acylglycerol kinase, mitochondrial OS=Homo sapiens GN=AGK PE=1 SV=2	1	10	10	10	10	10	10	31	31	31	47.137	422	422	1.57	9	12	0	74.964	By MS/MS	0.62922	1.0158	29.375	16	0	Median	0.62922	1.0158	29.375	16	0	Median	31	222220000	150940000	71276000	222220000	150940000	71276000	9661800	6562800	3099000	9661800
Q53S58	Q53S58	2	2	2	Transmembrane protein 177	TMEM177	>sp|Q53S58|TM177_HUMAN Transmembrane protein 177 OS=Homo sapiens GN=TMEM177 PE=2 SV=1	1	2	2	2	2	2	2	6.4	6.4	6.4	33.76	311	311	1.33	2	1	0	12.042	By MS/MS	0.49049	0.83459	18.912	2	0	Median	0.49049	0.83459	18.912	2	0	Median	6.4	1970700	1251600	719110	1970700	1251600	719110	179150	113780	65373	179150
Q562R1	Q562R1	5	1	1	Beta-actin-like protein 2	ACTBL2	>sp|Q562R1|ACTBL_HUMAN Beta-actin-like protein 2 OS=Homo sapiens GN=ACTBL2 PE=1 SV=2	1	5	1	1	5	1	1	15.7	4.8	4.8	42.003	376	376	2		1	0.002331	8.1113	By MS/MS	NaN	NaN	NaN	1	0	Median	NaN	NaN	NaN	1	0	Median	15.7	62617000	44071000	18546000	62617000	44071000	18546000	2981800	2098600	883130	2981800
Q56VL3	Q56VL3	4	4	4	OCIA domain-containing protein 2	OCIAD2	>sp|Q56VL3|OCAD2_HUMAN OCIA domain-containing protein 2 OS=Homo sapiens GN=OCIAD2 PE=1 SV=1	1	4	4	4	4	4	4	29.9	29.9	29.9	16.953	154	154	1	4		0	32.274	By MS/MS	0.54833	1.0536	33.504	4	0	Median	0.54833	1.0536	33.504	4	0	Median	29.9	19726000	12096000	7629800	19726000	12096000	7629800	1793200	1099600	693620	1793200
Q5BJH7	Q5BJH7	1	1	1	Protein YIF1B	YIF1B	>sp|Q5BJH7|YIF1B_HUMAN Protein YIF1B OS=Homo sapiens GN=YIF1B PE=1 SV=1	1	1	1	1	1	1	1	4.8	4.8	4.8	34.435	314	314	1	1		0.0023419	8.2272	By MS/MS	NaN	NaN	NaN	1	0	Median	NaN	NaN	NaN	1	0	Median	4.8	4578400	3361400	1217100	4578400	3361400	1217100	572300	420170	152130	572300
Q5HYK3	Q5HYK3	1	1	1	2-methoxy-6-polyprenyl-1,4-benzoquinol methylase, mitochondrial	COQ5	>sp|Q5HYK3|COQ5_HUMAN 2-methoxy-6-polyprenyl-1,4-benzoquinol methylase, mitochondrial OS=Homo sapiens GN=COQ5 PE=1 SV=2	1	1	1	1	1	1	1	3.1	3.1	3.1	37.14	327	327	2		1	0.0060852	6.1615	By MS/MS	NaN	NaN	NaN	1	1	Median	NaN	NaN	NaN	1	1	Median	3.1	2586500	232850	2353600	2586500	232850	2353600	123170	11088	112080	123170
Q5J8M3	Q5J8M3	3	3	3	ER membrane protein complex subunit 4	EMC4	>sp|Q5J8M3|EMC4_HUMAN ER membrane protein complex subunit 4 OS=Homo sapiens GN=EMC4 PE=1 SV=2	1	3	3	3	3	3	3	21.3	21.3	21.3	20.086	183	183	1.4	3	2	0	20.468	By MS/MS	0.68625	1.355	34.087	5	0	Median	0.68625	1.355	34.087	5	0	Median	21.3	13384000	7286400	6097800	13384000	7286400	6097800	1216700	662400	554350	1216700
Q5JRA6	Q5JRA6	7	7	7	Melanoma inhibitory activity protein 3	MIA3	>sp|Q5JRA6|MIA3_HUMAN Melanoma inhibitory activity protein 3 OS=Homo sapiens GN=MIA3 PE=1 SV=1	1	7	7	7	7	7	7	4.7	4.7	4.7	213.7	1907	1907	1.22	7	2	0	49.687	By MS/MS	0.41657	0.83893	39.625	4	0	Median	0.41657	0.83893	39.625	4	0	Median	4.7	13781000	9664900	4116600	13781000	9664900	4116600	125290	87862	37423	125290
Q5JRX3	Q5JRX3	20	20	20	Presequence protease, mitochondrial	PITRM1	>sp|Q5JRX3|PREP_HUMAN Presequence protease, mitochondrial OS=Homo sapiens GN=PITRM1 PE=1 SV=3	1	20	20	20	20	20	20	26.1	26.1	26.1	117.41	1037	1037	1.56	15	19	0	131.26	By MS/MS	0.57202	0.98619	35.731	23	0	Median	0.57202	0.98619	35.731	23	0	Median	26.1	95611000	63947000	31664000	95611000	63947000	31664000	1738400	1162700	575700	1738400
Q5JTV8	Q5JTV8	2	1	1	Torsin-1A-interacting protein 1	TOR1AIP1	>sp|Q5JTV8|TOIP1_HUMAN Torsin-1A-interacting protein 1 OS=Homo sapiens GN=TOR1AIP1 PE=1 SV=2	1	2	1	1	2	1	1	5	3.3	3.3	66.248	583	583	1.5	1	1	0.0023202	7.8618	By MS/MS	0.22726	0.3936	14.039	2	2	Median	0.22726	0.3936	14.039	2	2	Median	5	3545500	3137200	408290	3545500	3137200	408290	110800	98037	12759	110800
Q5JTZ9	Q5JTZ9	8	8	8	Alanine--tRNA ligase, mitochondrial	AARS2	>sp|Q5JTZ9|SYAM_HUMAN Alanine--tRNA ligase, mitochondrial OS=Homo sapiens GN=AARS2 PE=1 SV=1	1	8	8	8	8	8	8	9.7	9.7	9.7	107.34	985	985	1.57	6	8	0	58.705	By MS/MS	0.4818	0.83414	21.523	8	0	Median	0.4818	0.83414	21.523	8	0	Median	9.7	23721000	15436000	8285200	23721000	15436000	8285200	474420	308720	165700	474420
Q5RI15	Q5RI15	2	2	2	Cytochrome c oxidase protein 20 homolog	COX20	>sp|Q5RI15|COX20_HUMAN Cytochrome c oxidase protein 20 homolog OS=Homo sapiens GN=COX20 PE=1 SV=2	1	2	2	2	2	2	2	22	22	22	13.291	118	118	1.33	2	1	0.0024272	10.735	By MS/MS	0.41388	0.84155	81.694	3	1	Median	0.41388	0.84155	81.694	3	1	Median	22	5337500	3797700	1539800	5337500	3797700	1539800	889580	632940	256640	889580
Q5T440	Q5T440	1	1	1	Putative transferase CAF17, mitochondrial	IBA57	>sp|Q5T440|CAF17_HUMAN Putative transferase CAF17, mitochondrial OS=Homo sapiens GN=IBA57 PE=1 SV=1	1	1	1	1	1	1	1	4.2	4.2	4.2	38.155	356	356	2		1	0.0031185	6.3219	By MS/MS	NaN	NaN	NaN	1	0	Median	NaN	NaN	NaN	1	0	Median	4.2	1246300	941990	304300	1246300	941990	304300	83086	62799	20287	83086
Q5T653	Q5T653	5	5	5	39S ribosomal protein L2, mitochondrial	MRPL2	>sp|Q5T653|RM02_HUMAN 39S ribosomal protein L2, mitochondrial OS=Homo sapiens GN=MRPL2 PE=1 SV=2	1	5	5	5	5	5	5	14.8	14.8	14.8	33.3	305	305	1.67	3	6	0	30.747	By MS/MS	0.64936	1.2798	36.518	5	0	Median	0.64936	1.2798	36.518	5	0	Median	14.8	17613000	10699000	6914100	17613000	10699000	6914100	1354900	823020	531850	1354900
Q5T8D3	Q5T8D3	1	1	1	Acyl-CoA-binding domain-containing protein 5	ACBD5	>sp|Q5T8D3|ACBD5_HUMAN Acyl-CoA-binding domain-containing protein 5 OS=Homo sapiens GN=ACBD5 PE=1 SV=1	1	1	1	1	1	1	1	2.2	2.2	2.2	60.091	534	534	1	1		0.0030992	6.2865	By MS/MS	NaN	NaN	NaN	1	0	Median	NaN	NaN	NaN	1	0	Median	2.2	1381400	1149100	232270	1381400	1149100	232270	51163	42561	8602.6	51163
Q5T9A4	Q5T9A4	21	6	5	ATPase family AAA domain-containing protein 3B	ATAD3B	>sp|Q5T9A4|ATD3B_HUMAN ATPase family AAA domain-containing protein 3B OS=Homo sapiens GN=ATAD3B PE=1 SV=1	1	21	6	5	21	6	5	33.2	11.1	9.3	72.572	648	648	1.44	5	4	0	41.8	By MS/MS	0.35945	0.60644	58.599	8	0	Median	0.35945	0.60644	58.599	8	0	Median	33.2	77699000	51975000	25724000	77699000	51975000	25724000	2285300	1528700	756580	2285300
Q5TC12	Q5TC12	1	1	1	ATP synthase mitochondrial F1 complex assembly factor 1	ATPAF1	>sp|Q5TC12|ATPF1_HUMAN ATP synthase mitochondrial F1 complex assembly factor 1 OS=Homo sapiens GN=ATPAF1 PE=1 SV=1	1	1	1	1	1	1	1	4	4	4	36.436	328	328	2		1	0.0022222	6.8853	By MS/MS	NaN	NaN	NaN	0	0	Median	NaN	NaN	NaN	0	0	Median	4	0	0	0	0	0	0	0	0	0	0
Q5U5X0	Q5U5X0	2	2	2	Complex III assembly factor LYRM7	LYRM7	>sp|Q5U5X0|LYRM7_HUMAN Complex III assembly factor LYRM7 OS=Homo sapiens GN=LYRM7 PE=1 SV=1	1	2	2	2	2	2	2	31.7	31.7	31.7	11.955	104	104	1.67	1	2	0.0012531	11.376	By MS/MS	0.71102	1.0928	42.417	3	0	Median	0.71102	1.0928	42.417	3	0	Median	31.7	7067900	3716000	3351900	7067900	3716000	3351900	2356000	1238700	1117300	2356000
Q5VV42	Q5VV42	2	2	2	Threonylcarbamoyladenosine tRNA methylthiotransferase	CDKAL1	>sp|Q5VV42|CDKAL_HUMAN Threonylcarbamoyladenosine tRNA methylthiotransferase OS=Homo sapiens GN=CDKAL1 PE=1 SV=1	1	2	2	2	2	2	2	4.7	4.7	4.7	65.111	579	579	1	2		0.0024331	10.772	By MS/MS	0.20809	0.40911	78.888	2	2	Median	0.20809	0.40911	78.888	2	2	Median	4.7	9339400	7881900	1457500	9339400	7881900	1457500	291860	246310	45548	291860
Q5W111	Q5W111	2	2	2	SPRY domain-containing protein 7	SPRYD7	>sp|Q5W111|SPRY7_HUMAN SPRY domain-containing protein 7 OS=Homo sapiens GN=SPRYD7 PE=1 SV=2	1	2	2	2	2	2	2	9.7	9.7	9.7	21.666	196	196	1	2		0.0012853	11.703	By MS/MS	0.50984	0.98985	59.24	2	0	Median	0.50984	0.98985	59.24	2	0	Median	9.7	2558400	1546100	1012400	2558400	1546100	1012400	232580	140550	92032	232580
Q5ZPR3	Q5ZPR3	2	2	2	CD276 antigen	CD276	>sp|Q5ZPR3|CD276_HUMAN CD276 antigen OS=Homo sapiens GN=CD276 PE=1 SV=1	1	2	2	2	2	2	2	15	15	15	57.235	534	534	1.33	2	1	0	14.355	By MS/MS	0.38466	0.74953	75.127	3	1	Median	0.38466	0.74953	75.127	3	1	Median	15	6651200	5339000	1312200	6651200	5339000	1312200	332560	266950	65608	332560
Q66GS9	Q66GS9	1	1	1	Centrosomal protein of 135 kDa	CEP135	>sp|Q66GS9|CP135_HUMAN Centrosomal protein of 135 kDa OS=Homo sapiens GN=CEP135 PE=1 SV=2	1	1	1	1	1	1	1	1.4	1.4	1.4	133.49	1140	1140	1	1		0.009901	5.987	By MS/MS	NaN	NaN	NaN	0	0	Median	NaN	NaN	NaN	0	0	Median	1.4	8871500	8871500	0	8871500	8871500	0	130460	130460	0	130460
Q68D91	Q68D91	2	2	2	Metallo-beta-lactamase domain-containing protein 2	MBLAC2	>sp|Q68D91|MBLC2_HUMAN Metallo-beta-lactamase domain-containing protein 2 OS=Homo sapiens GN=MBLAC2 PE=1 SV=3	1	2	2	2	2	2	2	7.2	7.2	7.2	31.371	279	279	1.33	2	1	0	15.629	By MS/MS	0.40518	0.80024	17.895	3	1	Plateau	0.40518	0.80024	17.895	3	1	Plateau	7.2	3052200	2217900	834330	3052200	2217900	834330	152610	110890	41716	152610
Q69YL0	Q69YL0	1	1	1	Uncharacterized protein NCBP2-AS2	NCBP2-AS2	>sp|Q69YL0|NCAS2_HUMAN Uncharacterized protein NCBP2-AS2 OS=Homo sapiens GN=NCBP2-AS2 PE=4 SV=1	1	1	1	1	1	1	1	14.1	14.1	14.1	10.89	99	99	1	1		0.0097943	5.898	By MS/MS	NaN	NaN	NaN	0	0	Median	NaN	NaN	NaN	0	0	Median	14.1	0	0	0	0	0	0	0	0	0	0
Q69YU5	Q69YU5	2	2	2	Uncharacterized protein C12orf73	C12orf73	>sp|Q69YU5|CL073_HUMAN Uncharacterized protein C12orf73 OS=Homo sapiens GN=C12orf73 PE=2 SV=2	1	2	2	2	2	2	2	32.4	32.4	32.4	8.0224	71	71	1.67	1	2	0.002454	10.946	By MS/MS	0.61642	0.94975	27.264	3	0	Median	0.61642	0.94975	27.264	3	0	Median	32.4	10876000	7142000	3733600	10876000	7142000	3733600	2175100	1428400	746720	2175100
Q6IAA8	Q6IAA8	6	6	6	Ragulator complex protein LAMTOR1	LAMTOR1	>sp|Q6IAA8|LTOR1_HUMAN Ragulator complex protein LAMTOR1 OS=Homo sapiens GN=LAMTOR1 PE=1 SV=2	1	6	6	6	6	6	6	55.9	55.9	55.9	17.745	161	161	1.7	3	7	0	41.061	By MS/MS	0.56874	0.87526	38.422	7	0	Median	0.56874	0.87526	38.422	7	0	Median	55.9	24149000	15251000	8897900	24149000	15251000	8897900	2683200	1694600	988660	2683200
Q6IAN0	Q6IAN0	2	2	2	Dehydrogenase/reductase SDR family member 7B	DHRS7B	>sp|Q6IAN0|DRS7B_HUMAN Dehydrogenase/reductase SDR family member 7B OS=Homo sapiens GN=DHRS7B PE=1 SV=2	1	2	2	2	2	2	2	8	8	8	35.119	325	325	1.33	2	1	0	18.819	By MS/MS	0.65651	1.3163	29.479	3	1	Median	0.65651	1.3163	29.479	3	1	Median	8	10798000	8187700	2610500	10798000	8187700	2610500	674890	511730	163160	674890
Q6IBS0	Q6IBS0	1	1	1	Twinfilin-2	TWF2	>sp|Q6IBS0|TWF2_HUMAN Twinfilin-2 OS=Homo sapiens GN=TWF2 PE=1 SV=2	1	1	1	1	1	1	1	2.3	2.3	2.3	39.548	349	349	1	1		0.0040942	6.2393	By MS/MS	NaN	NaN	NaN	1	0	Median	NaN	NaN	NaN	1	0	Median	2.3	5454300	3969800	1484500	5454300	3969800	1484500	272720	198490	74227	272720
Q6IQ22	Q6IQ22	1	1	1	Ras-related protein Rab-12	RAB12	>sp|Q6IQ22|RAB12_HUMAN Ras-related protein Rab-12 OS=Homo sapiens GN=RAB12 PE=1 SV=3	1	1	1	1	1	1	1	3.7	3.7	3.7	27.248	244	244	1.5	1	1	0.0021786	6.6507	By MS/MS	0.62653	1.0803	21.885	2	0	Median	0.62653	1.0803	21.885	2	0	Median	3.7	4344000	1844500	2499500	4344000	1844500	2499500	255530	108500	147030	255530
Q6L8Q7	Q6L8Q7	3	3	3	2,5-phosphodiesterase 12	PDE12	>sp|Q6L8Q7|PDE12_HUMAN 2,5-phosphodiesterase 12 OS=Homo sapiens GN=PDE12 PE=1 SV=2	1	3	3	3	3	3	3	9.7	9.7	9.7	67.351	609	609	1.67	2	4	0	16.657	By MS/MS	0.50902	0.88341	21.879	4	3	Median	0.50902	0.88341	21.879	4	3	Median	9.7	6944100	4795900	2148200	6944100	4795900	2148200	277760	191840	85927	277760
Q6NUK1	Q6NUK1	11	11	11	Calcium-binding mitochondrial carrier protein SCaMC-1	SLC25A24	>sp|Q6NUK1|SCMC1_HUMAN Calcium-binding mitochondrial carrier protein SCaMC-1 OS=Homo sapiens GN=SLC25A24 PE=1 SV=2	1	11	11	11	11	11	11	29.6	29.6	29.6	53.354	477	477	1.53	9	10	0	88.407	By MS/MS	0.48217	0.82758	17.377	13	0	Median	0.48217	0.82758	17.377	13	0	Median	29.6	54659000	34190000	20468000	54659000	34190000	20468000	2102300	1315000	787240	2102300
Q6NUM9	Q6NUM9	1	1	1	All-trans-retinol 13,14-reductase	RETSAT	>sp|Q6NUM9|RETST_HUMAN All-trans-retinol 13,14-reductase OS=Homo sapiens GN=RETSAT PE=1 SV=2	1	1	1	1	1	1	1	2.1	2.1	2.1	66.819	610	610	1.5	1	1	0.0023866	8.9739	By MS/MS	0.76101	1.2836	39.609	2	0	Median	0.76101	1.2836	39.609	2	0	Median	2.1	1741800	1009900	731880	1741800	1009900	731880	56186	32577	23609	56186
Q6NVY1	Q6NVY1	5	5	5	3-hydroxyisobutyryl-CoA hydrolase, mitochondrial	HIBCH	>sp|Q6NVY1|HIBCH_HUMAN 3-hydroxyisobutyryl-CoA hydrolase, mitochondrial OS=Homo sapiens GN=HIBCH PE=1 SV=2	1	5	5	5	5	5	5	13.7	13.7	13.7	43.482	386	386	1.5	4	4	0	41.208	By MS/MS	0.53813	0.83259	15.528	4	0	Median	0.53813	0.83259	15.528	4	0	Median	13.7	18971000	12216000	6755100	18971000	12216000	6755100	758860	488650	270200	758860
Q6P161	Q6P161	1	1	1	39S ribosomal protein L54, mitochondrial	MRPL54	>sp|Q6P161|RM54_HUMAN 39S ribosomal protein L54, mitochondrial OS=Homo sapiens GN=MRPL54 PE=1 SV=1	1	1	1	1	1	1	1	7.2	7.2	7.2	15.819	138	138	2		1	0.0070565	6.1232	By MS/MS	NaN	NaN	NaN	1	1	Median	NaN	NaN	NaN	1	1	Median	7.2	1250400	814070	436320	1250400	814070	436320	208400	135680	72720	208400
Q6P1L8	Q6P1L8	4	4	4	39S ribosomal protein L14, mitochondrial	MRPL14	>sp|Q6P1L8|RM14_HUMAN 39S ribosomal protein L14, mitochondrial OS=Homo sapiens GN=MRPL14 PE=1 SV=1	1	4	4	4	4	4	4	26.9	26.9	26.9	15.947	145	145	2		4	0	27.449	By MS/MS	0.63193	0.96611	0.93287	2	0	Median	0.63193	0.96611	0.93287	2	0	Median	26.9	5843400	3633700	2209700	5843400	3633700	2209700	730420	454210	276210	730420
Q6P1M0	Q6P1M0	2	2	2	Long-chain fatty acid transport protein 4	SLC27A4	>sp|Q6P1M0|S27A4_HUMAN Long-chain fatty acid transport protein 4 OS=Homo sapiens GN=SLC27A4 PE=1 SV=1	1	2	2	2	2	2	2	2.5	2.5	2.5	72.063	643	643	1.33	2	1	0	12.236	By MS/MS	0.68769	1.2008	2.188	2	0	Median	0.68769	1.2008	2.188	2	0	Median	2.5	6086900	3844100	2242700	6086900	3844100	2242700	173910	109830	64078	173910
Q6P4A7	Q6P4A7	3	3	3	Sideroflexin-4	SFXN4	>sp|Q6P4A7|SFXN4_HUMAN Sideroflexin-4 OS=Homo sapiens GN=SFXN4 PE=1 SV=1	1	3	3	3	3	3	3	14.2	14.2	14.2	37.998	337	337	1.4	3	2	0	27.531	By MS/MS	0.38428	0.70615	16.328	4	0	Median	0.38428	0.70615	16.328	4	0	Median	14.2	10987000	8266500	2720900	10987000	8266500	2720900	732490	551100	181400	732490
Q6PCB8	Q6PCB8	1	1	1	Embigin	EMB	>sp|Q6PCB8|EMB_HUMAN Embigin OS=Homo sapiens GN=EMB PE=1 SV=1	1	1	1	1	1	1	1	2.8	2.8	2.8	36.881	327	327	1	1		0.006079	6.1563	By MS/MS	NaN	NaN	NaN	1	1	Median	NaN	NaN	NaN	1	1	Median	2.8	3773500	3125700	647750	3773500	3125700	647750	209640	173650	35986	209640
Q6PI48	Q6PI48	15	15	15	Aspartate--tRNA ligase, mitochondrial	DARS2	>sp|Q6PI48|SYDM_HUMAN Aspartate--tRNA ligase, mitochondrial OS=Homo sapiens GN=DARS2 PE=1 SV=1	1	15	15	15	15	15	15	26.5	26.5	26.5	73.562	645	645	1.65	8	15	0	97.643	By MS/MS	0.28542	0.4419	50.168	11	0	Median	0.28542	0.4419	50.168	11	0	Median	26.5	75122000	55789000	19333000	75122000	55789000	19333000	2146300	1594000	552370	2146300
Q6SZW1	Q6SZW1	2	2	2	Sterile alpha and TIR motif-containing protein 1	SARM1	>sp|Q6SZW1|SARM1_HUMAN Sterile alpha and TIR motif-containing protein 1 OS=Homo sapiens GN=SARM1 PE=1 SV=1	1	2	2	2	2	2	2	2.9	2.9	2.9	79.387	724	724	1.33	2	1	0.0012771	11.627	By MS/MS	0.49029	0.8254	35.369	3	0	Median	0.49029	0.8254	35.369	3	0	Median	2.9	2422500	1576700	845880	2422500	1576700	845880	53834	35037	18797	53834
Q6TFL3	Q6TFL3	1	1	1	Coiled-coil domain-containing protein 171	CCDC171	>sp|Q6TFL3|CC171_HUMAN Coiled-coil domain-containing protein 171 OS=Homo sapiens GN=CCDC171 PE=2 SV=1	1	1	1	1	1	1	1	0.8	0.8	0.8	152.81	1326	1326	1	1		1	-2	By MS/MS	NaN	NaN	NaN	1	0	Median	NaN	NaN	NaN	1	0	Median	0.8	14000000	11745000	2255100	14000000	11745000	2255100	159090	133470	25626	159090
Q6UB35	Q6UB35	15	15	15	Monofunctional C1-tetrahydrofolate synthase, mitochondrial	MTHFD1L	>sp|Q6UB35|C1TM_HUMAN Monofunctional C1-tetrahydrofolate synthase, mitochondrial OS=Homo sapiens GN=MTHFD1L PE=1 SV=1	1	15	15	15	15	15	15	19.8	19.8	19.8	105.79	978	978	1.62	9	15	0	112.58	By MS/MS	0.44154	0.77801	30.163	17	0	Median	0.44154	0.77801	30.163	17	0	Median	19.8	74632000	52613000	22019000	74632000	52613000	22019000	1463400	1031600	431750	1463400
Q6UWP7	Q6UWP7	2	2	2	Lysocardiolipin acyltransferase 1	LCLAT1	>sp|Q6UWP7|LCLT1_HUMAN Lysocardiolipin acyltransferase 1 OS=Homo sapiens GN=LCLAT1 PE=1 SV=1	1	2	2	2	2	2	2	7.2	7.2	7.2	48.92	414	414	2		2	0.0012821	11.679	By MS/MS	0.53888	0.81868	27.59	2	2	Median	0.53888	0.81868	27.59	2	2	Median	7.2	1562500	1036800	525670	1562500	1036800	525670	74405	49373	25032	74405
Q6UX07	Q6UX07	3	3	3	Dehydrogenase/reductase SDR family member 13	DHRS13	>sp|Q6UX07|DHR13_HUMAN Dehydrogenase/reductase SDR family member 13 OS=Homo sapiens GN=DHRS13 PE=2 SV=1	1	3	3	3	3	3	3	7.7	7.7	7.7	40.848	377	377	1	3		0	17.211	By MS/MS	NaN	NaN	NaN	1	1	Median	NaN	NaN	NaN	1	1	Median	7.7	1236600	823220	413380	1236600	823220	413380	68700	45735	22966	68700
Q6UXV4	Q6UXV4	2	2	2	MICOS complex subunit MIC27	APOOL	>sp|Q6UXV4|APOOL_HUMAN Apolipoprotein O-like OS=Homo sapiens GN=APOOL PE=1 SV=1	1	2	2	2	2	2	2	9.7	9.7	9.7	29.159	268	268	1.33	2	1	0	14.031	By MS/MS	0.42225	0.64501	37.8	3	1	Median	0.42225	0.64501	37.8	3	1	Median	9.7	9029600	6152900	2876700	9029600	6152900	2876700	644970	439490	205480	644970
Q6YN16	Q6YN16	10	10	10	Hydroxysteroid dehydrogenase-like protein 2	HSDL2	>sp|Q6YN16|HSDL2_HUMAN Hydroxysteroid dehydrogenase-like protein 2 OS=Homo sapiens GN=HSDL2 PE=1 SV=1	1	10	10	10	10	10	10	30.4	30.4	30.4	45.394	418	418	1.77	3	10	0	61.34	By MS/MS	0.40675	0.62806	40.986	10	0	Median	0.40675	0.62806	40.986	10	0	Median	30.4	21870000	15275000	6594900	21870000	15275000	6594900	781080	545550	235530	781080
Q6ZN30	Q6ZN30	1	1	1	Zinc finger protein basonuclin-2	BNC2	>sp|Q6ZN30|BNC2_HUMAN Zinc finger protein basonuclin-2 OS=Homo sapiens GN=BNC2 PE=1 SV=1	1	1	1	1	1	1	1	1.5	1.5	1.5	122.33	1099	1099	2		1	0.0079761	6.0326	By MS/MS	NaN	NaN	NaN	1	0	Median	NaN	NaN	NaN	1	0	Median	1.5	26643000	14421000	12222000	26643000	14421000	12222000	619600	335370	284230	619600
Q6ZNB6	Q6ZNB6	3	3	3	NF-X1-type zinc finger protein NFXL1	NFXL1	>sp|Q6ZNB6|NFXL1_HUMAN NF-X1-type zinc finger protein NFXL1 OS=Homo sapiens GN=NFXL1 PE=1 SV=2	1	3	3	3	3	3	3	4	4	4	101.34	911	911	1.33	4	2	0	20.204	By MS/MS	0.67828	1.1507	30.993	4	0	Median	0.67828	1.1507	30.993	4	0	Median	4	5285200	3511100	1774100	5285200	3511100	1774100	112450	74705	37747	112450
Q6ZXV5	Q6ZXV5	5	5	5	Transmembrane and TPR repeat-containing protein 3	TMTC3	>sp|Q6ZXV5|TMTC3_HUMAN Transmembrane and TPR repeat-containing protein 3 OS=Homo sapiens GN=TMTC3 PE=1 SV=2	1	5	5	5	5	5	5	7.1	7.1	7.1	104.01	915	915	1.17	5	1	0	31.702	By MS/MS	0.49945	0.98812	49.967	5	0	Median	0.49945	0.98812	49.967	5	0	Median	7.1	20960000	13833000	7127200	20960000	13833000	7127200	499050	329360	169700	499050
Q70UQ0	Q70UQ0	3	3	3	Inhibitor of nuclear factor kappa-B kinase-interacting protein	IKBIP	>sp|Q70UQ0|IKIP_HUMAN Inhibitor of nuclear factor kappa-B kinase-interacting protein OS=Homo sapiens GN=IKBIP PE=1 SV=1	1	3	3	3	3	3	3	8.9	8.9	8.9	39.309	350	350	1.4	3	2	0	23.101	By MS/MS	0.52309	0.97681	24.638	5	0	Median	0.52309	0.97681	24.638	5	0	Median	8.9	9377700	5971700	3405900	9377700	5971700	3405900	446560	284370	162190	446560
Q71DI3	Q71DI3	4	1	1	Histone H3.2	HIST2H3A	>sp|Q71DI3|H32_HUMAN Histone H3.2 OS=Homo sapiens GN=HIST2H3A PE=1 SV=3	1	4	1	1	4	1	1	43.4	23.5	23.5	15.388	136	136	1	1		0	19.881	By MS/MS	NaN	NaN	NaN	1	0	Median	NaN	NaN	NaN	1	0	Median	43.4	49930000	31663000	18267000	49930000	31663000	18267000	12482000	7915800	4566700	12482000
Q7KZN9	Q7KZN9	4	4	4	Cytochrome c oxidase assembly protein COX15 homolog	COX15	>sp|Q7KZN9|COX15_HUMAN Cytochrome c oxidase assembly protein COX15 homolog OS=Homo sapiens GN=COX15 PE=1 SV=1	1	4	4	4	4	4	4	13.4	13.4	13.4	46.03	410	410	1.2	4	1	0	25.77	By MS/MS	0.49582	0.90425	15.617	5	3	Median	0.49582	0.90425	15.617	5	3	Median	13.4	20051000	14112000	5939500	20051000	14112000	5939500	1055300	742710	312600	1055300
Q7L0Y3	Q7L0Y3	13	13	13	Mitochondrial ribonuclease P protein 1	TRMT10C	>sp|Q7L0Y3|MRRP1_HUMAN Mitochondrial ribonuclease P protein 1 OS=Homo sapiens GN=TRMT10C PE=1 SV=2	1	13	13	13	13	13	13	38.5	38.5	38.5	47.346	403	403	1.78	4	14	0	88.161	By MS/MS	0.54289	0.83737	19.181	15	0	Median	0.54289	0.83737	19.181	15	0	Median	38.5	53468000	33734000	19733000	53468000	33734000	19733000	2056500	1297500	758980	2056500
Q7L2E3	Q7L2E3	23	23	23	Putative ATP-dependent RNA helicase DHX30	DHX30	>sp|Q7L2E3|DHX30_HUMAN Putative ATP-dependent RNA helicase DHX30 OS=Homo sapiens GN=DHX30 PE=1 SV=1	1	23	23	23	23	23	23	22	22	22	133.94	1194	1194	1.54	18	21	0	175.65	By MS/MS	0.44277	0.7126	46.164	28	0	Median	0.44277	0.7126	46.164	28	0	Median	22	111470000	75187000	36284000	111470000	75187000	36284000	1486300	1002500	483790	1486300
Q7L8L6	Q7L8L6	2	2	2	FAST kinase domain-containing protein 5	FASTKD5	>sp|Q7L8L6|FAKD5_HUMAN FAST kinase domain-containing protein 5 OS=Homo sapiens GN=FASTKD5 PE=1 SV=1	1	2	2	2	2	2	2	2.4	2.4	2.4	86.573	764	764	1.5	2	2	0.001269	11.553	By MS/MS	0.56395	1.0534	32.72	4	0	Median	0.56395	1.0534	32.72	4	0	Median	2.4	7139900	4612200	2527700	7139900	4612200	2527700	174140	112490	61652	174140
Q7LGA3	Q7LGA3	1	1	1	Heparan sulfate 2-O-sulfotransferase 1	HS2ST1	>sp|Q7LGA3|HS2ST_HUMAN Heparan sulfate 2-O-sulfotransferase 1 OS=Homo sapiens GN=HS2ST1 PE=1 SV=1	1	1	1	1	1	1	1	3.4	3.4	3.4	41.881	356	356	1	1		0.0023121	7.7168	By MS/MS	NaN	NaN	NaN	1	1	Median	NaN	NaN	NaN	1	1	Median	3.4	3652500	2220400	1432100	3652500	2220400	1432100	214860	130610	84243	214860
Q7Z2K6	Q7Z2K6	2	2	2	Endoplasmic reticulum metallopeptidase 1	ERMP1	>sp|Q7Z2K6|ERMP1_HUMAN Endoplasmic reticulum metallopeptidase 1 OS=Homo sapiens GN=ERMP1 PE=1 SV=2	1	2	2	2	2	2	2	2.9	2.9	2.9	100.23	904	904	1	2		0	13.359	By MS/MS	0.38791	0.74508	0.15268	2	0	Median	0.38791	0.74508	0.15268	2	0	Median	2.9	1868500	1304500	564010	1868500	1304500	564010	54956	38368	16588	54956
Q7Z2W9	Q7Z2W9	2	2	2	39S ribosomal protein L21, mitochondrial	MRPL21	>sp|Q7Z2W9|RM21_HUMAN 39S ribosomal protein L21, mitochondrial OS=Homo sapiens GN=MRPL21 PE=1 SV=2	1	2	2	2	2	2	2	5.4	5.4	5.4	22.814	205	205	1.5	2	2	0	14.424	By MS/MS	0.44533	0.8272	7.7256	4	0	Median	0.44533	0.8272	7.7256	4	0	Median	5.4	26279000	18462000	7817900	26279000	18462000	7817900	2021500	1420100	601370	2021500
Q7Z434	Q7Z434	1	1	1	Mitochondrial antiviral-signaling protein	MAVS	>sp|Q7Z434|MAVS_HUMAN Mitochondrial antiviral-signaling protein OS=Homo sapiens GN=MAVS PE=1 SV=2	1	1	1	1	1	1	1	2.6	2.6	2.6	56.527	540	540	1	1		0.0022371	6.9314	By MS/MS	NaN	NaN	NaN	1	1	Median	NaN	NaN	NaN	1	1	Median	2.6	1709100	1334700	374440	1709100	1334700	374440	85455	66733	18722	85455
Q7Z4W1	Q7Z4W1	1	1	1	L-xylulose reductase	DCXR	>sp|Q7Z4W1|DCXR_HUMAN L-xylulose reductase OS=Homo sapiens GN=DCXR PE=1 SV=2	1	1	1	1	1	1	1	4.1	4.1	4.1	25.913	244	244	2		1	0.008	6.0348	By MS/MS	NaN	NaN	NaN	1	0	Median	NaN	NaN	NaN	1	0	Median	4.1	904180	581350	322830	904180	581350	322830	60279	38757	21522	60279
Q7Z5A7	Q7Z5A7	1	1	1	Protein FAM19A5	FAM19A5	>sp|Q7Z5A7|F19A5_HUMAN Protein FAM19A5 OS=Homo sapiens GN=FAM19A5 PE=1 SV=2	1	1	1	1	1	1	1	6.8	6.8	6.8	14.3	132	132	1	1		0.008016	6.054	By MS/MS	NaN	NaN	NaN	0	0	Median	NaN	NaN	NaN	0	0	Median	6.8	4625000	4625000	0	4625000	4625000	0	1156200	1156200	0	1156200
Q7Z7H5	Q7Z7H5	2	2	2	Transmembrane emp24 domain-containing protein 4	TMED4	>sp|Q7Z7H5|TMED4_HUMAN Transmembrane emp24 domain-containing protein 4 OS=Homo sapiens GN=TMED4 PE=1 SV=1	1	2	2	2	2	2	2	4	4	4	25.943	227	227	1.5	2	2	0	12.004	By MS/MS	0.47949	0.91767	12.245	2	0	Median	0.47949	0.91767	12.245	2	0	Median	4	4251300	2832800	1418500	4251300	2832800	1418500	354270	236060	118210	354270
Q7Z7H8	Q7Z7H8	1	1	1	39S ribosomal protein L10, mitochondrial	MRPL10	>sp|Q7Z7H8|RM10_HUMAN 39S ribosomal protein L10, mitochondrial OS=Homo sapiens GN=MRPL10 PE=1 SV=3	1	1	1	1	1	1	1	7.3	7.3	7.3	29.282	261	261	1.5	1	1	0	29.771	By MS/MS	0.20965	0.36942	84.848	2	0	Median	0.20965	0.36942	84.848	2	0	Median	7.3	22626000	18009000	4616800	22626000	18009000	4616800	1616100	1286300	329770	1616100
Q86SX6	Q86SX6	1	1	1	Glutaredoxin-related protein 5, mitochondrial	GLRX5	>sp|Q86SX6|GLRX5_HUMAN Glutaredoxin-related protein 5, mitochondrial OS=Homo sapiens GN=GLRX5 PE=1 SV=2	1	1	1	1	1	1	1	8.9	8.9	8.9	16.628	157	157	2		1	0.0024213	10.043	By MS/MS	NaN	NaN	NaN	1	1	Median	NaN	NaN	NaN	1	1	Median	8.9	2115200	1358800	756460	2115200	1358800	756460	302180	194110	108070	302180
Q86TX2;P49753	Q86TX2;P49753	4;3	4;3	4;3	Acyl-coenzyme A thioesterase 1;Acyl-coenzyme A thioesterase 2, mitochondrial	ACOT1;ACOT2	>sp|Q86TX2|ACOT1_HUMAN Acyl-coenzyme A thioesterase 1 OS=Homo sapiens GN=ACOT1 PE=1 SV=1;>sp|P49753|ACOT2_HUMAN Acyl-coenzyme A thioesterase 2, mitochondrial OS=Homo sapiens GN=ACOT2 PE=1 SV=6	2	4	4	4	4	4	4	11.2	11.2	11.2	46.277	421	421;483	1.67	2	4	0	23.822	By MS/MS	0.50459	0.77748	28.353	6	0	Median	0.50459	0.77748	28.353	6	0	Median	11.2	8986100	6089200	2897000	8986100	6089200	2897000	359450	243570	115880	359450
Q86UE4	Q86UE4	11	11	11	Protein LYRIC	MTDH	>sp|Q86UE4|LYRIC_HUMAN Protein LYRIC OS=Homo sapiens GN=MTDH PE=1 SV=2	1	11	11	11	11	11	11	26.5	26.5	26.5	63.836	582	582	1.5	10	10	0	80.772	By MS/MS	0.52413	0.90145	19.308	16	0	Median	0.52413	0.90145	19.308	16	0	Median	26.5	58445000	37461000	20985000	58445000	37461000	20985000	2435200	1560900	874360	2435200
Q86UP2	Q86UP2	32	32	32	Kinectin	KTN1	>sp|Q86UP2|KTN1_HUMAN Kinectin OS=Homo sapiens GN=KTN1 PE=1 SV=1	1	32	32	32	32	32	32	27.4	27.4	27.4	156.27	1357	1357	1.43	33	25	0	235.8	By MS/MS	0.55465	0.91351	29.563	45	0	Median	0.55465	0.91351	29.563	45	0	Median	27.4	208330000	135420000	72908000	208330000	135420000	72908000	2510000	1631600	878410	2510000
Q86VU5	Q86VU5	3	3	3	Catechol O-methyltransferase domain-containing protein 1	COMTD1	>sp|Q86VU5|CMTD1_HUMAN Catechol O-methyltransferase domain-containing protein 1 OS=Homo sapiens GN=COMTD1 PE=1 SV=1	1	3	3	3	3	3	3	15.6	15.6	15.6	28.808	262	262	1	3		0	20.437	By MS/MS	0.44415	0.83133	37.419	3	0	Median	0.44415	0.83133	37.419	3	0	Median	15.6	10211000	7217700	2992900	10211000	7217700	2992900	785430	555210	230220	785430
Q86W74	Q86W74	1	1	1	Ankyrin repeat domain-containing protein 46	ANKRD46	>sp|Q86W74|ANR46_HUMAN Ankyrin repeat domain-containing protein 46 OS=Homo sapiens GN=ANKRD46 PE=1 SV=1	1	1	1	1	1	1	1	4.7	4.7	4.7	25.966	232	232	1	1		0.003112	6.3206	By MS/MS	NaN	NaN	NaN	1	1	Median	NaN	NaN	NaN	1	1	Median	4.7	1257100	767890	489190	1257100	767890	489190	157140	95987	61149	157140
Q86X29	Q86X29	3	3	3	Lipolysis-stimulated lipoprotein receptor	LSR	>sp|Q86X29|LSR_HUMAN Lipolysis-stimulated lipoprotein receptor OS=Homo sapiens GN=LSR PE=1 SV=4	1	3	3	3	3	3	3	6.8	6.8	6.8	71.438	649	649	1.6	2	3	0	18.724	By MS/MS	0.59263	1.0426	17.478	5	0	Median	0.59263	1.0426	17.478	5	0	Median	6.8	3461500	2256700	1204800	3461500	2256700	1204800	123620	80597	43027	123620
Q86Y39	Q86Y39	2	2	2	NADH dehydrogenase [ubiquinone] 1 alpha subcomplex subunit 11	NDUFA11	>sp|Q86Y39|NDUAB_HUMAN NADH dehydrogenase [ubiquinone] 1 alpha subcomplex subunit 11 OS=Homo sapiens GN=NDUFA11 PE=1 SV=3	1	2	2	2	2	2	2	18.4	18.4	18.4	14.852	141	141	1.5	1	1	0	14.489	By MS/MS	0.35178	0.59816	40.177	2	0	Median	0.35178	0.59816	40.177	2	0	Median	18.4	7507100	5856300	1650800	7507100	5856300	1650800	1072400	836620	235830	1072400
Q86Y82	Q86Y82	2	2	2	Syntaxin-12	STX12	>sp|Q86Y82|STX12_HUMAN Syntaxin-12 OS=Homo sapiens GN=STX12 PE=1 SV=1	1	2	2	2	2	2	2	11.6	11.6	11.6	31.642	276	276	1.67	1	2	0	13.268	By MS/MS	0.48415	0.78713	11.153	3	0	Median	0.48415	0.78713	11.153	3	0	Median	11.6	19120000	12955000	6165800	19120000	12955000	6165800	1470800	996500	474290	1470800
Q8IV08	Q8IV08	1	1	1	Phospholipase D3	PLD3	>sp|Q8IV08|PLD3_HUMAN Phospholipase D3 OS=Homo sapiens GN=PLD3 PE=1 SV=1	1	1	1	1	1	1	1	2.4	2.4	2.4	54.705	490	490	1	1		0.004111	6.2674	By MS/MS	NaN	NaN	NaN	1	0	Median	NaN	NaN	NaN	1	0	Median	2.4	780870	548810	232060	780870	548810	232060	43382	30489	12892	43382
Q8IXI1	Q8IXI1	7	7	6	Mitochondrial Rho GTPase 2	RHOT2	>sp|Q8IXI1|MIRO2_HUMAN Mitochondrial Rho GTPase 2 OS=Homo sapiens GN=RHOT2 PE=1 SV=2	1	7	7	6	7	7	6	14.4	14.4	12.6	68.117	618	618	1.36	9	5	0	55.744	By MS/MS	0.45416	0.79621	48.649	10	0	Median	0.45416	0.79621	48.649	10	0	Median	14.4	64057000	48318000	15739000	64057000	48318000	15739000	2463700	1858400	605350	2463700
Q8IXM3	Q8IXM3	4	4	4	39S ribosomal protein L41, mitochondrial	MRPL41	>sp|Q8IXM3|RM41_HUMAN 39S ribosomal protein L41, mitochondrial OS=Homo sapiens GN=MRPL41 PE=1 SV=1	1	4	4	4	4	4	4	30.7	30.7	30.7	15.383	137	137	1.62	3	5	0	30.151	By MS/MS	0.48855	0.7484	35.464	5	0	Median	0.48855	0.7484	35.464	5	0	Median	30.7	44903000	31005000	13898000	44903000	31005000	13898000	7483900	5167500	2316400	7483900
Q8IYB8	Q8IYB8	3	3	3	ATP-dependent RNA helicase SUPV3L1, mitochondrial	SUPV3L1	>sp|Q8IYB8|SUV3_HUMAN ATP-dependent RNA helicase SUPV3L1, mitochondrial OS=Homo sapiens GN=SUPV3L1 PE=1 SV=1	1	3	3	3	3	3	3	4.6	4.6	4.6	87.99	786	786	1.67	1	2	0	16.402	By MS/MS	0.54859	1.0363	181.46	3	3	Median	0.54859	1.0363	181.46	3	3	Median	4.6	8809700	2330800	6478900	8809700	2330800	6478900	238100	62994	175110	238100
Q8IYM0	Q8IYM0	1	1	1	Protein FAM186B	FAM186B	>sp|Q8IYM0|F186B_HUMAN Protein FAM186B OS=Homo sapiens GN=FAM186B PE=2 SV=2	1	1	1	1	1	1	1	0.9	0.9	0.9	103.72	893	893	2		1	0.0098619	5.9591	By MS/MS	NaN	NaN	NaN	1	1	Median	NaN	NaN	NaN	1	1	Median	0.9	698490	436160	262330	698490	436160	262330	12254	7651.9	4602.4	12254
Q8IZ81	Q8IZ81	1	1	1	ELMO domain-containing protein 2	ELMOD2	>sp|Q8IZ81|ELMD2_HUMAN ELMO domain-containing protein 2 OS=Homo sapiens GN=ELMOD2 PE=1 SV=1	1	1	1	1	1	1	1	3.4	3.4	3.4	34.96	293	293	1	1		0.0023529	8.4801	By MS/MS	NaN	NaN	NaN	1	0	Median	NaN	NaN	NaN	1	0	Median	3.4	6210100	3990200	2219900	6210100	3990200	2219900	414000	266010	147990	414000
Q8N0U8	Q8N0U8	1	1	1	Vitamin K epoxide reductase complex subunit 1-like protein 1	VKORC1L1	>sp|Q8N0U8|VKORL_HUMAN Vitamin K epoxide reductase complex subunit 1-like protein 1 OS=Homo sapiens GN=VKORC1L1 PE=1 SV=2	1	1	1	1	1	1	1	5.7	5.7	5.7	19.835	176	176	1.5	1	1	0.0022962	7.5534	By MS/MS	0.5711	0.9715	10.821	2	0	Median	0.5711	0.9715	10.821	2	0	Median	5.7	5525000	3919000	1606000	5525000	3919000	1606000	789290	559850	229430	789290
Q8N183	Q8N183	8	8	8	Mimitin, mitochondrial	NDUFAF2	>sp|Q8N183|MIMIT_HUMAN Mimitin, mitochondrial OS=Homo sapiens GN=NDUFAF2 PE=1 SV=1	1	8	8	8	8	8	8	44.4	44.4	44.4	19.856	169	169	1.44	9	7	0	51.523	By MS/MS	0.54207	1.0015	45.506	14	0	Median	0.54207	1.0015	45.506	14	0	Median	44.4	71430000	48241000	23189000	71430000	48241000	23189000	6493700	4385600	2108100	6493700
Q8N2G8	Q8N2G8	1	1	1	GH3 domain-containing protein	GHDC	>sp|Q8N2G8|GHDC_HUMAN GH3 domain-containing protein OS=Homo sapiens GN=GHDC PE=1 SV=2	1	1	1	1	1	1	1	1.5	1.5	1.5	57.522	530	530	1.5	1	1	0.0031315	6.3572	By MS/MS	NaN	NaN	NaN	1	0	Median	NaN	NaN	NaN	1	0	Median	1.5	1386200	1129500	256700	1386200	1129500	256700	55448	45180	10268	55448
Q8N4H5	Q8N4H5	2	2	2	Mitochondrial import receptor subunit TOM5 homolog	TOMM5	>sp|Q8N4H5|TOM5_HUMAN Mitochondrial import receptor subunit TOM5 homolog OS=Homo sapiens GN=TOMM5 PE=1 SV=1	1	2	2	2	2	2	2	29.4	29.4	29.4	6.0352	51	51	1.5	2	2	0.0012407	11.258	By MS/MS	0.39754	0.68653	42.076	4	0	Median	0.39754	0.68653	42.076	4	0	Median	29.4	21056000	16584000	4471900	21056000	16584000	4471900	4211200	3316800	894380	4211200
Q8N4V1	Q8N4V1	2	2	2	Membrane magnesium transporter 1	MMGT1	>sp|Q8N4V1|MMGT1_HUMAN Membrane magnesium transporter 1 OS=Homo sapiens GN=MMGT1 PE=1 SV=1	1	2	2	2	2	2	2	26.7	26.7	26.7	14.686	131	131	1.5	2	2	0	16.472	By MS/MS	0.53613	0.97894	146.37	4	2	Median	0.53613	0.97894	146.37	4	2	Median	26.7	31579000	14936000	16643000	31579000	14936000	16643000	6315700	2987100	3328600	6315700
Q8N5G0	Q8N5G0	1	1	1	Small integral membrane protein 20	SMIM20	>sp|Q8N5G0|SMI20_HUMAN Small integral membrane protein 20 OS=Homo sapiens GN=SMIM20 PE=1 SV=2	1	1	1	1	1	1	1	8.3	8.3	8.3	18.402	168	168	1.5	1	1	0.0021668	6.6017	By MS/MS	0.31582	0.53634	13.204	2	1	Median	0.31582	0.53634	13.204	2	1	Median	8.3	2715700	2053900	661780	2715700	2053900	661780	339460	256740	82723	339460
Q8N5K1	Q8N5K1	4	4	4	CDGSH iron-sulfur domain-containing protein 2	CISD2	>sp|Q8N5K1|CISD2_HUMAN CDGSH iron-sulfur domain-containing protein 2 OS=Homo sapiens GN=CISD2 PE=1 SV=1	1	4	4	4	4	4	4	32.6	32.6	32.6	15.278	135	135	1.5	5	5	0	49.14	By MS/MS	0.55607	0.9046	17.998	10	0	Median	0.55607	0.9046	17.998	10	0	Median	32.6	52908000	34757000	18151000	52908000	34757000	18151000	5878700	3861900	2016800	5878700
Q8N5N7	Q8N5N7	2	2	2	39S ribosomal protein L50, mitochondrial	MRPL50	>sp|Q8N5N7|RM50_HUMAN 39S ribosomal protein L50, mitochondrial OS=Homo sapiens GN=MRPL50 PE=1 SV=2	1	2	2	2	2	2	2	16.5	16.5	16.5	18.325	158	158	1.33	2	1	0	13.002	By MS/MS	0.32545	0.61744	19.7	3	0	Median	0.32545	0.61744	19.7	3	0	Median	16.5	15825000	11929000	3895900	15825000	11929000	3895900	1758300	1325400	432880	1758300
Q8N766	Q8N766	13	13	13	ER membrane protein complex subunit 1	EMC1	>sp|Q8N766|EMC1_HUMAN ER membrane protein complex subunit 1 OS=Homo sapiens GN=EMC1 PE=1 SV=1	1	13	13	13	13	13	13	18.9	18.9	18.9	111.76	993	993	1.5	10	10	0	92.408	By MS/MS	0.55137	0.97662	49.921	15	0	Median	0.55137	0.97662	49.921	15	0	Median	18.9	86071000	63605000	22466000	86071000	63605000	22466000	1687700	1247100	440520	1687700
Q8N983	Q8N983	2	2	2	39S ribosomal protein L43, mitochondrial	MRPL43	>sp|Q8N983|RM43_HUMAN 39S ribosomal protein L43, mitochondrial OS=Homo sapiens GN=MRPL43 PE=1 SV=1	1	2	2	2	2	2	2	13.5	13.5	13.5	23.431	215	215	1.33	2	1	0	17.959	By MS/MS	0.53165	1.0514	31.763	3	0	Median	0.53165	1.0514	31.763	3	0	Median	13.5	24637000	16392000	8245300	24637000	16392000	8245300	2239800	1490200	749570	2239800
Q8NB49	Q8NB49	4	4	4	Phospholipid-transporting ATPase IG	ATP11C	>sp|Q8NB49|AT11C_HUMAN Phospholipid-transporting ATPase IG OS=Homo sapiens GN=ATP11C PE=1 SV=3	1	4	4	4	4	4	4	3.6	3.6	3.6	129.48	1132	1132	1.25	3	1	0	23.649	By MS/MS	0.40188	0.68139	126.77	4	4	Median	0.40188	0.68139	126.77	4	4	Median	3.6	48093000	6125300	41968000	48093000	6125300	41968000	1023300	130330	892940	1023300
Q8NBJ4	Q8NBJ4	5	5	5	Golgi membrane protein 1	GOLM1	>sp|Q8NBJ4|GOLM1_HUMAN Golgi membrane protein 1 OS=Homo sapiens GN=GOLM1 PE=1 SV=1	1	5	5	5	5	5	5	13.2	13.2	13.2	45.333	401	401	1.17	5	1	0	34.18	By MS/MS	0.48531	0.96184	30.225	5	0	Median	0.48531	0.96184	30.225	5	0	Median	13.2	21756000	14571000	7185600	21756000	14571000	7185600	870250	582820	287430	870250
Q8NBM4	Q8NBM4	4	4	4	Ubiquitin-associated domain-containing protein 2	UBAC2	>sp|Q8NBM4|UBAC2_HUMAN Ubiquitin-associated domain-containing protein 2 OS=Homo sapiens GN=UBAC2 PE=2 SV=1	1	4	4	4	4	4	4	14.2	14.2	14.2	38.963	344	344	1.5	2	2	0	23.728	By MS/MS	0.79649	1.3632	16.325	2	1	Median	0.79649	1.3632	16.325	2	1	Median	14.2	2746200	1784800	961480	2746200	1784800	961480	161540	104990	56558	161540
Q8NBS9	Q8NBS9	5	5	5	Thioredoxin domain-containing protein 5	TXNDC5	>sp|Q8NBS9|TXND5_HUMAN Thioredoxin domain-containing protein 5 OS=Homo sapiens GN=TXNDC5 PE=1 SV=2	1	5	5	5	5	5	5	12.5	12.5	12.5	47.628	432	432	1.83	1	5	0	32.36	By MS/MS	0.91116	1.3901	22.656	5	0	Median	0.91116	1.3901	22.656	5	0	Median	12.5	9179000	4909900	4269100	9179000	4909900	4269100	399090	213470	185610	399090
Q8NBU5	Q8NBU5	8	8	8	ATPase family AAA domain-containing protein 1	ATAD1	>sp|Q8NBU5|ATAD1_HUMAN ATPase family AAA domain-containing protein 1 OS=Homo sapiens GN=ATAD1 PE=1 SV=1	1	8	8	8	8	8	8	24.9	24.9	24.9	40.744	361	361	1.47	8	7	0	69.93	By MS/MS	0.50186	0.77667	19.648	13	0	Median	0.50186	0.77667	19.648	13	0	Median	24.9	116940000	83044000	33894000	116940000	83044000	33894000	5846900	4152200	1694700	5846900
Q8NBX0	Q8NBX0	4	4	4	Saccharopine dehydrogenase-like oxidoreductase	SCCPDH	>sp|Q8NBX0|SCPDL_HUMAN Saccharopine dehydrogenase-like oxidoreductase OS=Homo sapiens GN=SCCPDH PE=1 SV=1	1	4	4	4	4	4	4	14.9	14.9	14.9	47.151	429	429	1.57	3	4	0	27.227	By MS/MS	0.29864	0.57953	35.356	4	0	Median	0.29864	0.57953	35.356	4	0	Median	14.9	23463000	19381000	4081300	23463000	19381000	4081300	1173100	969060	204070	1173100
Q8NC51	Q8NC51	2	2	2	Plasminogen activator inhibitor 1 RNA-binding protein	SERBP1	>sp|Q8NC51|PAIRB_HUMAN Plasminogen activator inhibitor 1 RNA-binding protein OS=Homo sapiens GN=SERBP1 PE=1 SV=2	1	2	2	2	2	2	2	5.9	5.9	5.9	44.965	408	408	1.33	2	1	0.002442	10.867	By MS/MS	0.49937	0.87936	52.871	3	1	Median	0.49937	0.87936	52.871	3	1	Median	5.9	3916000	2555100	1360900	3916000	2555100	1360900	217550	141950	75605	217550
Q8NCN5	Q8NCN5	2	2	2	Pyruvate dehydrogenase phosphatase regulatory subunit, mitochondrial	PDPR	>sp|Q8NCN5|PDPR_HUMAN Pyruvate dehydrogenase phosphatase regulatory subunit, mitochondrial OS=Homo sapiens GN=PDPR PE=1 SV=2	1	2	2	2	2	2	2	2.8	2.8	2.8	99.363	879	879	2		2	0	12.357	By MS/MS	0.49293	0.73687	34.954	2	1	Median	0.49293	0.73687	34.954	2	1	Median	2.8	956110	650760	305350	956110	650760	305350	20785	14147	6638.1	20785
Q8NE86	Q8NE86	2	2	2	Calcium uniporter protein, mitochondrial	MCU	>sp|Q8NE86|MCU_HUMAN Calcium uniporter protein, mitochondrial OS=Homo sapiens GN=MCU PE=1 SV=1	1	2	2	2	2	2	2	6	6	6	39.866	351	351	1.5	2	2	0.0012788	11.634	By MS/MS	0.46231	0.97999	6.4535	3	0	Median	0.46231	0.97999	6.4535	3	0	Median	6	9565600	6425800	3139800	9565600	6425800	3139800	597850	401610	196240	597850
Q8NF37	Q8NF37	3	3	3	Lysophosphatidylcholine acyltransferase 1	LPCAT1	>sp|Q8NF37|PCAT1_HUMAN Lysophosphatidylcholine acyltransferase 1 OS=Homo sapiens GN=LPCAT1 PE=1 SV=2	1	3	3	3	3	3	3	6.2	6.2	6.2	59.151	534	534	1.4	3	2	0	22.197	By MS/MS	0.54961	0.87584	25.756	3	0	Median	0.54961	0.87584	25.756	3	0	Median	6.2	13506000	8675600	4830200	13506000	8675600	4830200	643130	413130	230010	643130
Q8NFQ8	Q8NFQ8	4	4	3	Torsin-1A-interacting protein 2	TOR1AIP2	>sp|Q8NFQ8|TOIP2_HUMAN Torsin-1A-interacting protein 2 OS=Homo sapiens GN=TOR1AIP2 PE=1 SV=1	1	4	4	3	4	4	3	9.1	9.1	7	51.263	470	470	1.29	5	2	0	25.261	By MS/MS	0.51459	0.94739	14.497	3	0	Median	0.51459	0.94739	14.497	3	0	Median	9.1	14579000	9774700	4804100	14579000	9774700	4804100	633860	424990	208870	633860
Q8NI60	Q8NI60	5	5	5	Chaperone activity of bc1 complex-like, mitochondrial	ADCK3	>sp|Q8NI60|ADCK3_HUMAN Chaperone activity of bc1 complex-like, mitochondrial OS=Homo sapiens GN=ADCK3 PE=1 SV=1	1	5	5	5	5	5	5	9.4	9.4	9.4	71.949	647	647	1.56	4	5	0	35.94	By MS/MS	0.437	0.85158	59.146	7	0	Median	0.437	0.85158	59.146	7	0	Median	9.4	14328000	9911500	4416300	14328000	9911500	4416300	573110	396460	176650	573110
Q8TAA5	Q8TAA5	1	1	1	GrpE protein homolog 2, mitochondrial	GRPEL2	>sp|Q8TAA5|GRPE2_HUMAN GrpE protein homolog 2, mitochondrial OS=Homo sapiens GN=GRPEL2 PE=1 SV=1	1	1	1	1	1	1	1	4	4	4	25.431	225	225	1	1		0.0021954	6.7785	By MS/MS	NaN	NaN	NaN	0	0	Median	NaN	NaN	NaN	0	0	Median	4	0	0	0	0	0	0	0	0	0	0
Q8TAE8	Q8TAE8	2	2	2	Growth arrest and DNA damage-inducible proteins-interacting protein 1	GADD45GIP1	>sp|Q8TAE8|G45IP_HUMAN Growth arrest and DNA damage-inducible proteins-interacting protein 1 OS=Homo sapiens GN=GADD45GIP1 PE=1 SV=1	1	2	2	2	2	2	2	10.8	10.8	10.8	25.384	222	222	2		2	0	20.56	By MS/MS	0.633	0.96842	13.441	2	1	Median	0.633	0.96842	13.441	2	1	Median	10.8	2921700	1823900	1097800	2921700	1823900	1097800	265610	165810	99797	265610
Q8TBA6	Q8TBA6	2	2	2	Golgin subfamily A member 5	GOLGA5	>sp|Q8TBA6|GOGA5_HUMAN Golgin subfamily A member 5 OS=Homo sapiens GN=GOLGA5 PE=1 SV=3	1	2	2	2	2	2	2	3.6	3.6	3.6	83.023	731	731	1	2		0	12.858	By MS/MS	0.53503	1.0185	32.623	2	1	Median	0.53503	1.0185	32.623	2	1	Median	3.6	3160400	2038400	1122000	3160400	2038400	1122000	75248	48534	26714	75248
Q8TC12	Q8TC12	6	6	6	Retinol dehydrogenase 11	RDH11	>sp|Q8TC12|RDH11_HUMAN Retinol dehydrogenase 11 OS=Homo sapiens GN=RDH11 PE=1 SV=2	1	6	6	6	6	6	6	23.3	23.3	23.3	35.386	318	318	1.6	4	6	0	50.548	By MS/MS	0.57824	1.001	22.065	8	0	Median	0.57824	1.001	22.065	8	0	Median	23.3	39425000	24636000	14789000	39425000	24636000	14789000	2628400	1642400	985930	2628400
Q8TCJ2	Q8TCJ2	5	4	4	Dolichyl-diphosphooligosaccharide--protein glycosyltransferase subunit STT3B	STT3B	>sp|Q8TCJ2|STT3B_HUMAN Dolichyl-diphosphooligosaccharide--protein glycosyltransferase subunit STT3B OS=Homo sapiens GN=STT3B PE=1 SV=1	1	5	4	4	5	4	4	6.1	5.2	5.2	93.673	826	826	1.43	4	3	0	31.237	By MS/MS	0.48189	0.79708	26.321	5	0	Median	0.48189	0.79708	26.321	5	0	Median	6.1	29477000	21245000	8231500	29477000	21245000	8231500	866960	624860	242100	866960
Q8TCS8	Q8TCS8	11	11	11	Polyribonucleotide nucleotidyltransferase 1, mitochondrial	PNPT1	>sp|Q8TCS8|PNPT1_HUMAN Polyribonucleotide nucleotidyltransferase 1, mitochondrial OS=Homo sapiens GN=PNPT1 PE=1 SV=2	1	11	11	11	11	11	11	13.5	13.5	13.5	85.95	783	783	1.62	6	10	0	66.506	By MS/MS	0.48022	0.76854	33.98	14	0	Median	0.48022	0.76854	33.98	14	0	Median	13.5	45190000	31390000	13800000	45190000	31390000	13800000	1076000	747390	328570	1076000
Q8TCT9	Q8TCT9	3	3	3	Minor histocompatibility antigen H13	HM13	>sp|Q8TCT9|HM13_HUMAN Minor histocompatibility antigen H13 OS=Homo sapiens GN=HM13 PE=1 SV=1	1	3	3	3	3	3	3	10.6	10.6	10.6	41.488	377	377	1.25	3	1	0	22.007	By MS/MS	0.36778	0.68271	7.1158	3	0	Median	0.36778	0.68271	7.1158	3	0	Median	10.6	20921000	14856000	6065400	20921000	14856000	6065400	1307600	928490	379090	1307600
Q8TD30	Q8TD30	1	1	1	Alanine aminotransferase 2	GPT2	>sp|Q8TD30|ALAT2_HUMAN Alanine aminotransferase 2 OS=Homo sapiens GN=GPT2 PE=1 SV=1	1	1	1	1	1	1	1	3.3	3.3	3.3	57.903	523	523	2		1	0.0023895	9.0198	By MS/MS	NaN	NaN	NaN	1	0	Median	NaN	NaN	NaN	1	0	Median	3.3	1010300	739430	270920	1010300	739430	270920	38860	28440	10420	38860
Q8TEA7	Q8TEA7	1	1	1	TBC domain-containing protein kinase-like protein	TBCK	>sp|Q8TEA7|TBCK_HUMAN TBC domain-containing protein kinase-like protein OS=Homo sapiens GN=TBCK PE=1 SV=4	1	1	1	1	1	1	1	0.8	0.8	0.8	100.68	893	893	1.5	1	1	0.0021505	6.5601	By MS/MS	0.53945	0.93851	0.43112	2	0	Median	0.53945	0.93851	0.43112	2	0	Median	0.8	34716000	21925000	12791000	34716000	21925000	12791000	846730	534760	311970	846730
Q8TED1	Q8TED1	1	1	1	Probable glutathione peroxidase 8	GPX8	>sp|Q8TED1|GPX8_HUMAN Probable glutathione peroxidase 8 OS=Homo sapiens GN=GPX8 PE=1 SV=2	1	1	1	1	1	1	1	5.3	5.3	5.3	23.881	209	209	1.5	1	1	0.0023447	8.2699	By MS/MS	0.53975	0.93762	23.679	2	0	Median	0.53975	0.93762	23.679	2	0	Median	5.3	3853000	2522600	1330400	3853000	2522600	1330400	321080	210220	110870	321080
Q8TEM1	Q8TEM1	4	4	4	Nuclear pore membrane glycoprotein 210	NUP210	>sp|Q8TEM1|PO210_HUMAN Nuclear pore membrane glycoprotein 210 OS=Homo sapiens GN=NUP210 PE=1 SV=3	1	4	4	4	4	4	4	2.3	2.3	2.3	205.11	1887	1887	1.5	3	3	0	23.785	By MS/MS	0.46776	0.80113	82.794	5	0	Median	0.46776	0.80113	82.794	5	0	Median	2.3	9093700	5606800	3486900	9093700	5606800	3486900	118100	72816	45285	118100
Q8WTV0	Q8WTV0	3	3	3	Scavenger receptor class B member 1	SCARB1	>sp|Q8WTV0|SCRB1_HUMAN Scavenger receptor class B member 1 OS=Homo sapiens GN=SCARB1 PE=1 SV=1	1	3	3	3	3	3	3	5.3	5.3	5.3	60.877	552	552	1.25	3	1	0	18.018	By MS/MS	0.52898	0.98723	30.04	3	1	Median	0.52898	0.98723	30.04	3	1	Median	5.3	11063000	6895300	4167600	11063000	6895300	4167600	502860	313420	189430	502860
Q8WUY1	Q8WUY1	3	3	3	Protein THEM6	THEM6	>sp|Q8WUY1|THEM6_HUMAN Protein THEM6 OS=Homo sapiens GN=THEM6 PE=1 SV=2	1	3	3	3	3	3	3	13.5	13.5	13.5	23.865	208	208	1.5	2	2	0	19.549	By MS/MS	0.58399	0.90321	26.106	3	0	Median	0.58399	0.90321	26.106	3	0	Median	13.5	6305500	4212600	2092900	6305500	4212600	2092900	450400	300900	149490	450400
Q8WVC6	Q8WVC6	2	2	2	Dephospho-CoA kinase domain-containing protein	DCAKD	>sp|Q8WVC6|DCAKD_HUMAN Dephospho-CoA kinase domain-containing protein OS=Homo sapiens GN=DCAKD PE=1 SV=1	1	2	2	2	2	2	2	10	10	10	26.55	231	231	1.67	1	2	0	13.578	By MS/MS	0.67794	1.0494	50.129	3	0	Median	0.67794	1.0494	50.129	3	0	Median	10	10983000	8100100	2882600	10983000	8100100	2882600	844820	623090	221740	844820
Q8WVM0	Q8WVM0	1	1	1	Dimethyladenosine transferase 1, mitochondrial	TFB1M	>sp|Q8WVM0|TFB1M_HUMAN Dimethyladenosine transferase 1, mitochondrial OS=Homo sapiens GN=TFB1M PE=1 SV=1	1	1	1	1	1	1	1	2.6	2.6	2.6	39.542	346	346	2		1	0.0022497	7.0409	By MS/MS	NaN	NaN	NaN	1	1	Median	NaN	NaN	NaN	1	1	Median	2.6	1121000	815580	305440	1121000	815580	305440	50956	37072	13884	50956
Q8WVX9	Q8WVX9	4	4	4	Fatty acyl-CoA reductase 1	FAR1	>sp|Q8WVX9|FACR1_HUMAN Fatty acyl-CoA reductase 1 OS=Homo sapiens GN=FAR1 PE=1 SV=1	1	4	4	4	4	4	4	9.9	9.9	9.9	59.356	515	515	1.5	3	3	0	26.554	By MS/MS	0.6755	1.1499	39.631	4	0	Median	0.6755	1.1499	39.631	4	0	Median	9.9	25602000	16370000	9232700	25602000	16370000	9232700	882840	564470	318370	882840
Q8WW59	Q8WW59	3	3	3	SPRY domain-containing protein 4	SPRYD4	>sp|Q8WW59|SPRY4_HUMAN SPRY domain-containing protein 4 OS=Homo sapiens GN=SPRYD4 PE=1 SV=2	1	3	3	3	3	3	3	14	14	14	23.128	207	207	2		3	0	17.34	By MS/MS	0.7529	1.1546	33.913	3	0	Median	0.7529	1.1546	33.913	3	0	Median	14	2274900	1288300	986580	2274900	1288300	986580	151660	85890	65772	151660
Q8WWI5	Q8WWI5	2	2	2	Choline transporter-like protein 1	SLC44A1	>sp|Q8WWI5|CTL1_HUMAN Choline transporter-like protein 1 OS=Homo sapiens GN=SLC44A1 PE=1 SV=1	1	2	2	2	2	2	2	3.5	3.5	3.5	73.301	657	657	1.5	1	1	0	11.889	By MS/MS	NaN	NaN	NaN	1	1	Median	NaN	NaN	NaN	1	1	Median	3.5	1202300	862370	339980	1202300	862370	339980	40078	28746	11333	40078
REV__Q96PE2;Q8WY22	REV__Q96PE2;Q8WY22	1;1	1;1	1;1	BRI3-binding protein	BRI3BP	>sp|Q96PE2|ARHGH_HUMAN Rho guanine nucleotide exchange factor 17 OS=Homo sapiens GN=ARHGEF17 PE=1 SV=1;>sp|Q8WY22|BRI3B_HUMAN BRI3-binding protein OS=Homo sapiens GN=BRI3BP PE=1 SV=1	2	1	1	1	1	1	1	2.8	2.8	2.8	221.67	2063	2063;251	1	1		0.0098039	5.9052	By MS/MS	NaN	NaN	NaN	1	1	Median	NaN	NaN	NaN	1	1	Median	2.8	33264000	5370300	27894000	33264000	5370300	27894000	4158000	671290	3486700	4158000
Q92520	Q92520	4	4	4	Protein FAM3C	FAM3C	>sp|Q92520|FAM3C_HUMAN Protein FAM3C OS=Homo sapiens GN=FAM3C PE=1 SV=1	1	4	4	4	4	4	4	22.5	22.5	22.5	24.68	227	227	1	5		0	46.952	By MS/MS	0.51862	0.96738	45.892	4	2	Median	0.51862	0.96738	45.892	4	2	Median	22.5	40734000	28120000	12614000	40734000	28120000	12614000	3133400	2163100	970310	3133400
Q92542	Q92542	3	3	3	Nicastrin	NCSTN	>sp|Q92542|NICA_HUMAN Nicastrin OS=Homo sapiens GN=NCSTN PE=1 SV=2	1	3	3	3	3	3	3	4.2	4.2	4.2	78.41	709	709	1.5	3	3	0	19.648	By MS/MS	0.32909	0.65626	51.942	3	0	Median	0.32909	0.65626	51.942	3	0	Median	4.2	29750000	16109000	13641000	29750000	16109000	13641000	959670	519630	440040	959670
Q92552	Q92552	5	5	5	28S ribosomal protein S27, mitochondrial	MRPS27	>sp|Q92552|RT27_HUMAN 28S ribosomal protein S27, mitochondrial OS=Homo sapiens GN=MRPS27 PE=1 SV=3	1	5	5	5	5	5	5	17.4	17.4	17.4	47.611	414	414	1.71	2	5	0	36.787	By MS/MS	0.52078	0.84061	52.661	6	0	Median	0.52078	0.84061	52.661	6	0	Median	17.4	34310000	22864000	11447000	34310000	22864000	11447000	1372400	914550	457870	1372400
Q92665	Q92665	6	6	6	28S ribosomal protein S31, mitochondrial	MRPS31	>sp|Q92665|RT31_HUMAN 28S ribosomal protein S31, mitochondrial OS=Homo sapiens GN=MRPS31 PE=1 SV=3	1	6	6	6	6	6	6	15.7	15.7	15.7	45.318	395	395	1.36	9	5	0	50.144	By MS/MS	0.56268	1.0107	22.426	8	0	Median	0.56268	1.0107	22.426	8	0	Median	15.7	44585000	29827000	14758000	44585000	29827000	14758000	2026600	1355800	670830	2026600
Q92667	Q92667	7	7	7	A-kinase anchor protein 1, mitochondrial	AKAP1	>sp|Q92667|AKAP1_HUMAN A-kinase anchor protein 1, mitochondrial OS=Homo sapiens GN=AKAP1 PE=1 SV=1	1	7	7	7	7	7	7	11.5	11.5	11.5	97.34	903	903	1.5	5	5	0	40.119	By MS/MS	0.74338	1.334	38.803	6	0	Median	0.74338	1.334	38.803	6	0	Median	11.5	21467000	14993000	6473800	21467000	14993000	6473800	536680	374840	161840	536680
Q92692	Q92692	1	1	1	Nectin-2	PVRL2	>sp|Q92692|PVRL2_HUMAN Nectin-2 OS=Homo sapiens GN=PVRL2 PE=1 SV=1	1	1	1	1	1	1	1	1.9	1.9	1.9	57.741	538	538	1.5	1	1	0.0021692	6.6096	By MS/MS	0.61192	1.0414	42.141	2	0	Median	0.61192	1.0414	42.141	2	0	Median	1.9	1785500	1209000	576520	1785500	1209000	576520	81161	54955	26206	81161
Q92896	Q92896	5	5	5	Golgi apparatus protein 1	GLG1	>sp|Q92896|GSLG1_HUMAN Golgi apparatus protein 1 OS=Homo sapiens GN=GLG1 PE=1 SV=2	1	5	5	5	5	5	5	4.6	4.6	4.6	134.55	1179	1179	1.25	6	2	0	30.383	By MS/MS	0.44286	0.98336	44.693	8	0	Median	0.44286	0.98336	44.693	8	0	Median	4.6	12702000	8645000	4056700	12702000	8645000	4056700	208220	141720	66503	208220
Q92947	Q92947	3	3	3	Glutaryl-CoA dehydrogenase, mitochondrial	GCDH	>sp|Q92947|GCDH_HUMAN Glutaryl-CoA dehydrogenase, mitochondrial OS=Homo sapiens GN=GCDH PE=1 SV=1	1	3	3	3	3	3	3	7.1	7.1	7.1	48.127	438	438	1.75	1	3	0	20.308	By MS/MS	0.48776	0.75499	28.55	3	0	Median	0.48776	0.75499	28.55	3	0	Median	7.1	8818000	6181000	2637000	8818000	6181000	2637000	440900	309050	131850	440900
Q93050	Q93050	5	5	5	V-type proton ATPase 116 kDa subunit a isoform 1	ATP6V0A1	>sp|Q93050|VPP1_HUMAN V-type proton ATPase 116 kDa subunit a isoform 1 OS=Homo sapiens GN=ATP6V0A1 PE=2 SV=3	1	5	5	5	5	5	5	6.7	6.7	6.7	96.412	837	837	1.43	4	3	0	35.47	By MS/MS	0.49871	0.92597	41.51	5	0	Median	0.49871	0.92597	41.51	5	0	Median	6.7	9000300	5616400	3383900	9000300	5616400	3383900	281260	175510	105750	281260
Q969E2	Q969E2	1	1	1	Secretory carrier-associated membrane protein 4	SCAMP4	>sp|Q969E2|SCAM4_HUMAN Secretory carrier-associated membrane protein 4 OS=Homo sapiens GN=SCAMP4 PE=2 SV=1	1	1	1	1	1	1	1	4.8	4.8	4.8	25.728	229	229	1.5	1	1	0.0023502	8.3948	By MS/MS	0.5517	0.95809	2.9343	2	0	Median	0.5517	0.95809	2.9343	2	0	Median	4.8	5283000	3255200	2027800	5283000	3255200	2027800	1056600	651050	405550	1056600
Q969H8	Q969H8	1	1	1	UPF0556 protein C19orf10	C19orf10	>sp|Q969H8|CS010_HUMAN UPF0556 protein C19orf10 OS=Homo sapiens GN=C19orf10 PE=1 SV=1	1	1	1	1	1	1	1	5.2	5.2	5.2	18.795	173	173	2		1	0.0022272	6.9036	By MS/MS	NaN	NaN	NaN	1	1	Median	NaN	NaN	NaN	1	1	Median	5.2	2396000	990850	1405200	2396000	990850	1405200	342290	141550	200740	342290
Q969M3	Q969M3	2	2	2	Protein YIPF5	YIPF5	>sp|Q969M3|YIPF5_HUMAN Protein YIPF5 OS=Homo sapiens GN=YIPF5 PE=1 SV=1	1	2	2	2	2	2	2	8.2	8.2	8.2	27.989	257	257	1.33	2	1	0	13.967	By MS/MS	0.60458	1.0373	9.3029	3	1	Median	0.60458	1.0373	9.3029	3	1	Median	8.2	7602100	4470400	3131700	7602100	4470400	3131700	3801100	2235200	1565900	3801100
Q969Q5	Q969Q5	1	1	1	Ras-related protein Rab-24	RAB24	>sp|Q969Q5|RAB24_HUMAN Ras-related protein Rab-24 OS=Homo sapiens GN=RAB24 PE=1 SV=1	1	1	1	1	1	1	1	5.4	5.4	5.4	23.124	203	203	1	1		0.0023256	7.9335	By MS/MS	NaN	NaN	NaN	1	1	Median	NaN	NaN	NaN	1	1	Median	5.4	2484800	1520900	963890	2484800	1520900	963890	207060	126740	80324	207060
Q969V3	Q969V3	9	9	9	Nicalin	NCLN	>sp|Q969V3|NCLN_HUMAN Nicalin OS=Homo sapiens GN=NCLN PE=1 SV=2	1	9	9	9	9	9	9	18.8	18.8	18.8	62.974	563	563	1.53	8	9	0	76.859	By MS/MS	0.66013	1.0228	32.97	15	0	Median	0.66013	1.0228	32.97	15	0	Median	18.8	59666000	36936000	22730000	59666000	36936000	22730000	2386700	1477400	909210	2386700
Q969Z0	Q969Z0	5	5	5	Protein TBRG4	TBRG4	>sp|Q969Z0|TBRG4_HUMAN Protein TBRG4 OS=Homo sapiens GN=TBRG4 PE=1 SV=1	1	5	5	5	5	5	5	10.1	10.1	10.1	70.737	631	631	1.43	4	3	0	31.217	By MS/MS	0.63671	0.9778	17.99	4	0	Median	0.63671	0.9778	17.99	4	0	Median	10.1	13805000	9531100	4274200	13805000	9531100	4274200	431420	297850	133570	431420
Q969Z3;Q5VT66	Q969Z3;Q5VT66	2;1	2;1	2;1	Mitochondrial amidoxime reducing component 2;Mitochondrial amidoxime-reducing component 1	MARC2;MARC1	>sp|Q969Z3|MARC2_HUMAN Mitochondrial amidoxime reducing component 2 OS=Homo sapiens GN=MARC2 PE=1 SV=1;>sp|Q5VT66|MARC1_HUMAN Mitochondrial amidoxime-reducing component 1 OS=Homo sapiens GN=MARC1 PE=1 SV=1	2	2	2	2	2	2	2	7.2	7.2	7.2	38.023	335	335;337	1.33	2	1	0	14.283	By MS/MS	0.2628	0.52322	45.493	3	1	Median	0.2628	0.52322	45.493	3	1	Median	7.2	7175600	4994500	2181100	7175600	4994500	2181100	398650	277470	121170	398650
Q96A26	Q96A26	3	3	3	Protein FAM162A	FAM162A	>sp|Q96A26|F162A_HUMAN Protein FAM162A OS=Homo sapiens GN=FAM162A PE=1 SV=2	1	3	3	3	3	3	3	22.1	22.1	22.1	17.342	154	154	1.5	4	4	0	18.956	By MS/MS	0.50258	0.93195	34.027	8	0	Median	0.50258	0.93195	34.027	8	0	Median	22.1	59309000	38461000	20848000	59309000	38461000	20848000	6589900	4273400	2316500	6589900
Q96A33	Q96A33	12	12	12	Coiled-coil domain-containing protein 47	CCDC47	>sp|Q96A33|CCD47_HUMAN Coiled-coil domain-containing protein 47 OS=Homo sapiens GN=CCDC47 PE=1 SV=1	1	12	12	12	12	12	12	36.2	36.2	36.2	55.873	483	483	1.44	14	11	0	107.85	By MS/MS	0.5564	1.0229	37.088	17	0	Median	0.5564	1.0229	37.088	17	0	Median	36.2	151430000	98448000	52983000	151430000	98448000	52983000	7211000	4688000	2523000	7211000
Q96A35	Q96A35	5	5	5	39S ribosomal protein L24, mitochondrial	MRPL24	>sp|Q96A35|RM24_HUMAN 39S ribosomal protein L24, mitochondrial OS=Homo sapiens GN=MRPL24 PE=1 SV=1	1	5	5	5	5	5	5	27.8	27.8	27.8	24.915	216	216	1.44	5	4	0	33.172	By MS/MS	0.39939	0.68255	34.085	8	0	Median	0.39939	0.68255	34.085	8	0	Median	27.8	33034000	22907000	10127000	33034000	22907000	10127000	2541100	1762100	779010	2541100
Q96AA3	Q96AA3	1	1	1	Protein RFT1 homolog	RFT1	>sp|Q96AA3|RFT1_HUMAN Protein RFT1 homolog OS=Homo sapiens GN=RFT1 PE=1 SV=1	1	1	1	1	1	1	1	1.8	1.8	1.8	60.335	541	541	1.5	1	1	0.0031513	6.4193	By MS/MS	0.33052	0.56849	26.947	2	0	Median	0.33052	0.56849	26.947	2	0	Median	1.8	3220000	2343900	876120	3220000	2343900	876120	146360	106540	39823	146360
Q96AG4	Q96AG4	11	11	11	Leucine-rich repeat-containing protein 59	LRRC59	>sp|Q96AG4|LRC59_HUMAN Leucine-rich repeat-containing protein 59 OS=Homo sapiens GN=LRRC59 PE=1 SV=1	1	11	11	11	11	11	11	38.8	38.8	38.8	34.93	307	307	1.54	13	15	0	144.11	By MS/MS	0.62484	1.1474	33.275	26	0	Median	0.62484	1.1474	33.275	26	0	Median	38.8	712600000	429260000	283340000	712600000	429260000	283340000	50900000	30661000	20239000	50900000
Q96B49	Q96B49	2	2	2	Mitochondrial import receptor subunit TOM6 homolog	TOMM6	>sp|Q96B49|TOM6_HUMAN Mitochondrial import receptor subunit TOM6 homolog OS=Homo sapiens GN=TOMM6 PE=1 SV=1	1	2	2	2	2	2	2	36.5	36.5	36.5	8.0019	74	74	1.33	4	2	0	21.279	By MS/MS	0.57655	1.0256	14.354	4	0	Median	0.57655	1.0256	14.354	4	0	Median	36.5	51660000	32346000	19314000	51660000	32346000	19314000	17220000	10782000	6438200	17220000
Q96BM9	Q96BM9	1	1	1	ADP-ribosylation factor-like protein 8A	ARL8A	>sp|Q96BM9|ARL8A_HUMAN ADP-ribosylation factor-like protein 8A OS=Homo sapiens GN=ARL8A PE=1 SV=1	1	1	1	1	1	1	1	4.8	4.8	4.8	21.416	186	186	1	1		0.0032086	6.5006	By MS/MS	NaN	NaN	NaN	1	0	Median	NaN	NaN	NaN	1	0	Median	4.8	6370200	4501700	1868500	6370200	4501700	1868500	579110	409250	169860	579110
Q96BP2	Q96BP2	1	1	1	Coiled-coil-helix-coiled-coil-helix domain-containing protein 1	CHCHD1	>sp|Q96BP2|CHCH1_HUMAN Coiled-coil-helix-coiled-coil-helix domain-containing protein 1 OS=Homo sapiens GN=CHCHD1 PE=1 SV=1	1	1	1	1	1	1	1	9.3	9.3	9.3	13.475	118	118	2		1	0.0040858	6.209	By MS/MS	NaN	NaN	NaN	1	1	Median	NaN	NaN	NaN	1	1	Median	9.3	943090	553210	389880	943090	553210	389880	188620	110640	77977	188620
Q96BW9	Q96BW9	1	1	1	Phosphatidate cytidylyltransferase, mitochondrial	TAMM41	>sp|Q96BW9|TAM41_HUMAN Mitochondrial translocator assembly and maintenance protein 41 homolog OS=Homo sapiens GN=TAMM41 PE=1 SV=2	1	1	1	1	1	1	1	2.9	2.9	2.9	51.066	452	452	1.5	1	1	0.0070281	6.083	By MS/MS	0.405	0.83057	29.394	2	0	Median	0.405	0.83057	29.394	2	0	Median	2.9	4142400	2841500	1300900	4142400	2841500	1300900	165700	113660	52036	165700
Q96C36	Q96C36	12	12	11	Pyrroline-5-carboxylate reductase 2	PYCR2	>sp|Q96C36|P5CR2_HUMAN Pyrroline-5-carboxylate reductase 2 OS=Homo sapiens GN=PYCR2 PE=1 SV=1	1	12	12	11	12	12	11	44.4	44.4	40.3	33.637	320	320	1.54	12	14	0	103.37	By MS/MS	0.26393	0.4873	65.045	19	0	Median	0.26393	0.4873	65.045	19	0	Median	44.4	144000000	104110000	39890000	144000000	104110000	39890000	8999800	6506600	2493100	8999800
Q96CB9	Q96CB9	1	1	1	5-methylcytosine rRNA methyltransferase NSUN4	NSUN4	>sp|Q96CB9|NSUN4_HUMAN 5-methylcytosine rRNA methyltransferase NSUN4 OS=Homo sapiens GN=NSUN4 PE=1 SV=2	1	1	1	1	1	1	1	2.9	2.9	2.9	43.088	384	384	1.5	1	1	0.0023283	8.0843	By MS/MS	0.48099	0.80822	66.755	2	1	Median	0.48099	0.80822	66.755	2	1	Median	2.9	1052800	709650	343190	1052800	709650	343190	70190	47310	22880	70190
Q96CP6	Q96CP6	4	4	4	GRAM domain-containing protein 1A	GRAMD1A	>sp|Q96CP6|GRM1A_HUMAN GRAM domain-containing protein 1A OS=Homo sapiens GN=GRAMD1A PE=1 SV=2	1	4	4	4	4	4	4	9.1	9.1	9.1	80.679	724	724	1	4		0	23.186	By MS/MS	0.27914	0.55945	107.75	3	0	Median	0.27914	0.55945	107.75	3	0	Median	9.1	7609700	6015300	1594400	7609700	6015300	1594400	205670	162580	43091	205670
Q96CS3	Q96CS3	10	10	10	FAS-associated factor 2	FAF2	>sp|Q96CS3|FAF2_HUMAN FAS-associated factor 2 OS=Homo sapiens GN=FAF2 PE=1 SV=2	1	10	10	10	10	10	10	35.7	35.7	35.7	52.623	445	445	1.71	4	10	0	77.87	By MS/MS	0.62015	1.0474	37.289	13	0	Median	0.62015	1.0474	37.289	13	0	Median	35.7	34977000	22628000	12350000	34977000	22628000	12350000	1520800	983810	536940	1520800
Q96CW1	Q96CW1	1	1	1	AP-2 complex subunit mu	AP2M1	>sp|Q96CW1|AP2M1_HUMAN AP-2 complex subunit mu OS=Homo sapiens GN=AP2M1 PE=1 SV=2	1	1	1	1	1	1	1	2.1	2.1	2.1	49.654	435	435	1.5	2	2	0.0031283	6.3486	By MS/MS	0.8083	1.3597	8.055	4	0	Median	0.8083	1.3597	8.055	4	0	Median	2.1	12952000	7123000	5829300	12952000	7123000	5829300	498160	273960	224200	498160
Q96D53	Q96D53	1	1	1	AarF domain-containing protein kinase 4	ADCK4	>sp|Q96D53|ADCK4_HUMAN AarF domain-containing protein kinase 4 OS=Homo sapiens GN=ADCK4 PE=1 SV=2	1	1	1	1	1	1	1	1.7	1.7	1.7	60.069	544	544	1.5	1	1	0.002265	7.2229	By MS/MS	0.64691	1.1185	66.502	2	0	Median	0.64691	1.1185	66.502	2	0	Median	1.7	3750900	2593600	1157300	3750900	2593600	1157300	133960	92630	41331	133960
Q96DA6	Q96DA6	4	4	4	Mitochondrial import inner membrane translocase subunit TIM14	DNAJC19	>sp|Q96DA6|TIM14_HUMAN Mitochondrial import inner membrane translocase subunit TIM14 OS=Homo sapiens GN=DNAJC19 PE=1 SV=3	1	4	4	4	4	4	4	44	44	44	12.498	116	116	1.5	4	4	0	26.777	By MS/MS	0.58733	1.0216	17.964	8	0	Median	0.58733	1.0216	17.964	8	0	Median	44	29942000	19102000	10840000	29942000	19102000	10840000	3326900	2122400	1204400	3326900
Q96DV4	Q96DV4	5	5	5	39S ribosomal protein L38, mitochondrial	MRPL38	>sp|Q96DV4|RM38_HUMAN 39S ribosomal protein L38, mitochondrial OS=Homo sapiens GN=MRPL38 PE=1 SV=2	1	5	5	5	5	5	5	14.2	14.2	14.2	44.596	380	380	1.6	4	6	0	32.176	By MS/MS	0.62455	0.97198	28.012	8	0	Median	0.62455	0.97198	28.012	8	0	Median	14.2	35984000	23639000	12345000	35984000	23639000	12345000	1635600	1074500	561150	1635600
Q96E11	Q96E11	1	1	1	Ribosome-recycling factor, mitochondrial	MRRF	>sp|Q96E11|RRFM_HUMAN Ribosome-recycling factor, mitochondrial OS=Homo sapiens GN=MRRF PE=1 SV=1	1	1	1	1	1	1	1	4.6	4.6	4.6	29.277	262	262	2		1	0.002401	9.5499	By MS/MS	NaN	NaN	NaN	1	0	Median	NaN	NaN	NaN	1	0	Median	4.6	2517500	1540300	977210	2517500	1540300	977210	179820	110020	69801	179820
Q96EL2	Q96EL2	3	3	3	28S ribosomal protein S24, mitochondrial	MRPS24	>sp|Q96EL2|RT24_HUMAN 28S ribosomal protein S24, mitochondrial OS=Homo sapiens GN=MRPS24 PE=1 SV=1	1	3	3	3	3	3	3	16.8	16.8	16.8	19.015	167	167	1.67	2	4	0	20.046	By MS/MS	0.52979	0.83907	14.533	5	0	Median	0.52979	0.83907	14.533	5	0	Median	16.8	5917200	3809900	2107300	5917200	3809900	2107300	591720	380990	210730	591720
Q96ER9	Q96ER9	6	6	6	Coiled-coil domain-containing protein 51	CCDC51	>sp|Q96ER9|CCD51_HUMAN Coiled-coil domain-containing protein 51 OS=Homo sapiens GN=CCDC51 PE=1 SV=2	1	6	6	6	6	6	6	17.5	17.5	17.5	45.811	411	411	1.55	5	6	0	43.831	By MS/MS	0.61168	0.97124	50.051	9	0	Median	0.61168	0.97124	50.051	9	0	Median	17.5	36400000	22261000	14139000	36400000	22261000	14139000	1733300	1060100	673270	1733300
Q96EY1	Q96EY1	2	2	2	DnaJ homolog subfamily A member 3, mitochondrial	DNAJA3	>sp|Q96EY1|DNJA3_HUMAN DnaJ homolog subfamily A member 3, mitochondrial OS=Homo sapiens GN=DNAJA3 PE=1 SV=2	1	2	2	2	2	2	2	6.5	6.5	6.5	52.488	480	480	1.5	2	2	0	14.743	By MS/MS	0.48098	0.87344	35.117	4	0	Median	0.48098	0.87344	35.117	4	0	Median	6.5	9162100	6090100	3072000	9162100	6090100	3072000	416460	276820	139640	416460
Q96EY7	Q96EY7	10	10	10	Pentatricopeptide repeat domain-containing protein 3, mitochondrial	PTCD3	>sp|Q96EY7|PTCD3_HUMAN Pentatricopeptide repeat domain-containing protein 3, mitochondrial OS=Homo sapiens GN=PTCD3 PE=1 SV=3	1	10	10	10	10	10	10	16	16	16	78.549	689	689	1.47	9	8	0	74.398	By MS/MS	0.52091	0.88904	32.29	14	0	Median	0.52091	0.88904	32.29	14	0	Median	16	80709000	57882000	22827000	80709000	57882000	22827000	2306000	1653800	652200	2306000
Q96EY8	Q96EY8	1	1	1	Cob(I)yrinic acid a,c-diamide adenosyltransferase, mitochondrial	MMAB	>sp|Q96EY8|MMAB_HUMAN Cob(I)yrinic acid a,c-diamide adenosyltransferase, mitochondrial OS=Homo sapiens GN=MMAB PE=1 SV=1	1	1	1	1	1	1	1	4	4	4	27.388	250	250	2		1	0.0022124	6.8662	By MS/MS	NaN	NaN	NaN	0	0	Median	NaN	NaN	NaN	0	0	Median	4	0	0	0	0	0	0	0	0	0	0
Q96G23	Q96G23	2	2	2	Ceramide synthase 2	CERS2	>sp|Q96G23|CERS2_HUMAN Ceramide synthase 2 OS=Homo sapiens GN=CERS2 PE=1 SV=1	1	2	2	2	2	2	2	4.7	4.7	4.7	44.876	380	380	1.33	2	1	0	15.134	By MS/MS	0.2583	0.48742	71.103	3	0	Median	0.2583	0.48742	71.103	3	0	Median	4.7	4283100	3100900	1182200	4283100	3100900	1182200	285540	206730	78816	285540
Q96GC5	Q96GC5	3	3	3	39S ribosomal protein L48, mitochondrial	MRPL48	>sp|Q96GC5|RM48_HUMAN 39S ribosomal protein L48, mitochondrial OS=Homo sapiens GN=MRPL48 PE=1 SV=2	1	3	3	3	3	3	3	17	17	17	23.934	212	212	1.5	3	3	0	24.539	By MS/MS	0.52911	0.96757	30.171	4	0	Median	0.52911	0.96757	30.171	4	0	Median	17	6406600	4029200	2377500	6406600	4029200	2377500	640660	402920	237750	640660
Q96GC9	Q96GC9	1	1	1	Vacuole membrane protein 1	VMP1	>sp|Q96GC9|VMP1_HUMAN Vacuole membrane protein 1 OS=Homo sapiens GN=VMP1 PE=1 SV=1	1	1	1	1	1	1	1	3.9	3.9	3.9	46.237	406	406	1.5	1	1	1	-2	By MS/MS	0.45336	0.77174	26.879	2	0	Median	0.45336	0.77174	26.879	2	0	Median	3.9	3833700	2722700	1111000	3833700	2722700	1111000	348520	247520	101000	348520
Q96HJ9	Q96HJ9	2	2	2	UPF0562 protein C7orf55	C7orf55	>sp|Q96HJ9|CG055_HUMAN UPF0562 protein C7orf55 OS=Homo sapiens GN=C7orf55 PE=1 SV=2	1	2	2	2	2	2	2	19.5	19.5	19.5	12.749	113	113	2		2	0	12.747	By MS/MS	0.51027	0.8392	6.4711	2	0	Median	0.51027	0.8392	6.4711	2	0	Median	19.5	3054500	2045100	1009400	3054500	2045100	1009400	509090	340850	168230	509090
Q96HS1	Q96HS1	6	6	6	Serine/threonine-protein phosphatase PGAM5, mitochondrial	PGAM5	>sp|Q96HS1|PGAM5_HUMAN Serine/threonine-protein phosphatase PGAM5, mitochondrial OS=Homo sapiens GN=PGAM5 PE=1 SV=2	1	6	6	6	6	6	6	26	26	26	32.004	289	289	1.55	5	6	0	41.786	By MS/MS	0.57716	0.9726	31.353	6	0	Median	0.57716	0.9726	31.353	6	0	Median	26	54698000	34957000	19741000	54698000	34957000	19741000	2734900	1747800	987040	2734900
Q96HY6	Q96HY6	2	2	2	DDRGK domain-containing protein 1	DDRGK1	>sp|Q96HY6|DDRGK_HUMAN DDRGK domain-containing protein 1 OS=Homo sapiens GN=DDRGK1 PE=1 SV=2	1	2	2	2	2	2	2	9.6	9.6	9.6	35.61	314	314	1.33	2	1	0	13.61	By MS/MS	0.32956	0.57393	45.404	3	0	Median	0.32956	0.57393	45.404	3	0	Median	9.6	24011000	18750000	5261600	24011000	18750000	5261600	1847000	1442300	404740	1847000
Q96I99	Q96I99	5	5	5	Succinyl-CoA ligase [GDP-forming] subunit beta, mitochondrial	SUCLG2	>sp|Q96I99|SUCB2_HUMAN Succinyl-CoA ligase [GDP-forming] subunit beta, mitochondrial OS=Homo sapiens GN=SUCLG2 PE=1 SV=2	1	5	5	5	5	5	5	13	13	13	46.51	432	432	1.56	4	5	0	55.323	By MS/MS	0.53612	0.81925	41.706	7	0	Median	0.53612	0.81925	41.706	7	0	Median	13	22922000	15352000	7569500	22922000	15352000	7569500	818630	548290	270340	818630
Q96IX5	Q96IX5	4	4	4	Up-regulated during skeletal muscle growth protein 5	USMG5	>sp|Q96IX5|USMG5_HUMAN Up-regulated during skeletal muscle growth protein 5 OS=Homo sapiens GN=USMG5 PE=1 SV=1	1	4	4	4	4	4	4	44.8	44.8	44.8	6.4575	58	58	1.44	5	4	0	77.88	By MS/MS	0.55905	1.1028	40.387	9	0	Median	0.55905	1.1028	40.387	9	0	Median	44.8	72392000	49587000	22805000	72392000	49587000	22805000	24131000	16529000	7601600	24131000
Q96JJ7	Q96JJ7	2	2	2	Protein disulfide-isomerase TMX3	TMX3	>sp|Q96JJ7|TMX3_HUMAN Protein disulfide-isomerase TMX3 OS=Homo sapiens GN=TMX3 PE=1 SV=2	1	2	2	2	2	2	2	4.2	4.2	4.2	51.871	454	454	1.33	2	1	0.0012563	11.413	By MS/MS	0.63574	1.0187	14.847	3	1	Median	0.63574	1.0187	14.847	3	1	Median	4.2	8357100	5186800	3170300	8357100	5186800	3170300	379870	235770	144100	379870
Q96KA5	Q96KA5	4	4	4	Cleft lip and palate transmembrane protein 1-like protein	CLPTM1L	>sp|Q96KA5|CLP1L_HUMAN Cleft lip and palate transmembrane protein 1-like protein OS=Homo sapiens GN=CLPTM1L PE=1 SV=1	1	4	4	4	4	4	4	11.2	11.2	11.2	62.228	538	538	1	4		0	30.998	By MS/MS	0.3966	0.75919	37.044	4	3	Median	0.3966	0.75919	37.044	4	3	Median	11.2	18411000	13623000	4788000	18411000	13623000	4788000	736450	544930	191520	736450
Q96LD8	Q96LD8	1	1	1	Sentrin-specific protease 8	SENP8	>sp|Q96LD8|SENP8_HUMAN Sentrin-specific protease 8 OS=Homo sapiens GN=SENP8 PE=1 SV=1	1	1	1	1	1	1	1	3.3	3.3	3.3	24.107	212	212	1	1		0.0040775	6.1969	By MS/MS	NaN	NaN	NaN	0	0	Median	NaN	NaN	NaN	0	0	Median	3.3	0	0	0	0	0	0	0	0	0	0
Q96N66	Q96N66	2	2	2	Lysophospholipid acyltransferase 7	MBOAT7	>sp|Q96N66|MBOA7_HUMAN Lysophospholipid acyltransferase 7 OS=Homo sapiens GN=MBOAT7 PE=1 SV=2	1	2	2	2	2	2	2	6.1	6.1	6.1	52.764	472	472	1.33	2	1	0	15.418	By MS/MS	0.25999	0.48633	23.356	2	2	Median	0.25999	0.48633	23.356	2	2	Median	6.1	3652200	3025800	626400	3652200	3025800	626400	202900	168100	34800	202900
Q96NB2	Q96NB2	3	3	3	Sideroflexin-2	SFXN2	>sp|Q96NB2|SFXN2_HUMAN Sideroflexin-2 OS=Homo sapiens GN=SFXN2 PE=1 SV=2	1	3	3	3	3	3	3	10.9	10.9	10.9	36.231	322	322	1	3		0	19.392	By MS/MS	0.30901	0.63948	20.069	3	2	Median	0.30901	0.63948	20.069	3	2	Median	10.9	20619000	16017000	4602000	20619000	16017000	4602000	1212900	942200	270710	1212900
Q96P26	Q96P26	1	1	1	Cytosolic 5-nucleotidase 1B	NT5C1B	>sp|Q96P26|5NT1B_HUMAN Cytosolic 5-nucleotidase 1B OS=Homo sapiens GN=NT5C1B PE=2 SV=2	1	1	1	1	1	1	1	1.6	1.6	1.6	68.803	610	610	2		1	1	-2	By MS/MS	NaN	NaN	NaN	1	1	Median	NaN	NaN	NaN	1	1	Median	1.6	1725500	1698700	26821	1725500	1698700	26821	47931	47186	745.04	47931
Q96QC0	Q96QC0	1	1	1	Serine/threonine-protein phosphatase 1 regulatory subunit 10	PPP1R10	>sp|Q96QC0|PP1RA_HUMAN Serine/threonine-protein phosphatase 1 regulatory subunit 10 OS=Homo sapiens GN=PPP1R10 PE=1 SV=1	1	1	1	1	1	1	1	1.1	1.1	1.1	99.057	940	940	2		1	0.0089286	5.997	By MS/MS	NaN	NaN	NaN	1	0	Median	NaN	NaN	NaN	1	0	Median	1.1	2252900	1311200	941710	2252900	1311200	941710	40962	23840	17122	40962
Q96QD8	Q96QD8	1	1	1	Sodium-coupled neutral amino acid transporter 2	SLC38A2	>sp|Q96QD8|S38A2_HUMAN Sodium-coupled neutral amino acid transporter 2 OS=Homo sapiens GN=SLC38A2 PE=1 SV=2	1	1	1	1	1	1	1	4.2	4.2	4.2	56.025	506	506	1.5	1	1	0.002381	8.8765	By MS/MS	0.40364	0.68437	30.063	2	0	Median	0.40364	0.68437	30.063	2	0	Median	4.2	6826000	4230800	2595200	6826000	4230800	2595200	568830	352570	216270	568830
Q96RP9	Q96RP9	12	12	12	Elongation factor G, mitochondrial	GFM1	>sp|Q96RP9|EFGM_HUMAN Elongation factor G, mitochondrial OS=Homo sapiens GN=GFM1 PE=1 SV=2	1	12	12	12	12	12	12	18.4	18.4	18.4	83.471	751	751	1.74	5	14	0	77.63	By MS/MS	0.50099	0.80787	26.484	17	0	Median	0.50099	0.80787	26.484	17	0	Median	18.4	34680000	22167000	12513000	34680000	22167000	12513000	845860	540660	305200	845860
Q96S66	Q96S66	2	2	2	Chloride channel CLIC-like protein 1	CLCC1	>sp|Q96S66|CLCC1_HUMAN Chloride channel CLIC-like protein 1 OS=Homo sapiens GN=CLCC1 PE=1 SV=1	1	2	2	2	2	2	2	5.4	5.4	5.4	62.022	551	551	1.5	2	2	0	17.84	By MS/MS	0.32421	0.53972	13.4	4	0	Median	0.32421	0.53972	13.4	4	0	Median	5.4	3394100	2577700	816390	3394100	2577700	816390	109490	83150	26335	109490
Q96TA2	Q96TA2	9	9	9	ATP-dependent zinc metalloprotease YME1L1	YME1L1	>sp|Q96TA2|YMEL1_HUMAN ATP-dependent zinc metalloprotease YME1L1 OS=Homo sapiens GN=YME1L1 PE=1 SV=2	1	9	9	9	9	9	9	15.9	15.9	15.9	86.454	773	773	1.47	8	7	0	67.283	By MS/MS	0.53623	0.96372	27.364	13	0	Median	0.53623	0.96372	27.364	13	0	Median	15.9	41309000	27387000	13922000	41309000	27387000	13922000	938840	622440	316400	938840
Q96TC7	Q96TC7	3	3	3	Regulator of microtubule dynamics protein 3	RMDN3	>sp|Q96TC7|RMD3_HUMAN Regulator of microtubule dynamics protein 3 OS=Homo sapiens GN=RMDN3 PE=1 SV=2	1	3	3	3	3	3	3	7.4	7.4	7.4	52.118	470	470	1	3		0	17.624	By MS/MS	0.77699	1.448	29.418	3	1	Median	0.77699	1.448	29.418	3	1	Median	7.4	12339000	7672800	4666300	12339000	7672800	4666300	587580	365370	222210	587580
Q99442	Q99442	4	4	4	Translocation protein SEC62	SEC62	>sp|Q99442|SEC62_HUMAN Translocation protein SEC62 OS=Homo sapiens GN=SEC62 PE=1 SV=1	1	4	4	4	4	4	4	9.8	9.8	9.8	45.861	399	399	1.44	5	4	0	23.826	By MS/MS	0.53538	0.85991	16.903	8	0	Median	0.53538	0.85991	16.903	8	0	Median	9.8	19354000	13141000	6212700	19354000	13141000	6212700	1138500	773010	365450	1138500
Q99523	Q99523	2	2	2	Sortilin	SORT1	>sp|Q99523|SORT_HUMAN Sortilin OS=Homo sapiens GN=SORT1 PE=1 SV=3	1	2	2	2	2	2	2	3.1	3.1	3.1	92.067	831	831	1.5	1	1	0	12.244	By MS/MS	0.55387	0.91832	1.4325	2	1	Median	0.55387	0.91832	1.4325	2	1	Median	3.1	939980	592910	347080	939980	592910	347080	28484	17967	10517	28484
Q99623	Q99623	18	18	18	Prohibitin-2	PHB2	>sp|Q99623|PHB2_HUMAN Prohibitin-2 OS=Homo sapiens GN=PHB2 PE=1 SV=2	1	18	18	18	18	18	18	67.6	67.6	67.6	33.296	299	299	1.46	22	19	0	223.33	By MS/MS	0.56599	1.0232	24.504	40	0	Median	0.56599	1.0232	24.504	40	0	Median	67.6	2460800000	1621300000	839480000	2460800000	1621300000	839480000	111850000	73696000	38158000	111850000
Q99643	Q99643	1	1	1	Succinate dehydrogenase cytochrome b560 subunit, mitochondrial	SDHC	>sp|Q99643|C560_HUMAN Succinate dehydrogenase cytochrome b560 subunit, mitochondrial OS=Homo sapiens GN=SDHC PE=1 SV=1	1	1	1	1	1	1	1	4.7	4.7	4.7	18.61	169	169	1	1		0.0060606	6.1372	By MS/MS	NaN	NaN	NaN	1	0	Median	NaN	NaN	NaN	1	0	Median	4.7	812230	463320	348910	812230	463320	348910	101530	57915	43614	101530
Q99714	Q99714	14	14	14	3-hydroxyacyl-CoA dehydrogenase type-2	HSD17B10	>sp|Q99714|HCD2_HUMAN 3-hydroxyacyl-CoA dehydrogenase type-2 OS=Homo sapiens GN=HSD17B10 PE=1 SV=3	1	14	14	14	14	14	14	80.8	80.8	80.8	26.923	261	261	1.5	16	16	0	169.06	By MS/MS	0.39607	0.66766	29.827	29	0	Median	0.39607	0.66766	29.827	29	0	Median	80.8	367060000	258710000	108340000	367060000	258710000	108340000	26218000	18480000	7738800	26218000
Q99735	Q99735	2	2	2	Microsomal glutathione S-transferase 2	MGST2	>sp|Q99735|MGST2_HUMAN Microsomal glutathione S-transferase 2 OS=Homo sapiens GN=MGST2 PE=1 SV=1	1	2	2	2	2	2	2	10.9	10.9	10.9	16.62	147	147	1.33	2	1	0	13.359	By MS/MS	0.22801	0.49563	22.176	3	1	Median	0.22801	0.49563	22.176	3	1	Median	10.9	12420000	9912700	2507500	12420000	9912700	2507500	4140100	3304200	835820	4140100
Q99757	Q99757	2	2	2	Thioredoxin, mitochondrial	TXN2	>sp|Q99757|THIOM_HUMAN Thioredoxin, mitochondrial OS=Homo sapiens GN=TXN2 PE=1 SV=2	1	2	2	2	2	2	2	21.7	21.7	21.7	18.383	166	166	2		2	0	13.072	By MS/MS	0.42926	0.66638	63.647	2	1	Median	0.42926	0.66638	63.647	2	1	Median	21.7	13469000	8652300	4816600	13469000	8652300	4816600	1683600	1081500	602070	1683600
Q99797	Q99797	2	2	2	Mitochondrial intermediate peptidase	MIPEP	>sp|Q99797|MIPEP_HUMAN Mitochondrial intermediate peptidase OS=Homo sapiens GN=MIPEP PE=1 SV=2	1	2	2	2	2	2	2	2.8	2.8	2.8	80.64	713	713	1.33	2	1	0	12.656	By MS/MS	0.31535	0.53221	12.264	3	1	Median	0.31535	0.53221	12.264	3	1	Median	2.8	5672900	4478900	1194000	5672900	4478900	1194000	123320	97367	25957	123320
Q99798	Q99798	16	16	16	Aconitate hydratase, mitochondrial	ACO2	>sp|Q99798|ACON_HUMAN Aconitate hydratase, mitochondrial OS=Homo sapiens GN=ACO2 PE=1 SV=2	1	16	16	16	16	16	16	28.2	28.2	28.2	85.424	780	780	1.64	9	16	0	130.64	By MS/MS	0.53832	0.85934	32.889	21	0	Median	0.53832	0.85934	32.889	21	0	Median	28.2	98621000	65969000	32652000	98621000	65969000	32652000	2595300	1736000	859270	2595300
Q99805	Q99805	3	3	3	Transmembrane 9 superfamily member 2	TM9SF2	>sp|Q99805|TM9S2_HUMAN Transmembrane 9 superfamily member 2 OS=Homo sapiens GN=TM9SF2 PE=1 SV=1	1	3	3	3	3	3	3	7.2	7.2	7.2	75.775	663	663	1.4	3	2	0	21.3	By MS/MS	0.2823	0.54337	43.869	4	0	Median	0.2823	0.54337	43.869	4	0	Median	7.2	11958000	9046400	2911200	11958000	9046400	2911200	597880	452320	145560	597880
Q99942	Q99942	1	1	1	E3 ubiquitin-protein ligase RNF5	RNF5	>sp|Q99942|RNF5_HUMAN E3 ubiquitin-protein ligase RNF5 OS=Homo sapiens GN=RNF5 PE=1 SV=1	1	1	1	1	1	1	1	9.4	9.4	9.4	19.881	180	180	1.5	1	1	0.0031579	6.4234	By MS/MS	0.30437	0.62419	26.821	2	0	Median	0.30437	0.62419	26.821	2	0	Median	9.4	1499700	1210800	288870	1499700	1210800	288870	299940	242170	57773	299940
Q9BPW8	Q9BPW8	6	6	6	Protein NipSnap homolog 1	NIPSNAP1	>sp|Q9BPW8|NIPS1_HUMAN Protein NipSnap homolog 1 OS=Homo sapiens GN=NIPSNAP1 PE=1 SV=1	1	6	6	6	6	6	6	29.6	29.6	29.6	33.31	284	284	1.5	5	5	0	40.632	By MS/MS	0.48298	0.80182	30.601	9	0	Median	0.48298	0.80182	30.601	9	0	Median	29.6	44730000	30136000	14594000	44730000	30136000	14594000	2795600	1883500	912120	2795600
Q9BQ48	Q9BQ48	3	3	3	39S ribosomal protein L34, mitochondrial	MRPL34	>sp|Q9BQ48|RM34_HUMAN 39S ribosomal protein L34, mitochondrial OS=Homo sapiens GN=MRPL34 PE=1 SV=1	1	3	3	3	3	3	3	27.2	27.2	27.2	10.165	92	92	1.5	3	3	0	17.746	By MS/MS	0.64104	1.1864	34.12	6	0	Median	0.64104	1.1864	34.12	6	0	Median	27.2	5139000	2947200	2191800	5139000	2947200	2191800	1027800	589440	438360	1027800
Q9BQ52	Q9BQ52	2	2	2	Zinc phosphodiesterase ELAC protein 2	ELAC2	>sp|Q9BQ52|RNZ2_HUMAN Zinc phosphodiesterase ELAC protein 2 OS=Homo sapiens GN=ELAC2 PE=1 SV=2	1	2	2	2	2	2	2	2.7	2.7	2.7	92.218	826	826	2		2	0	12.6	By MS/MS	0.46485	0.71768	30.692	2	1	Median	0.46485	0.71768	30.692	2	1	Median	2.7	2502100	1856800	645300	2502100	1856800	645300	55602	41262	14340	55602
Q9BQ69	Q9BQ69	2	2	2	O-acetyl-ADP-ribose deacetylase MACROD1	MACROD1	>sp|Q9BQ69|MACD1_HUMAN O-acetyl-ADP-ribose deacetylase MACROD1 OS=Homo sapiens GN=MACROD1 PE=1 SV=2	1	2	2	2	2	2	2	10.5	10.5	10.5	35.505	325	325	2		2	0	14.161	By MS/MS	NaN	NaN	NaN	1	1	Median	NaN	NaN	NaN	1	1	Median	10.5	2704100	2060600	643550	2704100	2060600	643550	180270	137370	42903	180270
Q9BQ95	Q9BQ95	4	4	4	Evolutionarily conserved signaling intermediate in Toll pathway, mitochondrial	ECSIT	>sp|Q9BQ95|ECSIT_HUMAN Evolutionarily conserved signaling intermediate in Toll pathway, mitochondrial OS=Homo sapiens GN=ECSIT PE=1 SV=1	1	4	4	4	4	4	4	8.6	8.6	8.6	49.148	431	431	1.43	4	3	0	26.592	By MS/MS	0.3766	0.74926	31.186	5	3	Median	0.3766	0.74926	31.186	5	3	Median	8.6	14519000	10642000	3877200	14519000	10642000	3877200	659970	483740	176240	659970
Q9BQB6	Q9BQB6	1	1	1	Vitamin K epoxide reductase complex subunit 1	VKORC1	>sp|Q9BQB6|VKOR1_HUMAN Vitamin K epoxide reductase complex subunit 1 OS=Homo sapiens GN=VKORC1 PE=1 SV=1	1	1	1	1	1	1	1	8	8	8	18.234	163	163	1.5	1	1	0.0024242	10.325	By MS/MS	0.67329	1.1695	8.5936	2	0	Median	0.67329	1.1695	8.5936	2	0	Median	8	11847000	6863500	4983200	11847000	6863500	4983200	2961700	1715900	1245800	2961700
Q9BQC6	Q9BQC6	1	1	1	Ribosomal protein 63, mitochondrial	MRPL57	>sp|Q9BQC6|RT63_HUMAN Ribosomal protein 63, mitochondrial OS=Homo sapiens GN=MRPL57 PE=1 SV=1	1	1	1	1	1	1	1	12.7	12.7	12.7	12.266	102	102	1.5	2	2	0.0023697	8.7561	By MS/MS	0.63723	1.0759	3.4798	4	0	Median	0.63723	1.0759	3.4798	4	0	Median	12.7	12716000	7632700	5083800	12716000	7632700	5083800	3179100	1908200	1270900	3179100
Q9BQE5	Q9BQE5	1	1	1	Apolipoprotein L2	APOL2	>sp|Q9BQE5|APOL2_HUMAN Apolipoprotein L2 OS=Homo sapiens GN=APOL2 PE=1 SV=1	1	1	1	1	1	1	1	3.3	3.3	3.3	37.092	337	337	1	1		0.0031646	6.4327	By MS/MS	NaN	NaN	NaN	1	1	Median	NaN	NaN	NaN	1	1	Median	3.3	1391000	333790	1057200	1391000	333790	1057200	81825	19635	62191	81825
Q9BQP7	Q9BQP7	4	4	4	Mitochondrial genome maintenance exonuclease 1	MGME1	>sp|Q9BQP7|MGME1_HUMAN Mitochondrial genome maintenance exonuclease 1 OS=Homo sapiens GN=MGME1 PE=1 SV=1	1	4	4	4	4	4	4	13.4	13.4	13.4	39.42	344	344	2		4	0	26.762	By MS/MS	0.79851	1.2279	44.51	4	0	Median	0.79851	1.2279	44.51	4	0	Median	13.4	6375800	3208500	3167400	6375800	3208500	3167400	335570	168870	166700	335570
Q9BQT8	Q9BQT8	2	2	2	Mitochondrial 2-oxodicarboxylate carrier	SLC25A21	>sp|Q9BQT8|ODC_HUMAN Mitochondrial 2-oxodicarboxylate carrier OS=Homo sapiens GN=SLC25A21 PE=1 SV=1	1	2	2	2	2	2	2	8	8	8	33.303	299	299	1	2		0.0012516	11.361	By MS/MS	0.27721	0.57593	18.075	2	1	Median	0.27721	0.57593	18.075	2	1	Median	8	7001300	5265500	1735800	7001300	5265500	1735800	388960	292530	96433	388960
Q9BRJ2	Q9BRJ2	3	3	3	39S ribosomal protein L45, mitochondrial	MRPL45	>sp|Q9BRJ2|RM45_HUMAN 39S ribosomal protein L45, mitochondrial OS=Homo sapiens GN=MRPL45 PE=1 SV=2	1	3	3	3	3	3	3	17.3	17.3	17.3	35.351	306	306	2		3	0	18.024	By MS/MS	0.40734	0.63072	41.718	3	1	Median	0.40734	0.63072	41.718	3	1	Median	17.3	10054000	7880500	2173600	10054000	7880500	2173600	502700	394020	108680	502700
Q9BRK5	Q9BRK5	2	2	2	45 kDa calcium-binding protein	SDF4	>sp|Q9BRK5|CAB45_HUMAN 45 kDa calcium-binding protein OS=Homo sapiens GN=SDF4 PE=1 SV=1	1	2	2	2	2	2	2	5.5	5.5	5.5	41.806	362	362	1.5	2	2	0.0012626	11.498	By MS/MS	0.56554	1.0513	39.929	4	0	Median	0.56554	1.0513	39.929	4	0	Median	5.5	2928700	1741900	1186800	2928700	1741900	1186800	162710	96773	65934	162710
Q9BRQ6	Q9BRQ6	3	3	3	MICOS complex subunit MIC25	CHCHD6	>sp|Q9BRQ6|CHCH6_HUMAN Coiled-coil-helix-coiled-coil-helix domain-containing protein 6, mitochondrial OS=Homo sapiens GN=CHCHD6 PE=1 SV=1	1	3	3	3	3	3	3	17	17	17	26.457	235	235	1.75	1	3	0	18.822	By MS/MS	0.93408	1.3915	51.233	3	1	Median	0.93408	1.3915	51.233	3	1	Median	17	2522400	1630400	892000	2522400	1630400	892000	229310	148220	81090	229310
Q9BRR6	Q9BRR6	2	2	2	ADP-dependent glucokinase	ADPGK	>sp|Q9BRR6|ADPGK_HUMAN ADP-dependent glucokinase OS=Homo sapiens GN=ADPGK PE=1 SV=1	1	2	2	2	2	2	2	5	5	5	54.088	497	497	1.5	1	1	0.0024691	11.227	By MS/MS	0.41869	0.69695	20.922	2	1	Median	0.41869	0.69695	20.922	2	1	Median	5	3765900	2823000	942890	3765900	2823000	942890	209220	156840	52383	209220
Q9BRT2	Q9BRT2	2	2	2	Ubiquinol-cytochrome-c reductase complex assembly factor 2	UQCC2	>sp|Q9BRT2|UQCC2_HUMAN Ubiquinol-cytochrome-c reductase complex assembly factor 2 OS=Homo sapiens GN=UQCC2 PE=1 SV=1	1	2	2	2	2	2	2	14.3	14.3	14.3	14.875	126	126	1.4	3	2	0	13.368	By MS/MS	0.56453	0.98557	32.801	4	2	Median	0.56453	0.98557	32.801	4	2	Median	14.3	7321400	5044100	2277300	7321400	5044100	2277300	1045900	720590	325330	1045900
Q9BRX8	Q9BRX8	1	1	1	Redox-regulatory protein FAM213A	FAM213A	>sp|Q9BRX8|F213A_HUMAN Redox-regulatory protein FAM213A OS=Homo sapiens GN=FAM213A PE=1 SV=3	1	1	1	1	1	1	1	4.8	4.8	4.8	25.764	229	229	1	1		0.0031847	6.4665	By MS/MS	NaN	NaN	NaN	1	1	Median	NaN	NaN	NaN	1	1	Median	4.8	4200900	3383600	817240	4200900	3383600	817240	323140	260280	62865	323140
Q9BS26	Q9BS26	6	6	6	Endoplasmic reticulum resident protein 44	ERP44	>sp|Q9BS26|ERP44_HUMAN Endoplasmic reticulum resident protein 44 OS=Homo sapiens GN=ERP44 PE=1 SV=1	1	6	6	6	6	6	6	15.3	15.3	15.3	46.971	406	406	1.67	3	6	0	40.387	By MS/MS	0.89849	1.4542	14.953	6	0	Median	0.89849	1.4542	14.953	6	0	Median	15.3	15720000	7372500	8347900	15720000	7372500	8347900	786020	368620	417390	786020
Q9BSF4	Q9BSF4	3	3	3	Uncharacterized protein C19orf52	C19orf52	>sp|Q9BSF4|CS052_HUMAN Uncharacterized protein C19orf52 OS=Homo sapiens GN=C19orf52 PE=1 SV=2	1	3	3	3	3	3	3	12.3	12.3	12.3	29.233	260	260	1.4	3	2	0	18.37	By MS/MS	0.57389	1.0333	33.707	4	0	Median	0.57389	1.0333	33.707	4	0	Median	12.3	6125000	4142500	1982500	6125000	4142500	1982500	471150	318650	152500	471150
Q9BSH4	Q9BSH4	5	5	5	Translational activator of cytochrome c oxidase 1	TACO1	>sp|Q9BSH4|TACO1_HUMAN Translational activator of cytochrome c oxidase 1 OS=Homo sapiens GN=TACO1 PE=1 SV=1	1	5	5	5	5	5	5	24.9	24.9	24.9	32.477	297	297	1.75	2	6	0	33.851	By MS/MS	0.78058	1.3449	29.171	8	0	Median	0.78058	1.3449	29.171	8	0	Median	24.9	26421000	15474000	10946000	26421000	15474000	10946000	1887200	1105300	781890	1887200
Q9BSJ8	Q9BSJ8	13	13	13	Extended synaptotagmin-1	ESYT1	>sp|Q9BSJ8|ESYT1_HUMAN Extended synaptotagmin-1 OS=Homo sapiens GN=ESYT1 PE=1 SV=1	1	13	13	13	13	13	13	13.9	13.9	13.9	122.85	1104	1104	1.48	14	13	0	98.722	By MS/MS	0.61466	1.0442	32.412	23	0	Median	0.61466	1.0442	32.412	23	0	Median	13.9	151630000	104030000	47603000	151630000	104030000	47603000	3094500	2123100	971480	3094500
Q9BT22	Q9BT22	2	2	2	Chitobiosyldiphosphodolichol beta-mannosyltransferase	ALG1	>sp|Q9BT22|ALG1_HUMAN Chitobiosyldiphosphodolichol beta-mannosyltransferase OS=Homo sapiens GN=ALG1 PE=1 SV=2	1	2	2	2	2	2	2	4.5	4.5	4.5	52.518	464	464	1	2		0.0012739	11.622	By MS/MS	0.30884	0.67727	40.733	2	0	Median	0.30884	0.67727	40.733	2	0	Median	4.5	3874800	2931800	943070	3874800	2931800	943070	184520	139610	44908	184520
Q9BTV4	Q9BTV4	5	5	5	Transmembrane protein 43	TMEM43	>sp|Q9BTV4|TMM43_HUMAN Transmembrane protein 43 OS=Homo sapiens GN=TMEM43 PE=1 SV=1	1	5	5	5	5	5	5	14.2	14.2	14.2	44.875	400	400	1.5	5	5	0	31.071	By MS/MS	0.48311	0.75583	41.791	8	0	Median	0.48311	0.75583	41.791	8	0	Median	14.2	21384000	14295000	7089100	21384000	14295000	7089100	929750	621530	308220	929750
Q9BTX1	Q9BTX1	3	3	3	Nucleoporin NDC1	NDC1	>sp|Q9BTX1|NDC1_HUMAN Nucleoporin NDC1 OS=Homo sapiens GN=NDC1 PE=1 SV=2	1	3	3	3	3	3	3	5.2	5.2	5.2	76.304	674	674	1	3		0	19.384	By MS/MS	0.55042	1.0393	146.91	2	2	Median	0.55042	1.0393	146.91	2	2	Median	5.2	19816000	6787700	13028000	19816000	6787700	13028000	762150	261060	501090	762150
Q9BU23	Q9BU23	1	1	1	Lipase maturation factor 2	LMF2	>sp|Q9BU23|LMF2_HUMAN Lipase maturation factor 2 OS=Homo sapiens GN=LMF2 PE=1 SV=2	1	1	1	1	1	1	1	1.6	1.6	1.6	79.697	707	707	1.5	1	1	0.0080241	6.0566	By MS/MS	0.34651	0.5908	11.667	2	0	Median	0.34651	0.5908	11.667	2	0	Median	1.6	3462500	2755200	707260	3462500	2755200	707260	144270	114800	29469	144270
Q9BU61	Q9BU61	5	5	5	NADH dehydrogenase [ubiquinone] 1 alpha subcomplex assembly factor 3	NDUFAF3	>sp|Q9BU61|NDUF3_HUMAN NADH dehydrogenase [ubiquinone] 1 alpha subcomplex assembly factor 3 OS=Homo sapiens GN=NDUFAF3 PE=1 SV=1	1	5	5	5	5	5	5	25.5	25.5	25.5	20.35	184	184	1.62	3	5	0	39.652	By MS/MS	0.46641	0.76027	25.414	6	0	Median	0.46641	0.76027	25.414	6	0	Median	25.5	20852000	12883000	7969800	20852000	12883000	7969800	2316900	1431400	885530	2316900
Q9BUB7	Q9BUB7	2	2	2	Transmembrane protein 70, mitochondrial	TMEM70	>sp|Q9BUB7|TMM70_HUMAN Transmembrane protein 70, mitochondrial OS=Homo sapiens GN=TMEM70 PE=1 SV=2	1	2	2	2	2	2	2	7.7	7.7	7.7	28.969	260	260	1.33	2	1	0.0012579	11.456	By MS/MS	0.8916	1.5467	24.948	2	0	Median	0.8916	1.5467	24.948	2	0	Median	7.7	14566000	8564800	6000800	14566000	8564800	6000800	1213800	713730	500070	1213800
Q9BUN8	Q9BUN8	1	1	1	Derlin-1	DERL1	>sp|Q9BUN8|DERL1_HUMAN Derlin-1 OS=Homo sapiens GN=DERL1 PE=1 SV=1	1	1	1	1	1	1	1	3.2	3.2	3.2	28.8	251	251	1.5	1	1	0.0079681	6.0244	By MS/MS	0.71873	1.2434	11.462	2	0	Median	0.71873	1.2434	11.462	2	0	Median	3.2	4531700	2632000	1899700	4531700	2632000	1899700	411980	239270	172700	411980
Q9BUR5	Q9BUR5	5	5	5	Apolipoprotein O	APOO	>sp|Q9BUR5|APOO_HUMAN Apolipoprotein O OS=Homo sapiens GN=APOO PE=1 SV=1	1	5	5	5	5	5	5	36.9	36.9	36.9	22.284	198	198	1.5	5	5	0	49.648	By MS/MS	0.54327	1.0703	78.313	9	0	Median	0.54327	1.0703	78.313	9	0	Median	36.9	38351000	24934000	13417000	38351000	24934000	13417000	4261200	2770500	1490700	4261200
Q9BUV8	Q9BUV8	1	1	1	Uncharacterized protein C20orf24	C20orf24	>sp|Q9BUV8|CT024_HUMAN Uncharacterized protein C20orf24 OS=Homo sapiens GN=C20orf24 PE=2 SV=1	1	1	1	1	1	1	1	11.7	11.7	11.7	15.487	137	137	1	1		1	-2	By MS/MS	NaN	NaN	NaN	1	1	Median	NaN	NaN	NaN	1	1	Median	11.7	3259800	2688000	571820	3259800	2688000	571820	814950	671990	142950	814950
Q9BV40	Q9BV40	3	3	3	Vesicle-associated membrane protein 8	VAMP8	>sp|Q9BV40|VAMP8_HUMAN Vesicle-associated membrane protein 8 OS=Homo sapiens GN=VAMP8 PE=1 SV=1	1	3	3	3	3	3	3	33	33	33	11.438	100	100	1	3		0	18.267	By MS/MS	0.52622	1.0364	5.1364	3	2	Plateau	0.52622	1.0364	5.1364	3	2	Plateau	33	17755000	11609000	6145900	17755000	11609000	6145900	2959200	1934900	1024300	2959200
Q9BVC6	Q9BVC6	1	1	1	Transmembrane protein 109	TMEM109	>sp|Q9BVC6|TM109_HUMAN Transmembrane protein 109 OS=Homo sapiens GN=TMEM109 PE=1 SV=1	1	1	1	1	1	1	1	4.9	4.9	4.9	26.21	243	243	1.5	1	1	0.0024125	9.8734	By MS/MS	0.61854	1.0791	43.688	2	0	Median	0.61854	1.0791	43.688	2	0	Median	4.9	19975000	12089000	7886400	19975000	12089000	7886400	2496900	1511100	985800	2496900
Q9BVK6	Q9BVK6	6	6	6	Transmembrane emp24 domain-containing protein 9	TMED9	>sp|Q9BVK6|TMED9_HUMAN Transmembrane emp24 domain-containing protein 9 OS=Homo sapiens GN=TMED9 PE=1 SV=2	1	6	6	6	6	6	6	23	23	23	27.277	235	235	1.54	6	7	0	42.709	By MS/MS	0.73014	1.2679	23.901	10	0	Median	0.73014	1.2679	23.901	10	0	Median	23	36289000	22345000	13944000	36289000	22345000	13944000	2592100	1596100	996030	2592100
Q9BVT8	Q9BVT8	1	1	1	Transmembrane and ubiquitin-like domain-containing protein 1	TMUB1	>sp|Q9BVT8|TMUB1_HUMAN Transmembrane and ubiquitin-like domain-containing protein 1 OS=Homo sapiens GN=TMUB1 PE=1 SV=1	1	1	1	1	1	1	1	4.1	4.1	4.1	26.261	246	246	1.5	1	1	0.0022989	7.5897	By MS/MS	0.70925	1.2233	41.618	2	0	Median	0.70925	1.2233	41.618	2	0	Median	4.1	8111800	4417700	3694100	8111800	4417700	3694100	1622400	883540	738810	1622400
Q9BVV7	Q9BVV7	3	3	3	Mitochondrial import inner membrane translocase subunit Tim21	TIMM21	>sp|Q9BVV7|TIM21_HUMAN Mitochondrial import inner membrane translocase subunit Tim21 OS=Homo sapiens GN=TIMM21 PE=1 SV=1	1	3	3	3	3	3	3	14.1	14.1	14.1	28.202	248	248	1.4	3	2	0	18.709	By MS/MS	0.40565	0.68601	47.008	4	0	Median	0.40565	0.68601	47.008	4	0	Median	14.1	9388100	6332600	3055500	9388100	6332600	3055500	586750	395790	190970	586750
Q9BW60	Q9BW60	2	2	2	Elongation of very long chain fatty acids protein 1	ELOVL1	>sp|Q9BW60|ELOV1_HUMAN Elongation of very long chain fatty acids protein 1 OS=Homo sapiens GN=ELOVL1 PE=1 SV=1	1	2	2	2	2	2	2	9	9	9	32.662	279	279	1.33	2	1	0	13.344	By MS/MS	0.28601	0.53452	16.508	2	0	Median	0.28601	0.53452	16.508	2	0	Median	9	12757000	9508800	3247900	12757000	9508800	3247900	1822400	1358400	463990	1822400
Q9BW92	Q9BW92	5	5	5	Threonine--tRNA ligase, mitochondrial	TARS2	>sp|Q9BW92|SYTM_HUMAN Threonine--tRNA ligase, mitochondrial OS=Homo sapiens GN=TARS2 PE=1 SV=1	1	5	5	5	5	5	5	8.2	8.2	8.2	81.035	718	718	1.67	2	4	0	31.504	By MS/MS	0.44644	0.67256	13.024	3	0	Median	0.44644	0.67256	13.024	3	0	Median	8.2	24423000	7025700	17397000	24423000	7025700	17397000	555070	159670	395390	555070
Q9BWH2	Q9BWH2	5	5	5	FUN14 domain-containing protein 2	FUNDC2	>sp|Q9BWH2|FUND2_HUMAN FUN14 domain-containing protein 2 OS=Homo sapiens GN=FUNDC2 PE=1 SV=2	1	5	5	5	5	5	5	18	18	18	20.675	189	189	1.43	4	3	0	30.324	By MS/MS	0.44801	0.83636	33.986	3	0	Median	0.44801	0.83636	33.986	3	0	Median	18	11817000	8770600	3046500	11817000	8770600	3046500	1313000	974520	338500	1313000
Q9BWM7	Q9BWM7	2	1	1	Sideroflexin-3	SFXN3	>sp|Q9BWM7|SFXN3_HUMAN Sideroflexin-3 OS=Homo sapiens GN=SFXN3 PE=1 SV=2	1	2	1	1	2	1	1	8.6	2.8	2.8	35.978	325	325	1.5	1	1	0.002291	7.4381	By MS/MS	0.77306	1.3621	24.113	2	0	Median	0.77306	1.3621	24.113	2	0	Median	8.6	110570000	67683000	42886000	110570000	67683000	42886000	5528400	3384200	2144300	5528400
Q9BX68	Q9BX68	2	2	2	Histidine triad nucleotide-binding protein 2, mitochondrial	HINT2	>sp|Q9BX68|HINT2_HUMAN Histidine triad nucleotide-binding protein 2, mitochondrial OS=Homo sapiens GN=HINT2 PE=1 SV=1	1	2	2	2	2	2	2	22.1	22.1	22.1	17.162	163	163	2		2	0	17.327	By MS/MS	0.38153	0.58587	14.829	2	0	Median	0.38153	0.58587	14.829	2	0	Median	22.1	13316000	9270500	4045100	13316000	9270500	4045100	1210500	842780	367740	1210500
Q9BXK5	Q9BXK5	1	1	1	Bcl-2-like protein 13	BCL2L13	>sp|Q9BXK5|B2L13_HUMAN Bcl-2-like protein 13 OS=Homo sapiens GN=BCL2L13 PE=1 SV=1	1	1	1	1	1	1	1	3.1	3.1	3.1	52.723	485	485	1	1		0.0021645	6.582	By MS/MS	NaN	NaN	NaN	1	1	Median	NaN	NaN	NaN	1	1	Median	3.1	1341000	878190	462780	1341000	878190	462780	60953	39918	21035	60953
Q9BXW7	Q9BXW7	9	9	9	Cat eye syndrome critical region protein 5	CECR5	>sp|Q9BXW7|CECR5_HUMAN Cat eye syndrome critical region protein 5 OS=Homo sapiens GN=CECR5 PE=1 SV=1	1	9	9	9	9	9	9	35.7	35.7	35.7	46.321	423	423	1.67	5	10	0	66.229	By MS/MS	0.39855	0.65414	24.347	10	0	Median	0.39855	0.65414	24.347	10	0	Median	35.7	65143000	45815000	19328000	65143000	45815000	19328000	3102100	2181700	920380	3102100
Q9BY67	Q9BY67	3	3	3	Cell adhesion molecule 1	CADM1	>sp|Q9BY67|CADM1_HUMAN Cell adhesion molecule 1 OS=Homo sapiens GN=CADM1 PE=1 SV=2	1	3	3	3	3	3	3	16.7	16.7	16.7	48.509	442	442	1.4	3	2	0	20.574	By MS/MS	0.37746	0.69842	75.357	4	0	Median	0.37746	0.69842	75.357	4	0	Median	16.7	23895000	17964000	5931700	23895000	17964000	5931700	1086200	816540	269620	1086200
Q9BYC9	Q9BYC9	1	1	1	39S ribosomal protein L20, mitochondrial	MRPL20	>sp|Q9BYC9|RM20_HUMAN 39S ribosomal protein L20, mitochondrial OS=Homo sapiens GN=MRPL20 PE=1 SV=1	1	1	1	1	1	1	1	7.4	7.4	7.4	17.442	149	149	1.5	1	1	0.0024184	9.9506	By MS/MS	0.45425	0.76687	12.388	2	0	Median	0.45425	0.76687	12.388	2	0	Median	7.4	11342000	8288000	3054500	11342000	8288000	3054500	1417800	1036000	381810	1417800
Q9BYD1	Q9BYD1	3	3	3	39S ribosomal protein L13, mitochondrial	MRPL13	>sp|Q9BYD1|RM13_HUMAN 39S ribosomal protein L13, mitochondrial OS=Homo sapiens GN=MRPL13 PE=1 SV=1	1	3	3	3	3	3	3	20.8	20.8	20.8	20.692	178	178	1.75	1	3	0	18.772	By MS/MS	0.48535	0.78942	58.897	4	0	Median	0.48535	0.78942	58.897	4	0	Median	20.8	4879000	3082700	1796300	4879000	3082700	1796300	375310	237130	138180	375310
Q9BYD2	Q9BYD2	3	3	3	39S ribosomal protein L9, mitochondrial	MRPL9	>sp|Q9BYD2|RM09_HUMAN 39S ribosomal protein L9, mitochondrial OS=Homo sapiens GN=MRPL9 PE=1 SV=2	1	3	3	3	3	3	3	10.9	10.9	10.9	30.243	267	267	1.5	4	4	0	20.657	By MS/MS	0.5856	0.91008	25.77	7	0	Median	0.5856	0.91008	25.77	7	0	Median	10.9	28081000	19169000	8911600	28081000	19169000	8911600	1755000	1198100	556980	1755000
Q9BYD3	Q9BYD3	7	7	7	39S ribosomal protein L4, mitochondrial	MRPL4	>sp|Q9BYD3|RM04_HUMAN 39S ribosomal protein L4, mitochondrial OS=Homo sapiens GN=MRPL4 PE=1 SV=1	1	7	7	7	7	7	7	30.2	30.2	30.2	34.919	311	311	1.42	7	5	0	56.902	By MS/MS	0.60594	0.967	32.513	10	0	Median	0.60594	0.967	32.513	10	0	Median	30.2	70929000	47150000	23778000	70929000	47150000	23778000	4728600	3143400	1585200	4728600
Q9BYD6	Q9BYD6	2	2	2	39S ribosomal protein L1, mitochondrial	MRPL1	>sp|Q9BYD6|RM01_HUMAN 39S ribosomal protein L1, mitochondrial OS=Homo sapiens GN=MRPL1 PE=1 SV=2	1	2	2	2	2	2	2	6.8	6.8	6.8	36.908	325	325	1.67	1	2	0	15.485	By MS/MS	0.56836	0.87776	73.222	3	0	Median	0.56836	0.87776	73.222	3	0	Median	6.8	7254500	5043200	2211200	7254500	5043200	2211200	453400	315200	138200	453400
Q9BYN8	Q9BYN8	4	4	4	28S ribosomal protein S26, mitochondrial	MRPS26	>sp|Q9BYN8|RT26_HUMAN 28S ribosomal protein S26, mitochondrial OS=Homo sapiens GN=MRPS26 PE=1 SV=1	1	4	4	4	4	4	4	19.5	19.5	19.5	24.211	205	205	1.4	3	2	0	27.57	By MS/MS	0.52522	0.95771	13.869	4	0	Median	0.52522	0.95771	13.869	4	0	Median	19.5	23239000	15853000	7385700	23239000	15853000	7385700	2112600	1441200	671420	2112600
Q9BZE1	Q9BZE1	8	8	8	39S ribosomal protein L37, mitochondrial	MRPL37	>sp|Q9BZE1|RM37_HUMAN 39S ribosomal protein L37, mitochondrial OS=Homo sapiens GN=MRPL37 PE=1 SV=2	1	8	8	8	8	8	8	19.6	19.6	19.6	48.117	423	423	1.64	4	7	0	55.532	By MS/MS	0.53122	0.9447	19.789	7	0	Median	0.53122	0.9447	19.789	7	0	Median	19.6	12197000	8156900	4039800	12197000	8156900	4039800	420570	281270	139300	420570
Q9BZF1;Q9H0X9	Q9BZF1	6;1	6;1	6;1	Oxysterol-binding protein-related protein 8	OSBPL8	>sp|Q9BZF1|OSBL8_HUMAN Oxysterol-binding protein-related protein 8 OS=Homo sapiens GN=OSBPL8 PE=1 SV=3	2	6	6	6	6	6	6	7.4	7.4	7.4	101.19	889	889;879	1.12	7	1	0	39.289	By MS/MS	0.52523	0.88514	45.928	5	0	Median	0.52523	0.88514	45.928	5	0	Median	7.4	54902000	39732000	15171000	54902000	39732000	15171000	1055800	764070	291740	1055800
Q9BZG1	Q9BZG1	1	1	1	Ras-related protein Rab-34	RAB34	>sp|Q9BZG1|RAB34_HUMAN Ras-related protein Rab-34 OS=Homo sapiens GN=RAB34 PE=1 SV=1	1	1	1	1	1	1	1	3.5	3.5	3.5	29.044	259	259	1	1		0.0022805	7.3757	By MS/MS	NaN	NaN	NaN	1	0	Median	NaN	NaN	NaN	1	0	Median	3.5	2895500	1907500	987930	2895500	1907500	987930	170320	112210	58113	170320
Q9C0D4	Q9C0D4	1	1	1	Zinc finger protein 518B	ZNF518B	>sp|Q9C0D4|Z518B_HUMAN Zinc finger protein 518B OS=Homo sapiens GN=ZNF518B PE=2 SV=2	1	1	1	1	1	1	1	0.9	0.9	0.9	119.53	1074	1074	1	1		1	-2	By MS/MS	NaN	NaN	NaN	0	0	Median	NaN	NaN	NaN	0	0	Median	0.9	1041400	1041400	0	1041400	1041400	0	18597	18597	0	18597
Q9C0E8	Q9C0E8	2	2	2	Protein lunapark	LNP	>sp|Q9C0E8|LNP_HUMAN Protein lunapark OS=Homo sapiens GN=LNP PE=1 SV=2	1	2	2	2	2	2	2	6.1	6.1	6.1	47.739	428	428	1.67	1	2	0	14.286	By MS/MS	0.54821	0.82261	30.629	3	0	Median	0.54821	0.82261	30.629	3	0	Median	6.1	4159800	2883100	1276600	4159800	2883100	1276600	207990	144160	63831	207990
Q9GZT3	Q9GZT3	8	8	8	SRA stem-loop-interacting RNA-binding protein, mitochondrial	SLIRP	>sp|Q9GZT3|SLIRP_HUMAN SRA stem-loop-interacting RNA-binding protein, mitochondrial OS=Homo sapiens GN=SLIRP PE=1 SV=1	1	8	8	8	8	8	8	73.4	73.4	73.4	12.349	109	109	1.46	13	11	0	76.943	By MS/MS	0.48243	0.80151	17.294	20	0	Median	0.48243	0.80151	17.294	20	0	Median	73.4	277140000	194260000	82882000	277140000	194260000	82882000	34643000	24283000	10360000	34643000
Q9GZY4	Q9GZY4	2	2	2	Cytochrome c oxidase assembly factor 1 homolog	COA1	>sp|Q9GZY4|COA1_HUMAN Cytochrome c oxidase assembly factor 1 homolog OS=Homo sapiens GN=COA1 PE=1 SV=1	1	2	2	2	2	2	2	15.8	15.8	15.8	16.694	146	146	1.5	2	2	0.0012674	11.548	By MS/MS	0.73193	1.3685	38.183	4	0	Median	0.73193	1.3685	38.183	4	0	Median	15.8	6516200	4201000	2315200	6516200	4201000	2315200	724020	466780	257240	724020
Q9H0U3	Q9H0U3	2	2	2	Magnesium transporter protein 1	MAGT1	>sp|Q9H0U3|MAGT1_HUMAN Magnesium transporter protein 1 OS=Homo sapiens GN=MAGT1 PE=1 SV=1	1	2	2	2	2	2	2	6	6	6	38.036	335	335	1.5	2	2	0	14.1	By MS/MS	0.4695	0.91813	13.46	4	0	Median	0.4695	0.91813	13.46	4	0	Median	6	11349000	7126500	4222300	11349000	7126500	4222300	810630	509040	301590	810630
Q9H0U4;Q92928	Q9H0U4	7;2	7;2	3;0	Ras-related protein Rab-1B	RAB1B	>sp|Q9H0U4|RAB1B_HUMAN Ras-related protein Rab-1B OS=Homo sapiens GN=RAB1B PE=1 SV=1	2	7	7	3	7	7	3	43.8	43.8	18.4	22.171	201	201;201	1.53	7	8	0	56.726	By MS/MS	0.61588	1.1296	42.997	14	0	Median	0.61588	1.1296	42.997	14	0	Median	43.8	186050000	115360000	70694000	186050000	115360000	70694000	12403000	7690300	4712900	12403000
Q9H0U6	Q9H0U6	2	2	2	39S ribosomal protein L18, mitochondrial	MRPL18	>sp|Q9H0U6|RM18_HUMAN 39S ribosomal protein L18, mitochondrial OS=Homo sapiens GN=MRPL18 PE=1 SV=1	1	2	2	2	2	2	2	15	15	15	20.576	180	180	1.67	1	2	0	13.498	By MS/MS	0.59588	1.0416	17.041	3	0	Median	0.59588	1.0416	17.041	3	0	Median	15	6269600	4054800	2214800	6269600	4054800	2214800	696620	450530	246090	696620
Q9H2U2	Q9H2U2	5	5	5	Inorganic pyrophosphatase 2, mitochondrial	PPA2	>sp|Q9H2U2|IPYR2_HUMAN Inorganic pyrophosphatase 2, mitochondrial OS=Homo sapiens GN=PPA2 PE=1 SV=2	1	5	5	5	5	5	5	17.4	17.4	17.4	37.92	334	334	1.86	1	6	0	31.697	By MS/MS	0.39749	0.60942	66.638	4	0	Median	0.39749	0.60942	66.638	4	0	Median	17.4	9658200	6885500	2772700	9658200	6885500	2772700	419920	299370	120550	419920
Q9H2W6	Q9H2W6	2	2	2	39S ribosomal protein L46, mitochondrial	MRPL46	>sp|Q9H2W6|RM46_HUMAN 39S ribosomal protein L46, mitochondrial OS=Homo sapiens GN=MRPL46 PE=1 SV=1	1	2	2	2	2	2	2	5.7	5.7	5.7	31.705	279	279	1.5	2	2	0.0012438	11.265	By MS/MS	0.64298	1.1148	22.901	4	0	Median	0.64298	1.1148	22.901	4	0	Median	5.7	10387000	6063400	4323200	10387000	6063400	4323200	610980	356670	254310	610980
Q9H3K2	Q9H3K2	3	3	3	Growth hormone-inducible transmembrane protein	GHITM	>sp|Q9H3K2|GHITM_HUMAN Growth hormone-inducible transmembrane protein OS=Homo sapiens GN=GHITM PE=1 SV=2	1	3	3	3	3	3	3	8.7	8.7	8.7	37.205	345	345	1.4	3	2	0	20.527	By MS/MS	0.63826	1.1218	41.501	4	0	Median	0.63826	1.1218	41.501	4	0	Median	8.7	31577000	22996000	8581300	31577000	22996000	8581300	2255500	1642600	612950	2255500
Q9H3N1	Q9H3N1	6	6	6	Thioredoxin-related transmembrane protein 1	TMX1	>sp|Q9H3N1|TMX1_HUMAN Thioredoxin-related transmembrane protein 1 OS=Homo sapiens GN=TMX1 PE=1 SV=1	1	6	6	6	6	6	6	20.7	20.7	20.7	31.791	280	280	1.5	6	6	0	45.899	By MS/MS	0.53567	0.91698	22.057	10	0	Median	0.53567	0.91698	22.057	10	0	Median	20.7	145370000	94500000	50873000	145370000	94500000	50873000	13216000	8590900	4624800	13216000
Q9H4I3	Q9H4I3	2	2	2	TraB domain-containing protein	TRABD	>sp|Q9H4I3|TRABD_HUMAN TraB domain-containing protein OS=Homo sapiens GN=TRABD PE=1 SV=1	1	2	2	2	2	2	2	5.3	5.3	5.3	42.321	376	376	1.33	2	1	0	13.56	By MS/MS	0.49944	0.83806	10.444	3	0	Median	0.49944	0.83806	10.444	3	0	Median	5.3	10199000	7226300	2972800	10199000	7226300	2972800	536790	380330	156460	536790
Q9H6K4	Q9H6K4	1	1	1	Optic atrophy 3 protein	OPA3	>sp|Q9H6K4|OPA3_HUMAN Optic atrophy 3 protein OS=Homo sapiens GN=OPA3 PE=1 SV=1	1	1	1	1	1	1	1	3.9	3.9	3.9	19.996	179	179	2		1	0.0022247	6.9011	By MS/MS	NaN	NaN	NaN	1	0	Median	NaN	NaN	NaN	1	0	Median	3.9	2701500	1340900	1360600	2701500	1340900	1360600	337690	167620	170070	337690
[truncated: 160 more rows]
[truncated: 16 more columns]

## Sheet: Replicate 2
Protein IDs	Majority protein IDs	Peptide counts (all)	Peptide counts (razor+unique)	Peptide counts (unique)	Protein names	Gene names	Fasta headers	Number of proteins	Peptides	Razor + unique peptides	Unique peptides	Peptides 1	Peptides 2	Razor + unique peptides 1	Razor + unique peptides 2	Unique peptides 1	Unique peptides 2	Sequence coverage [%]	Unique + razor sequence coverage [%]	Unique sequence coverage [%]	Mol. weight [kDa]	Sequence length	Sequence lengths	PEP	Identification type 1	Identification type 2	Ratio H/L	Ratio H/L normalized	Ratio H/L variability [%]	Ratio H/L count	Ratio H/L iso-count	Ratio H/L type	Ratio H/L 1	Ratio H/L normalized 1	Ratio H/L variability [%] 1	Ratio H/L count 1	Ratio H/L iso-count 1	Ratio H/L type 1	Ratio H/L 2	Ratio H/L normalized 2	Ratio H/L variability [%] 2	Ratio H/L count 2	Ratio H/L iso-count 2	Ratio H/L type 2	Sequence coverage 1 [%]	Sequence coverage 2 [%]	Intensity	Intensity L	Intensity H
[truncated: 1,139 more rows]
[truncated: 20 more columns]
