# Supplementary material for: RHBDL4-triggered downregulation of COPII adaptor protein TMED7 suppresses TLR4-mediated inflammatory signaling
Source: Nat Commun. 2024 Mar 7;15:1528. doi: 10.1038/s41467-024-45615-2 (PMC10920636; doi:10.1038/s41467-024-45615-2)
Supplement: Supplementary file 6 — Source data [file 41467_2024_45615_MOESM6_ESM.xlsx]

## Sheet: Figure 1B
	n1	n2	n3	n4
TMED2	191.808	116.481	162.254	114.885
TMED7	163.727	187.751	160.197	180.341
TMED10	102.222	192.236	122.711
Control	100	100	100	100
	T-test für TMED2			T-test für TMED7			T-test für TMED10
	P value	0.048		P value	< 0,0001		P value	0.2249
	P value summary	*		P value summary	****		P value summary	ns
	Significantly different? (P < 0.05)	Yes		Significantly different? (P < 0.05)	Yes		Significantly different? (P < 0.05)	No
	One- or two-tailed P value?	Two-tailed		One- or two-tailed P value?	Two-tailed		One- or two-tailed P value?	Two-tailed
	t, df	t=2,477 df=6		t, df	t=11,08 df=6		t, df	t=1,434 df=4
	How big is the difference?			How big is the difference?			How big is the difference?
	Mean ± SEM of column A	146,4 ± 18,71 N=4		Mean ± SEM of column B	173,0 ± 6,591 N=4		Mean ± SEM of column C	139,1 ± 27,24 N=3
	Mean ± SEM of column E	100,0 ± 0,0 N=4		Mean ± SEM of column E	100,0 ± 0,0 N=4		Mean ± SEM of column E	100,0 ± 0,0 N=3
	Difference between means	-46,36 ± 18,71		Difference between means	-73,00 ± 6,591		Difference between means	-39,06 ± 27,24
	95% confidence interval	-92,14 to -0,5712		95% confidence interval	-89,13 to -56,88		95% confidence interval	-114,7 to 36,57
	R square	0.5057		R square	0.9534		R square	0.3395

## Sheet: Figure 1C
		n1	n2	n3	Mean
	TMED1	0.036	0.019	0.016	0.0236667
	TMED2	0.109	0.03	0.011	0.05
	TMED3	0.161	0.079	0.068	0.102667
	TMED4	0.02	0.004	0.012	0.012
	TMED5	0.033	0.006	0.002	0.0136667
	TMED6	0.147	0.088	0.041	0.092
	TMED7	0.346	0.228	0.255	0.276333
	TMED9	0.011	0.003	0.01	0.008
	TMED10	0.024	0.008	0.01	0.014

## Sheet: Figure 1E
	wt con	R4ko con	R4ko WT	R4ko SA
n1	1	1.31	1.02	1.06
n2	1	1.15	0.73	1.21
n3	1	1.02	0.84	1.03
n4	1	1.12	0.81	0.91
	wt con vs. R4ko con			R4ko vs. R4ko WT			wt con vs. R4ko WT			R4ko con vs. R4ko SA
	Unpaired t test			Unpaired t test			Unpaired t test			Unpaired t test
	P value	0.0469		P value	0.0129		P value	0.0498		P value	0.301
	P value summary	*		P value summary	*		P value summary	*		P value summary	ns
	Significantly different? (P < 0.05)	Yes		Significantly different? (P < 0.05)	Yes		Significantly different? (P < 0.05)	Yes		Significantly different? (P < 0.05)	No
	One- or two-tailed P value?	Two-tailed		One- or two-tailed P value?	Two-tailed		One- or two-tailed P value?	Two-tailed		One- or two-tailed P value?	Two-tailed
	t, df	t=2,494 df=6		t, df	t=3,495 df=6		t, df	t=2,449 df=6		t, df	t=1,132 df=6
	How big is the difference?			How big is the difference?			How big is the difference?			How big is the difference?
	Mean ± SEM of column A	1,000 ± 0,0 N=4		Mean ± SEM of column B	1,150 ± 0,06014 N=4		Mean ± SEM of column A	1,000 ± 0,0 N=4		Mean ± SEM of column B	1,150 ± 0,06014 N=4
	Mean ± SEM of column B	1,150 ± 0,06014 N=4		Mean ± SEM of column C	0,8500 ± 0,06124 N=4		Mean ± SEM of column C	0,8500 ± 0,06124 N=4		Mean ± SEM of column D	1,053 ± 0,06169 N=4
	Difference between means	0,1500 ± 0,06014		Difference between means	-0,3000 ± 0,08583		Difference between means	-0,1500 ± 0,06124		Difference between means	-0,09750 ± 0,08616
	95% confidence interval	0,002845 to 0,2972		95% confidence interval	-0,5100 to -0,08998		95% confidence interval	-0,2998 to -0,0001568		95% confidence interval	-0,3083 to 0,1133
	R square	0.509		R square	0.6706		R square	0.5		R square	0.1759

## Sheet: Figure 2B
	siT7	Control
n1	75.9829	100
n2	60.6107	100
n3	75.3436	100
T-test	0.00426881
	Unpaired t test
	P value	0.0043
	P value summary	**
	Significantly different? (P < 0.05)	Yes
	One- or two-tailed P value?	Two-tailed
	t, df	t=5,846 df=4
	How big is the difference?
	Mean ± SEM of column A	70,65 ± 5,021 N=3
	Mean ± SEM of column B	100,0 ± 0,0 N=3
	Difference between means	29,35 ± 5,021
	95% confidence interval	15,41 to 43,29
	R square	0.8952

## Sheet: Figure 2F
		n1	n2	n3	n4
	TMED7-wt	0.312419	0.329402	0.29908	0.302478
	TMED7-PP	0.142	0.217	0.196	0.237
	Unpaired t test
	P value	0.0019
	P value summary	**
	Significantly different? (P < 0.05)	Yes
	One- or two-tailed P value?	Two-tailed
	t, df	t=5,234 df=6
	How big is the difference?
	Mean ± SEM of column A	0,3108 ± 0,006802 N=4
	Mean ± SEM of column B	0,1980 ± 0,02046 N=4
	Difference between means	-0,1128 ± 0,02156
	95% confidence interval	-0,1656 to -0,06009
	R square	0.8204

## Sheet: Figure 3A
	siR4	control
n1	1.46763	1
n2	1.53114	1
n3	1.82048	1
	Unpaired t test
	P value	0.005
	P value summary	**
	Significantly different? (P < 0.05)	Yes
	One- or two-tailed P value?	Two-tailed
	t, df	t=5,584 df=4
	How big is the difference?
	Mean ± SEM of column A	1,606 ± 0,1086 N=3
	Mean ± SEM of column B	1,000 ± 0,0 N=3
	Difference between means	-0,6064 ± 0,1086
	95% confidence interval	-0,9079 to -0,3049
	R square	0.8863

## Sheet: Figure 3B
	siR4	Control
n1	1.36234	1
n2	1.18475	1
n3	1.68449	1
n4	1.18133	1
	Unpaired t test
	P value	0.0244
	P value summary	*
	Significantly different? (P < 0.05)	Yes
	One- or two-tailed P value?	Two-tailed
	t, df	t=2,988 df=6
	How big is the difference?
	Mean ± SEM of column A	1,353 ± 0,1182 N=4
	Mean ± SEM of column B	1,000 ± 0,0 N=4
	Difference between means	-0,3532 ± 0,1182
	95% confidence interval	-0,6425 to -0,06392
	R square	0.598

## Sheet: Figure 3C
TNFa								TNFa
								siR4 vs con			siT7 vs con				siR4/siT7 vs con
	n1	n2	n3
siR4	1.32541	1.43576	1.5917					Unpaired t test			Unpaired t test				Unpaired t test
siT7	0.490553	0.905382	0.709143					P value	0.0038		P value	0.0708			P value	0.1171
siR4 siT7	1.01	1.15046	1.23752					P value summary	**		P value summary	ns			P value summary	ns
								Significantly different? (P < 0.05)	Yes		Significantly different? (P < 0.05)	No			Significantly different? (P < 0.05)	No
control	1	1	1					One- or two-tailed P value?	Two-tailed		One- or two-tailed P value?	Two-tailed			One- or two-tailed P value?	Two-tailed
								t, df	t=6,016 df=4		t, df	t=2,446 df=4			t, df	t=1,993 df=4
IL6								How big is the difference?			How big is the difference?				How big is the difference?
								Mean ± SEM of column A	1,453 ± 0,07535 N=3		Mean ± SEM of column B	0,7033 ± 0,1213 N=3			Mean ± SEM of column C	1,133 ± 0,06692 N=3
	n1	n2	n3	n4				Mean ± SEM of column D	1,000 ± 0,0 N=3		Mean ± SEM of column D	1,000 ± 0,0 N=3			Mean ± SEM of column D	1,000 ± 0,0 N=3
siR4	1.80405	2.0916	2.35728	1.42854				Difference between means	-0,4533 ± 0,07535		Difference between means	0,2967 ± 0,1213			Difference between means	-0,1333 ± 0,06692
siT7	0.744233	0.397505	0.630309	0.482811				95% confidence interval	-0,6625 to -0,2441		95% confidence interval	-0,04009 to 0,6334			95% confidence interval	-0,3191 to 0,05246
siR4 siT7	1.29037	2.41835	1.71401	1.03861				R square	0.9005		R square	0.5993			R square	0.4981
control	1	1	1	1
IL6
siR4 vs con			siT7 vs con				siR4/siT7 vs con
Unpaired t test			Unpaired t test				Unpaired t test
P value	0.0036		P value	0.0012			P value	0.0877
P value summary	**		P value summary	**			P value summary	ns
Significantly different? (P < 0.05)	Yes		Significantly different? (P < 0.05)	Yes			Significantly different? (P < 0.05)	No
One- or two-tailed P value?	Two-tailed		One- or two-tailed P value?	Two-tailed			One- or two-tailed P value?	Two-tailed
t, df	t=4,614 df=6		t, df	t=5,758 df=6			t, df	t=2,037 df=6
How big is the difference?			How big is the difference?				How big is the difference?
Mean ± SEM of column A	1,920 ± 0,1994 N=4		Mean ± SEM of column B	0,5625 ± 0,07598 N=4			Mean ± SEM of column C	1,615 ± 0,3018 N=4
Mean ± SEM of column D	1,000 ± 0,0 N=4		Mean ± SEM of column D	1,000 ± 0,0 N=4			Mean ± SEM of column D	1,000 ± 0,0 N=4
Difference between means	-0,9200 ± 0,1994		Difference between means	0,4375 ± 0,07598			Difference between means	-0,6150 ± 0,3018
95% confidence interval	-1,408 to -0,4321		95% confidence interval	0,2516 to 0,6234			95% confidence interval	-1,354 to 0,1236
R square	0.7802		R square	0.8468			R square	0.4089

## Sheet: Figure 4A
	R4ko	Control
n1	1.6577	1
n2	1.15872	1
n3	1.10425	1
n4	1.57436	1
	Unpaired t test
	P value	0.0383
	P value summary	*
	Significantly different? (P < 0.05)	Yes
	One- or two-tailed P value?	Two-tailed
	t, df	t=2,644 df=6
	How big is the difference?
	Mean ± SEM of column A	1,374 ± 0,1413 N=4
	Mean ± SEM of column B	1,000 ± 0,0 N=4
	Difference between means	-0,3738 ± 0,1413
	95% confidence interval	-0,7196 to -0,02790
	R square	0.5382

## Sheet: Figure 4B
															il-6
	IL6 [pg/ml]														6h wt vs R4ko			12 h wt vs R4ko			24h wt vs R4ko
															Unpaired t test			Unpaired t test			Unpaired t test
		wt					R4ko								P value	0.0419		P value	0.0093		P value	0.0003
		n1	n2	n3	n4		n1	n2	n3	n4					P value summary	*		P value summary	**		P value summary	***
	6h	500.197		840.264	799.384		1199.41	1122.43	2160.72	2085.41					Significantly different? (P < 0.05)	Yes		Significantly different? (P < 0.05)	Yes		Significantly different? (P < 0.05)	Yes
	12h	585.411	684.416	729.422	887.83		1535.4	1398.38	2843.2	2261.55					One- or two-tailed P value?	Two-tailed		One- or two-tailed P value?	Two-tailed		One- or two-tailed P value?	Two-tailed
	24h	2124.23	2121.11	2206.94	2325.01		5334.32	5154.08	6680.18						t, df	t=2,718 df=5		t, df	t=3,764 df=6		t, df	t=8,674 df=5
															How big is the difference?			How big is the difference?			How big is the difference?
															Mean ± SEM of column A	713,3 ± 107,2 N=3		Mean ± SEM of column C	721,8 ± 63,00 N=4		Mean ± SEM of column E	2194 ± 47,88 N=4
															Mean ± SEM of column B	1642 ± 278,6 N=4		Mean ± SEM of column D	2010 ± 336,3 N=4		Mean ± SEM of column F	5723 ± 481,5 N=3
	TNFa [pg/ml]														Difference between means	928,7 ± 341,6		Difference between means	1288 ± 342,1		Difference between means	3529 ± 406,8
															95% confidence interval	50,49 to 1807		95% confidence interval	450,7 to 2125		95% confidence interval	2483 to 4574
		wt					R4ko								R square	0.5964		R square	0.7025		R square	0.9377
		n1	n2	n3	n4		n1	n2	n3	n4
	0h	42.1353	42.4585		42.2159		45.5197	45.9343	43.5094	40.3659
	6h	1504.34	1178.06	1380.14	1255.05		1710.67	1722.08	2461.72	1968.15
	12h	956.859	1286.03	1014.72	1103.68		1975.9	1553.7	2036.2	1947.65
	24h	1181.91	1051.51	910.646	976.97		1472.33	1446.42	1849.93	1730.86
	TNFa
	6h wt vs R4ko			12h wt vs. R4ko			24h wt vs R4ko
	Unpaired t test			Unpaired t test			Unpaired t test
	P value	0.0154		P value	0.001		P value	0.002
	P value summary	*		P value summary	***		P value summary	**
	Significantly different? (P < 0.05)	Yes		Significantly different? (P < 0.05)	Yes		Significantly different? (P < 0.05)	Yes
	One- or two-tailed P value?	Two-tailed		One- or two-tailed P value?	Two-tailed		One- or two-tailed P value?	Two-tailed
	t, df	t=3,353 df=6		t, df	t=6,005 df=6		t, df	t=5,189 df=6
	How big is the difference?			How big is the difference?			How big is the difference?
	Mean ± SEM of column A	1329 ± 71,65 N=4		Mean ± SEM of column C	1090 ± 71,89 N=4		Mean ± SEM of column E	1030 ± 58,16 N=4
	Mean ± SEM of column B	1966 ± 175,7 N=4		Mean ± SEM of column D	1878 ± 109,8 N=4		Mean ± SEM of column F	1625 ± 98,74 N=4
	Difference between means	636,3 ± 189,7		Difference between means	788,0 ± 131,2		Difference between means	594,6 ± 114,6
	95% confidence interval	172,0 to 1101		95% confidence interval	466,9 to 1109		95% confidence interval	314,2 to 875,0
	R square	0.6521		R square	0.8574		R square	0.8178

[truncated: 21 more sheets: Figure 4C, Figure 4D, Figure 4E, Figure 4F, Figure 5B, Figure 5C, Figure 5D, Figure 6A+B, Figure 6C, Figure S1A, Figure S1B, Figure S1C, Figure S1D, Figure S2, Figure S3C, Figure S3D, Figure S3E, Figure S3F, Figure S4, Figure S5B …]
